# Supplementary material for: Widespread epigenomic, transcriptomic and proteomic differences between hip osteophytic and articular chondrocytes in osteoarthritis
Source: Rheumatology (Oxford). 2018 May 8;57(8):1481–9. doi: 10.1093/rheumatology/key101 (PMC6055583; doi:10.1093/rheumatology/key101)
Supplement: Supplementary Data [file key101_suppl_data.zip]

Archive with 7 entries (7 files):
- rhe-17-1805-File004.docx
- rhe-17-1805-File005.csv
- rhe-17-1805-File006.csv
- rhe-17-1805-File007.csv
- rhe-17-1805-File008.csv
- rhe-17-1805-File009.csv
- rhe-17-1805-File010.csv
