# Supplementary material for: Widespread epigenomic, transcriptomic and proteomic differences between hip osteophytic and articular chondrocytes in osteoarthritis
Source: Rheumatology (Oxford). 2018 May 8;57(8):1481–9. doi: 10.1093/rheumatology/key101 (PMC6055583; doi:10.1093/rheumatology/key101)
Supplement: Supplementary Data [file key101_suppl_data.zip › rhe-17-1805-File005.csv]

GeneName	logFC_OvsL	CI.L_OvsL	CI.U_OvsL	AveExpr_OvsL	t_OvsL	P.Value_OvsL	adj.P.Val_OvsL	logFC_HvsL	CI.L_HvsL	CI.U_HvsL	AveExpr_HvsL	t_HvsL	P.Value_HvsL	adj.P.Val_HvsL	logFC_OvsH	CI.L_OvsH	CI.U_OvsH	AveExpr_OvsH	t_OvsH	P.Value_OvsH	adj.P.Val_OvsH	ENSG
A2M	-0.201994445168618	-0.816725262901725	0.41273637256449	11.1583201210153	-0.689041576032891	0.499354600080985	0.59378915261355	0.126821175671264	-0.487909642061844	0.741551993404371	11.1583201210153	0.432611217035825	0.670301862095925	0.849226681814738	-0.328815620839881	-0.943546438572989	0.285915196893226	11.1583201210153	-1.12165279306872	0.276368583496645	0.387799462910099	ENSG00000175899
AAAS	0.174162081925759	-0.087463236056493	0.435787399908012	4.81247968186547	1.39593380689122	0.179274473896543	0.258095336336824	0.0506767614665504	-0.210948556515702	0.312302079448803	4.81247968186547	0.406181436123824	0.689272521354162	0.861220473109805	0.123485320459209	-0.138139997523043	0.385110638441461	4.81247968186547	0.989752370767397	0.335073668502471	0.450476099260907	ENSG00000094914
AACS	-0.302750039615199	-0.505209830498506	-0.100290248731891	8.41917306325704	-3.135713757977	0.00557818251044678	0.0145980220591163	-0.0169302829261921	-0.2193900738095	0.185529507957115	8.41917306325704	-0.175354299426617	0.862707625325266	0.94251668951361	-0.285819756689007	-0.488279547572314	-0.0833599658056991	8.41917306325704	-2.96035945855038	0.00820533329730447	0.0247729576929519	ENSG00000081760
AAGAB	0.19450640160355	-0.024580560455744	0.413593363662845	5.65426470530285	1.8616942305941	0.0786223721248128	0.132691293977785	0.276382687571638	0.0572957255123433	0.495469649630932	5.65426470530285	2.64536308649091	0.0162032482692637	0.100854782051408	-0.0818762859680873	-0.300963248027382	0.137210676091207	5.65426470530285	-0.783668855896813	0.443159713038267	0.559571816761752	ENSG00000103591
AAK1	0.00357516726858087	-0.101293956875575	0.108444291412737	9.02942854425743	0.0714890805627109	0.943776249634959	0.959431036685573	0.161810860733064	0.0569417365889084	0.26667998487722	9.02942854425743	3.23557159423742	0.00446988665611449	0.0517372701763699	-0.158235693464484	-0.26310481760864	-0.0533665693203275	9.02942854425743	-3.16408251367471	0.00523858472383772	0.0175486931029639	ENSG00000115977
AAMDC	-0.55023823944991	-0.70094157864076	-0.39953490025906	7.77523974205566	-7.65629891017642	3.82575900649932e-07	8.72610620453007e-06	-0.172144444787656	-0.322847783978506	-0.0214411055968062	7.77523974205566	-2.39530666995861	0.0273794372670084	0.137725969300962	-0.378093794662254	-0.528797133853104	-0.227390455471404	7.77523974205566	-5.2609922402178	4.86073301813239e-05	0.000559826503301238	ENSG00000087884
AAMP	-0.473872528218724	-0.713359081842911	-0.234385974594537	7.33480370512133	-4.14926702494922	0.000573186823888587	0.00232118215104752	-0.203487733483168	-0.442974287107354	0.0359988201410194	7.33480370512133	-1.78175541362814	0.0912238655708131	0.285450333894414	-0.270384794735556	-0.509871348359743	-0.0308982411113695	7.33480370512133	-2.36751161132109	0.0289935116832972	0.0670177893007361	ENSG00000127837
AAR2	0.179677810318395	-0.077508732023385	0.436864352660176	4.95634113285919	1.46499854492335	0.159721865360345	0.235483472598759	-0.0867963342712788	-0.343982876613059	0.170390208070502	4.95634113285919	-0.707691746614554	0.487963596073464	0.727489462521573	0.266474144589674	0.00928760224789377	0.523660686931454	4.95634113285919	2.1726902915379	0.0430314394028518	0.0913853434694064	ENSG00000131043
AARS	-0.16980949222577	-0.310018694083285	-0.0296002903682556	12.0982072521927	-2.539664995103	0.0202646824745746	0.0433723861794829	-0.0629536696168902	-0.203162871474405	0.0772555322406244	12.0982072521927	-0.941532943439496	0.358573590634763	0.620889838971828	-0.10685582260888	-0.247065024466395	0.0333533792486345	12.0982072521927	-1.59813205166351	0.126965182147713	0.214046736425111	ENSG00000090861
AARSD1	-0.258092476718659	-0.458420080308785	-0.0577648731285329	8.47789813048146	-2.70162792189998	0.0143694928577056	0.0325042538973769	-0.195396432966145	-0.395724036556271	0.00493117062398052	8.47789813048146	-2.0453461714672	0.0553210938958311	0.209931522480932	-0.0626960437525135	-0.263023647342639	0.137631559837612	8.47789813048146	-0.65628175043278	0.519728803258248	0.627639162335211	ENSG00000266967
AASDHPPT	-0.520629665822543	-0.678585419996157	-0.362673911648929	8.18229038906993	-6.91169310422173	1.59022324478671e-06	2.32682665345677e-05	-0.179369969874046	-0.33732572404766	-0.0214142157004324	8.18229038906993	-2.38125152150948	0.0281848561832807	0.139663616422583	-0.341259695948497	-0.499215450122111	-0.183303941774883	8.18229038906993	-4.53044158271225	0.000243594819557564	0.0018106177242833	ENSG00000149313
AASS	0.711549304122114	0.450039559805549	0.973059048438679	6.78810829376318	5.70568917163534	1.87071902365611e-05	0.000148540198243547	0.24930721176709	-0.0122025325494751	0.510816956083655	6.78810829376318	1.99911580314885	0.0605147062410993	0.22167258109832	0.462242092355024	0.200732348038459	0.723751836671589	6.78810829376318	3.70657336848649	0.00155530490279253	0.00715102145523085	ENSG00000008311
ABAT	0.958538285073628	0.665288464540787	1.25178810560647	6.04485091351504	6.85429347787342	1.78036097898027e-06	2.49518663710699e-05	0.361754358603977	0.0685045380711365	0.655004179136818	6.04485091351504	2.58682473030387	0.0183460239676919	0.108100998641473	0.596783926469651	0.30353410593681	0.890033747002491	6.04485091351504	4.26746874756955	0.000439298958225191	0.00278892587539199	ENSG00000183044
ABCB7	0.228590699681586	0.0280817556252582	0.429099643737914	6.51607463126415	2.39064887374892	0.0276439390064124	0.0560956163091308	0.265408837805224	0.0648998937488963	0.465917781861552	6.51607463126415	2.77570058653257	0.0122554793255252	0.0857514966942385	-0.0368181381236381	-0.237327082179966	0.16369080593269	6.51607463126415	-0.385051712783649	0.704593372248784	0.784323674897989	ENSG00000131269
ABCC1	0.187381212059207	-0.0536110586036851	0.428373482722099	5.87327993489121	1.63047414674573	0.119920793894374	0.187686328284737	0.0636499245259161	-0.177342346136976	0.304642195188808	5.87327993489121	0.55384184594255	0.586324441382898	0.797433499656189	0.123731287533291	-0.117260983129601	0.364723558196183	5.87327993489121	1.07663230080318	0.295494516284117	0.408527810805172	NA
ABCD3	0.286999580717794	0.102856571381074	0.471142590054513	7.47069278141799	3.26826311608975	0.00415626694550005	0.0114500355816529	0.0370129691966721	-0.147130040140047	0.221155978533391	7.47069278141799	0.421492330197504	0.678255940556069	0.855032482093576	0.249986611521122	0.0658436021844023	0.434129620857841	7.47069278141799	2.84677078589225	0.0105095066595391	0.0299270100898625	ENSG00000117528
ABCE1	0.264791351013043	0.158354139130543	0.371228562895544	11.0068123984687	5.21676522892661	5.35137518202375e-05	0.000348251031076315	0.13238628949691	0.0259490776144101	0.238823501379411	11.0068123984687	2.60819769675964	0.0175342831088474	0.105682667494128	0.132405061516133	0.0259678496336327	0.238842273398633	11.0068123984687	2.60856753216697	0.0175205410791947	0.0447437308679983	ENSG00000164163
ABCF1	1.09111356941491	0.567775003793507	1.61445213503631	8.22732924083342	4.37198037531657	0.000347377322329679	0.00155063656038745	0.143909071320362	-0.379429494301041	0.667247636941765	8.22732924083342	0.576628916804724	0.571145288358955	0.784397587583889	0.947204498094548	0.423865932473145	1.47054306371595	8.22732924083342	3.79535145851185	0.0012732146318436	0.00613480281000771	NA
ABCF2	-0.0598256666875052	-0.173562366096079	0.0539110327210682	10.0746747774147	-1.10300609616335	0.284176657579862	0.375752767183602	-0.0209971057745797	-0.134733805183153	0.0927395936339937	10.0746747774147	-0.387123737243452	0.703085092850039	0.867759930247011	-0.0388285609129255	-0.152565260321499	0.0749081384956479	10.0746747774147	-0.715882358919899	0.483009326770943	0.595348979460979	ENSG00000033050
ABCF3	0.015484119384638	-0.131373641584901	0.162341880354177	8.45602890712965	0.221095852265726	0.827441450607513	0.869289923160252	0.123298740672636	-0.0235590202969026	0.270156501642175	8.45602890712965	1.76056768067502	0.0948457235217382	0.292844825180257	-0.107814621287998	-0.254672382257537	0.0390431396815407	8.45602890712965	-1.53947182840929	0.140630958801909	0.231150734012135	ENSG00000161204
ABHD10	0.255576252613601	0.154676185445975	0.356476319781227	8.98483529112432	5.31153477812069	4.3559664975162e-05	0.000298502387524932	0.0766076473472452	-0.0242924198203807	0.177507714514871	8.98483529112432	1.59210481800939	0.128315809068302	0.347933251512127	0.178968605266355	0.0780685380987295	0.279868672433981	8.98483529112432	3.7194299601113	0.00151089257014482	0.00700915566189815	ENSG00000144827
ABHD11	0.431892077784356	0.170432677315862	0.69335147825285	5.28887676963604	3.46387302402715	0.00268424020123364	0.00803717481102969	0.0439726002145404	-0.217486800253953	0.305432000683034	5.28887676963604	0.352670288514827	0.728324601958647	0.878698557253859	0.387919477569816	0.126460077101322	0.64937887803831	5.28887676963604	3.11120273551233	0.00588881555066979	0.0191345382383146	ENSG00000106077
ABHD12	0.0306301935818478	-0.0782330995245863	0.139493486688282	7.08128420243887	0.590009848185384	0.562327114934877	0.649257584563768	0.146762654611095	0.0378993615046608	0.255625947717529	7.08128420243887	2.82699524359821	0.0109697380567648	0.0807629607248839	-0.116132461029247	-0.224995754135681	-0.007269167922813	7.08128420243887	-2.23698539541282	0.0378245113613274	0.0824730325043375	ENSG00000100997
ABHD14B	-0.839207030172492	-1.05952327136403	-0.61889078898095	10.0103182980586	-7.98754994272561	2.07895167302968e-07	5.8626437179437e-06	-0.523842017105158	-0.744158258296701	-0.303525775913616	10.0103182980586	-4.9859142300864	8.86852492695426e-05	0.0147375880303993	-0.315365013067334	-0.535681254258876	-0.0950487718757913	10.0103182980586	-3.00163571263921	0.00749573442189294	0.0231284166213978	ENSG00000114779
ABHD16A	0.146152967304994	-0.032064768244181	0.324370702854169	6.5042313445999	1.71968024676248	0.102188444132248	0.165151027657718	-0.00191130258827332	-0.180129038137448	0.176306432960902	6.5042313445999	-0.0224889673281873	0.982298878250241	0.989991039041487	0.148064269893267	-0.0301534656559077	0.326282005442443	6.5042313445999	1.74216921409067	0.0980912873377294	0.174605493489845	NA
ABHD2	-0.864680869945007	-1.21834951456399	-0.51101222532602	7.39812593062544	-5.12684608524815	6.51098320229131e-05	0.000406652413963241	-0.399482887700199	-0.753151532319186	-0.0458142430812131	7.39812593062544	-2.36860482302523	0.0289283884183404	0.141688201379513	-0.465197982244807	-0.818866626863794	-0.111529337625821	7.39812593062544	-2.75824126222292	0.0127251690502825	0.0350979321819589	ENSG00000140526
ABI1	0.0567846291566632	-0.127653828809913	0.24122308712324	9.15705276197997	0.645610073495287	0.526464881979374	0.617972022161964	0.261489151431398	0.0770506934648219	0.445927609397974	9.15705276197997	2.97298816213253	0.00798159378675412	0.0695474829396384	-0.204704522274735	-0.389142980241311	-0.0202660643081587	9.15705276197997	-2.32737808863724	0.0314808652571792	0.0712107272929775	ENSG00000136754
ABI2	-0.0839971987244619	-0.244977820320135	0.0769834228712117	7.2635124248378	-1.09416341528447	0.287935452525324	0.379536447762134	0.00250643347740187	-0.158474188118272	0.163487055073075	7.2635124248378	0.0326492770647445	0.974304202137584	0.989514881910354	-0.0865036322018637	-0.247484253797537	0.0744769893938098	7.2635124248378	-1.12681269234921	0.274236159041145	0.385554733648071	ENSG00000138443
ABI3BP	-0.813634048496784	-1.41158225656055	-0.21568584043302	5.22550186507553	-2.85335976137348	0.0103603295723139	0.0244447281801015	0.753909876075322	0.155961668011558	1.35185808413909	5.22550186507553	2.64391111467098	0.0162533964847114	0.100970699390337	-1.56754392457211	-2.16549213263587	-0.969595716508342	5.22550186507553	-5.49727087604446	2.91838890674275e-05	0.000383595016471018	ENSG00000154175
ABR	-0.101627313126247	-0.247502054115287	0.0442474278627926	8.77804712104637	-1.46090283703956	0.160830678677025	0.236743166050046	0.238411740388436	0.0925369993993962	0.384286481377476	8.77804712104637	3.42719272214086	0.00291423113101362	0.0430019239101566	-0.340039053514683	-0.485913794503723	-0.194164312525643	8.77804712104637	-4.88809555918042	0.000110020635542915	0.000995390867108545	NA
ABTB2	0.0151879020932402	-0.33536063777543	0.365736441961911	5.4141199087013	0.0908532804667557	0.928586365210713	0.948981409471875	-0.175540778893166	-0.526089318761836	0.175007760975505	5.4141199087013	-1.0500762725638	0.307217215592678	0.570879274821379	0.190728680986406	-0.159819858882264	0.541277220855076	5.4141199087013	1.14092955303055	0.268464357176628	0.379093137790452	ENSG00000166016
ACAA1	-0.0487763125253711	-0.189201681360126	0.0916490563093841	8.33224026004057	-0.728373905006663	0.475510790097411	0.572458397496314	-0.0255557622561877	-0.165981131090943	0.114869606578567	8.33224026004057	-0.381622746497681	0.707092166962056	0.869119948205299	-0.0232205502691833	-0.163645919103939	0.117204818565572	8.33224026004057	-0.346751158508982	0.732694046709966	0.80729940784785	ENSG00000060971
ACAA2	0.53958482985181	0.374168890359099	0.705000769344521	9.43825938138582	6.84027185077633	1.83028820693168e-06	2.54979970863866e-05	0.26484599977387	0.0994300602811594	0.430261939266581	9.43825938138582	3.35743063336576	0.00340652785691131	0.045500516053294	0.27473883007794	0.109322890585229	0.440154769570651	9.43825938138582	3.48284121741057	0.00257243278475955	0.0103992439161479	ENSG00000167315
ACACA	-0.0541634437541596	-0.290624961220605	0.182298073712286	5.97383686537933	-0.480326761161843	0.636629720750654	0.713792311000673	-0.050587706945918	-0.287049224412364	0.185873810520528	5.97383686537933	-0.448616774484011	0.658922154332538	0.843423666095476	-0.00357573680824164	-0.240037254274687	0.232885780658204	5.97383686537933	-0.0317099866778318	0.97504318216997	0.982433072030504	NA
ACAD8	0.0686661719940007	-0.154735810947327	0.292068154935328	6.14482955946459	0.644535436946195	0.527145872014772	0.618147616553612	0.0533621078198054	-0.170039875121522	0.276764090761133	6.14482955946459	0.500883746410288	0.622364255192547	0.822687749832647	0.0153040641741953	-0.208097918767132	0.238706047115523	6.14482955946459	0.143651690535907	0.887329831672576	0.9228309581521	ENSG00000151498
ACAD9	0.130456711789211	-0.0154558714182076	0.27636929499663	9.19906853249798	1.87484197570481	0.0767033050253712	0.130065771969042	0.0919047604299266	-0.0540078227774922	0.237817343637345	9.19906853249798	1.32079752937151	0.202686559026275	0.44888175114196	0.0385519513592847	-0.107360631848134	0.184464534566704	9.19906853249798	0.554044446333306	0.586188594377588	0.684278858414179	ENSG00000177646
ACADM	0.308128205336988	0.157047283745308	0.459209126928669	10.1235179366201	4.27673967778784	0.000430236729641071	0.00183659770919257	0.266309080856088	0.115228159264407	0.417390002447768	10.1235179366201	3.69630106210768	0.00159172135399306	0.0335125767426683	0.0418191244809005	-0.10926179711078	0.192900046072581	10.1235179366201	0.580438615680169	0.568627410277534	0.66881277553624	ENSG00000117054
ACADS	0.200644237333586	-0.0643846462703997	0.465673120937572	7.34243010767307	1.58753924653078	0.129346924937525	0.199024881525894	0.180963094341031	-0.0840657892629547	0.445991977945017	7.34243010767307	1.4318179194073	0.168886823345654	0.409073601784136	0.019681142992555	-0.245347740611431	0.284710026596541	7.34243010767307	0.155721327123484	0.877940474456443	0.91487625665304	ENSG00000122971
ACADSB	-0.145107887560977	-0.37723003177698	0.0870142566550262	6.69243345315611	-1.31088753213601	0.205947218679411	0.289071616445038	-0.110786166094256	-0.342908310310259	0.121335978121747	6.69243345315611	-1.00082915069025	0.329830337247587	0.596000217170105	-0.0343217214667213	-0.266443865682725	0.197800422749282	6.69243345315611	-0.31005838144576	0.759984688324751	0.829511788593729	ENSG00000196177
ACADVL	0.0181465523167166	-0.13083549694567	0.167128601579104	11.7389096042522	0.255417804882488	0.801220562422054	0.849027391698888	0.178640062021874	0.0296580127594865	0.327622111284261	11.7389096042522	2.51440889207732	0.0213685795977099	0.118366667700172	-0.160493509705157	-0.309475558967544	-0.0115114604427699	11.7389096042522	-2.25899108719483	0.0361798828856372	0.0796710814324987	ENSG00000072778
ACAN	-2.89583221210341	-3.46348920603285	-2.32817521817396	13.1116731638376	-10.6974037710665	2.35876068277481e-09	2.63116578544949e-07	-1.02021568726485	-1.58787268119429	-0.452558693335403	13.1116731638376	-3.76874706159889	0.00135193087589042	0.0303890549058846	-1.87561652483856	-2.443273518768	-1.30795953090912	13.1116731638376	-6.92865670946757	1.5381518708e-06	4.87188612032483e-05	ENSG00000157766
ACAP2	0.0575592786031738	-0.0592218074624768	0.174340364668824	9.40616848575324	1.03355553982765	0.31467626219473	0.408193099523858	-0.0363339657988977	-0.153115051864548	0.0804471202667529	9.40616848575324	-0.652426030115124	0.522157010124846	0.755230548659057	0.0938932444020715	-0.0228878416635791	0.210674330467722	9.40616848575324	1.68598156994277	0.108603333915122	0.18983144729792	ENSG00000114331
ACAT1	0.536921861289121	0.337620106975855	0.736223615602388	10.878057464447	5.64925205549247	2.10904813496809e-05	0.00016382973242081	0.180809474430038	-0.0184922798832278	0.380111228743305	10.878057464447	1.90239654728155	0.0728149994433103	0.248757850521089	0.356112386859083	0.156810632545817	0.555414141172349	10.878057464447	3.74685550821092	0.00142032610107963	0.00667553267507426	ENSG00000075239
ACAT2	-0.225923968105128	-0.411829051796398	-0.040018884413859	8.86786113636149	-2.54836732599924	0.0198969441440215	0.0427031739400978	-0.025427140460021	-0.21133222415129	0.160477943231248	8.86786113636149	-0.286811950433514	0.777446119730678	0.899864874404688	-0.200496827645107	-0.386401911336377	-0.0145917439538379	8.86786113636149	-2.26155537556573	0.0359925862872917	0.0794089634873249	ENSG00000120437
ACBD3	0.0325251089221297	-0.112212014550455	0.177262232394715	10.4421268454017	0.471226612525734	0.642992088292622	0.718674558449573	-0.0264654916881923	-0.171202615160777	0.118271631784393	10.4421268454017	-0.383434349963685	0.705771566980318	0.868849212846921	0.058990600610322	-0.0857465228622631	0.203727724082907	10.4421268454017	0.85466096248942	0.403679061137447	0.52175518652015	ENSG00000182827
ACBD5	-0.12321550289393	-0.256145725573177	0.00971471978531685	6.76623647649371	-1.94371509940583	0.0673114730080777	0.116953055977067	-0.0508596758815258	-0.183789898560773	0.0820705467977211	6.76623647649371	-0.802307482743538	0.432568622160237	0.686108347640819	-0.0723558270124043	-0.205286049691651	0.0605743956668427	6.76623647649371	-1.14140761666229	0.268270489200889	0.378950390483223	ENSG00000107897
ACBD6	-0.399064307697912	-0.660938009634901	-0.137190605760924	4.81545273380875	-3.19552327701229	0.00488578201509774	0.0130911420287881	-0.544300652164278	-0.806174354101267	-0.28242695022729	4.81545273380875	-4.35850906766779	0.000358040051039455	0.0203660167142347	0.145236344466366	-0.116637357470622	0.407110046403355	4.81545273380875	1.1629857906555	0.259628095229202	0.369208290678936	ENSG00000230124
ACIN1	0.970771307030101	0.127727036851463	1.81381557720874	4.7055289099374	2.41466861426041	0.0263050523205122	0.0539433267727382	0.1770783125544	-0.665965957624238	1.02012258273304	4.7055289099374	0.440459499054856	0.664711393611306	0.846816619993051	0.793692994475701	-0.049351275702938	1.63673726465434	4.7055289099374	1.97420911520555	0.0634904770969578	0.124283209899935	ENSG00000100813
ACKR3	0.216180907498961	-0.0593699564976978	0.49173177149562	5.13598131178618	1.6451539528212	0.116834328399889	0.18403186528256	0.246144481717816	-0.0294063822788427	0.521695345714475	5.13598131178618	1.87317914309865	0.0769437109607954	0.258130952652961	-0.0299635742188551	-0.305514438215514	0.245587289777804	5.13598131178618	-0.228025190277444	0.822129745454763	0.87617263069194	ENSG00000144476
ACLY	-0.173617469589212	-0.33095189790676	-0.0162830412716645	13.2741723009145	-2.31398554981155	0.0323540327808437	0.0637625220369614	0.0224663283933033	-0.134868099924244	0.179800756710851	13.2741723009145	0.299432766658956	0.767950278124584	0.894212373401825	-0.196083797982515	-0.353418226300063	-0.0387493696649678	13.2741723009145	-2.61341831647051	0.0173412424429847	0.0443588791023682	ENSG00000131473
ACO1	-0.162774667084371	-0.297943867944443	-0.0276054662242978	11.8832061834013	-2.525224861132	0.0208890692000384	0.044561349771298	-0.0283010536642223	-0.163470254524295	0.10686814719585	11.8832061834013	-0.439051884357914	0.665712589338993	0.847485821667397	-0.134473613420148	-0.269642814280221	0.000695587439924483	11.8832061834013	-2.08617297677408	0.0510724768594949	0.104641230659282	ENSG00000122729
ACO2	0.606466940191229	0.35626533730347	0.856668543078988	11.756197349476	5.08285862850596	7.16877284534578e-05	0.000437746719808319	0.424728362305848	0.174526759418089	0.674929965193606	11.756197349476	3.55968986609026	0.00216467434991357	0.038895822364357	0.181738577885382	-0.0684630250023773	0.43194018077314	11.756197349476	1.5231687624157	0.144639767950866	0.235601781496887	ENSG00000100412
ACOT1	0.73185794933678	0.513274822347215	0.950441076326344	9.31483836201521	7.02103513957202	1.28397931316444e-06	2.00812908218704e-05	0.238330810917507	0.0197476839279423	0.456913937907071	9.31483836201521	2.28641227414542	0.0342228458174321	0.156577091040817	0.493527138419273	0.274944011429708	0.712110265408837	9.31483836201521	4.7346228654266	0.000154554881742052	0.00129342421716865	ENSG00000184227
ACOT13	0.181150990127314	0.0227785941836375	0.339523386070991	8.67822479095881	2.39856897505249	0.0271955895024435	0.0554275418111563	0.2844182820442	0.126045886100523	0.442790677987877	8.67822479095881	3.76590195156811	0.00136063081975354	0.0304375730976597	-0.103267291916886	-0.261639687860563	0.0551051040267906	8.67822479095881	-1.36733297651562	0.187917040014481	0.289518357519991	ENSG00000112304
ACOT7	-0.0145867661714032	-0.370983707347783	0.341810175004976	8.82436603634578	-0.0858254402709391	0.932527896506401	0.951838925722118	0.984437298193216	0.628040357016836	1.3408342393696	8.82436603634578	5.7922203964718	1.55770931748591e-05	0.00805335717140213	-0.999024064364619	-1.355421005541	-0.642627123188239	8.82436603634578	-5.87804583674274	1.30019382372568e-05	0.00021006256464568	ENSG00000097021
ACOT9	0.781837782552435	0.485282732574054	1.07839283253082	9.25360014365594	5.52843638819119	2.72974750099967e-05	0.000203876647225545	0.487469627306337	0.190914577327957	0.784024677284718	9.25360014365594	3.4469360344038	0.00278812172730055	0.042674771043189	0.294368155246097	-0.00218689473228362	0.590923205224478	9.25360014365594	2.08150035378738	0.0515433011448799	0.105466570020724	ENSG00000123130
ACOX1	0.0234190587695409	-0.15703576710354	0.203873884642622	9.21649194025067	0.272139712974764	0.788530771087864	0.838927500734153	0.104147750894199	-0.0763070749788814	0.28460257676728	9.21649194025067	1.21024244886296	0.241433446452811	0.496434413987918	-0.0807286921246586	-0.26118351799774	0.0997261337484223	9.21649194025067	-0.938102735888195	0.360287151834126	0.476119317660946	ENSG00000161533
ACOX3	-0.264939561354415	-0.481471914898827	-0.0484072078100035	5.09428727846878	-2.56575393319914	0.0191810206210889	0.0414352913819211	-0.265245261587784	-0.481777615132196	-0.0487129080433717	5.09428727846878	-2.56871442566819	0.0190615693244945	0.110728442031052	0.000305700233368178	-0.216226653311044	0.21683805377778	5.09428727846878	0.0029604924690543	0.997669585607353	0.99831324340452	ENSG00000087008
ACP1	-0.294134371249111	-0.406669170875747	-0.181599571622475	8.24720798982193	-5.48087531016822	3.02294212246778e-05	0.000221507869225867	-0.166688982500528	-0.279223782127164	-0.0541541828738915	8.24720798982193	-3.1060685794196	0.0059559850612499	0.0617385285503436	-0.127445388748583	-0.23998018837522	-0.014910589121947	8.24720798982193	-2.37480673074861	0.0285615082545275	0.0663488257155847	ENSG00000143727
ACP2	-0.0535017864033493	-0.518555641358777	0.411552068552078	5.33530987499675	-0.241243722517454	0.812021695697485	0.857297202776727	0.465448732876042	0.000394877920614323	0.93050258783147	5.33530987499675	2.09874459356406	0.0498250166662236	0.195693450917416	-0.518950519279391	-0.984004374234819	-0.0538966643239636	5.33530987499675	-2.33998831608151	0.0306787370463836	0.0698718372377987	ENSG00000134575
ACP5	1.58504470888923	1.15722670814366	2.0128627096348	5.53124053623404	7.76914898270714	3.10291908052898e-07	7.67972472430923e-06	0.427175435565292	-0.000642565180280663	0.854993436310865	5.53124053623404	2.09381450381	0.0503108901743466	0.196885258184386	1.15786927332394	0.730051272578364	1.58568727406951	5.53124053623404	5.67533447889714	1.9952532054861e-05	0.000283911717587977	ENSG00000102575
ACSF2	0.426635308977716	0.27440295747855	0.578867660476883	7.05803599632735	5.8767988545189	1.30360339990651e-05	0.000111971942959963	0.159736691303642	0.00750433980447568	0.311969042802809	7.05803599632735	2.20033453566525	0.040717026025402	0.171856949753146	0.266898617674074	0.114666266174907	0.419130969173241	7.05803599632735	3.67646431885364	0.00166446121427703	0.00752647038875705	ENSG00000167107
ACSL1	0.403838248363453	0.236115453004994	0.571561043721912	9.20898966315012	5.04901131870039	7.72082190610061e-05	0.000461167963146163	0.0699465020299357	-0.0977762933285236	0.237669297388395	9.20898966315012	0.874510232460205	0.39306009524088	0.649944451615405	0.333891746333517	0.166168950975058	0.501614541691976	9.20898966315012	4.17450108624019	0.000541520336590389	0.00324702851308645	ENSG00000151726
ACSL3	0.09800827928375	-0.106257556528816	0.302274115096316	9.24165928824344	1.00613907485998	0.327337318358473	0.42097859102321	-0.179315084796537	-0.383580920609103	0.024950751016029	9.24165928824344	-1.84082319212331	0.0817555986433744	0.267283034347445	0.277323364080287	0.073057528267721	0.481589199892853	9.24165928824344	2.84696226698329	0.010505142448212	0.0299270100898625	ENSG00000123983
ACSL4	0.67154673945914	0.316733242557309	1.02636023636097	9.98263674610683	3.96887206485634	0.000860826678191592	0.00317884913848947	0.361451467836693	0.00663797093486185	0.716264964738524	9.98263674610683	2.13619477127348	0.0462710832175824	0.18751042707059	0.310095271622448	-0.0447182252793832	0.664908768524278	9.98263674610683	1.83267729358286	0.0830079245709017	0.152722765135787	ENSG00000068366
ACSS2	-0.185055938253979	-0.369246678192593	-0.000865198315363885	6.39514079054357	-2.10681411788424	0.0490389236980947	0.0904033724117412	-0.0211201023121994	-0.205310842250814	0.163070637626415	6.39514079054357	-0.240446916442276	0.812630063161332	0.918651040789523	-0.163935835941779	-0.348126575880394	0.0202549039968355	6.39514079054357	-1.86636720144197	0.0779355057354342	0.145402529345219	ENSG00000131069
ACTA2	0.299375841427722	0.143246889473788	0.455504793381656	11.4048394385774	4.02090945675838	0.00076549796186794	0.00290527081286421	0.119344027694982	-0.0367849242589517	0.275472979648916	11.4048394385774	1.60290665832581	0.12590377152222	0.344606028760523	0.180031813732739	0.0239028617788055	0.336160765686673	11.4048394385774	2.41800279843257	0.0261240639883357	0.0617031826079827	ENSG00000107796
ACTB	0.335672602544031	0.198964043780927	0.472381161307136	12.4173412138893	5.14886111920211	6.20523999057312e-05	0.00039336487297189	0.174674682954869	0.0379661241917644	0.311383241717974	12.4173412138893	2.67932406981981	0.0150714212360625	0.0966677988954119	0.160997919589162	0.0242893608260575	0.297706478352267	12.4173412138893	2.4695370493823	0.023470751455561	0.0565266079310173	ENSG00000075624
ACTBL2	0.376437661605141	0.141042209051804	0.611833114158479	4.33504882120223	3.35340482579054	0.00343731113572571	0.00977298253413533	0.341706631438845	0.106311178885507	0.577102083992182	4.33504882120223	3.04401175478984	0.00682923501377799	0.065434540734969	0.0347310301662969	-0.200664422387041	0.270126482719635	4.33504882120223	0.309393071000699	0.760482646911635	0.829608216337434	ENSG00000169067
ACTL6A	0.0716821528160878	-0.053586520122859	0.196950825755035	8.78972968387774	1.19994005322715	0.245315043550709	0.332978674924576	0.0726736776902541	-0.0525949952486927	0.197942350629201	8.78972968387774	1.21653791425032	0.239084667779796	0.492764403317652	-0.000991524874166316	-0.126260197813113	0.12427714806478	8.78972968387774	-0.0165978610231715	0.986935254111836	0.990127153381279	ENSG00000136518
ACTN1	0.117567924542961	-0.0894635785369045	0.324599427622826	12.9562891715354	1.19081255028002	0.248793414974032	0.337306456839794	0.26957790729994	0.0625464042200749	0.476609410379805	12.9562891715354	2.73047905318503	0.0135076772943034	0.090303480532175	-0.152009982756979	-0.359041485836845	0.0550215203228857	12.9562891715354	-1.53966650290501	0.140583653873017	0.231150734012135	ENSG00000072110
ACTN4	0.498499342500807	0.346741630675851	0.650257054325763	13.3719441104738	6.88818506631337	1.66541739577693e-06	2.39172442671299e-05	0.298777184567422	0.147019472742466	0.450534896392378	13.3719441104738	4.12845587833275	0.000600699542568627	0.0227240241591205	0.199722157933385	0.0479644461084288	0.351479869758341	13.3719441104738	2.75972918798061	0.0126844786471516	0.0350064526365341	NA
ACTR10	-0.309991787136798	-0.44597347790257	-0.174010096371025	7.49970418490524	-4.78036147602706	0.000139638247847655	0.000743405912168352	-0.178114306768926	-0.314095997534698	-0.0421326160031535	7.49970418490524	-2.74668815671461	0.0130453898143824	0.0888729118686987	-0.131877480367872	-0.267859171133644	0.00410421039790029	7.49970418490524	-2.03367331931245	0.0565931169203883	0.113454447665044	ENSG00000131966
ACTR1A	-0.0434590066857066	-0.210294578886068	0.123376565514655	9.27637697759909	-0.546238274162375	0.591434160494982	0.673670293459768	0.0885122073471205	-0.0783233648532413	0.255347779547482	9.27637697759909	1.11251404647256	0.280175329212801	0.544096747423692	-0.131971214032827	-0.298806786233189	0.0348643581675348	9.27637697759909	-1.65875232063493	0.114035736219353	0.197252148932583	ENSG00000138107
ACTR1B	-0.86711067272228	-1.06853567220507	-0.665685673239492	8.00439859996034	-9.02718093534288	3.36197520771888e-08	1.52349040348701e-06	-0.416936880285827	-0.618361879768615	-0.215511880803039	8.00439859996034	-4.34058162972585	0.000372744172102136	0.0203660167142347	-0.450173792436453	-0.651598791919241	-0.248748792953665	8.00439859996034	-4.68659930561703	0.000171964429437221	0.00140377278977437	ENSG00000115073
ACTR2	0.135293111613029	0.0127700942538827	0.257816128972175	11.5432131987875	2.31552240956571	0.0322527041240488	0.063589759444576	0.174675504126601	0.0521524867674543	0.297198521485747	11.5432131987875	2.98954646977298	0.00769716734868111	0.0682618133359584	-0.0393823925135717	-0.161905409872718	0.0831406248455746	11.5432131987875	-0.674024060207263	0.508637029925714	0.618095612495259	ENSG00000138071
ACTR3	0.158671905440544	0.026480651755511	0.290863159125577	11.566367981784	2.51702948182388	0.0212514567530068	0.045131459731511	0.185451939717236	0.0532606860322032	0.317643193402269	11.566367981784	2.94184404248311	0.0085443689369802	0.071376927583068	-0.0267800342766922	-0.158971287961725	0.105411219408341	11.566367981784	-0.424814560659234	0.675875204272434	0.76054348862869	ENSG00000115091
ACTR3B	-0.359313706194919	-0.519603026381026	-0.199024386008812	7.43349333808659	-4.70067454685186	0.000166664969689948	0.000852189125238822	-0.147554941182634	-0.307844261368741	0.0127343790034736	7.43349333808659	-1.93036821117857	0.0690473884611792	0.24101837847702	-0.211758765012285	-0.372048085198392	-0.0514694448261779	7.43349333808659	-2.77030633567329	0.0123987935033157	0.0343202663639312	ENSG00000133627
ACVR1	-0.507163734258831	-0.802062525044453	-0.21226494347321	4.44880343556506	-3.60633598924091	0.00194910704925707	0.00618635409290118	-0.182157993709985	-0.477056784495607	0.112740797075637	4.44880343556506	-1.29528766366599	0.211163390367474	0.458489619869276	-0.325005740548846	-0.619904531334468	-0.0301069497632244	4.44880343556506	-2.31104832557492	0.0325485118460828	0.0730575135647966	ENSG00000115170
ACY1	-0.653179309567955	-0.87011512658969	-0.43624349254622	9.32350838839715	-6.31381924187285	5.27004886726617e-06	5.56964420955048e-05	-0.382406082783232	-0.599341899804967	-0.165470265761497	9.32350838839715	-3.69644728226775	0.00159119708470342	0.0335125767426683	-0.270773226784723	-0.487709043806458	-0.0538374097629878	9.32350838839715	-2.6173719596051	0.0171963932002114	0.0440852989314509	ENSG00000243989
ACYP1	-0.782717917384624	-1.06505718872919	-0.500378646040058	7.96813199766886	-5.81332994413229	1.48986600729403e-05	0.000125132608879768	-0.096292061340189	-0.378631332684755	0.186047210004377	7.96813199766886	-0.715171469999801	0.483438148170179	0.726093513052241	-0.686425856044435	-0.968765127389002	-0.404086584699869	7.96813199766886	-5.09815847413249	6.93261420226585e-05	0.000720032452748728	ENSG00000119640
ACYP2	-0.814483654710272	-1.14889580710317	-0.480071502317369	7.9240920540085	-5.10729929443834	6.79532597759684e-05	0.000421020662766419	-0.284328771083644	-0.618740923476546	0.0500833813092593	7.9240920540085	-1.78291132491857	0.0910297794363332	0.285450333894414	-0.530154883626628	-0.864567036019531	-0.195742731233725	7.9240920540085	-3.32438796951977	0.00366742592177743	0.0135218168098498	ENSG00000170634
ADAM15	-0.599446264499542	-1.07989971600054	-0.118992812998548	3.66172195214132	-2.61631437465341	0.0172350269994237	0.0379349955668488	-0.792092075327345	-1.27254552682834	-0.311638623826352	3.66172195214132	-3.45712702782148	0.00272515018816045	0.0424867204047024	0.192645810827804	-0.28780764067319	0.673099262328798	3.66172195214132	0.840812653168064	0.411196791906739	0.52869288142139	ENSG00000143537
ADAM17	0.321342426150862	0.135849794773572	0.506835057528151	6.35465676956441	3.63272391484874	0.00183673407972934	0.00590215723272142	0.248135614740028	0.0626429833627388	0.433628246117318	6.35465676956441	2.8051328067356	0.0115010653384407	0.0828728843373075	0.0732068114108335	-0.112285819966456	0.258699442788123	6.35465676956441	0.827591108113139	0.418457699893553	0.534472598848395	ENSG00000151694
ADAR	0.195976083827773	0.0708382791437867	0.321113888511759	10.3215337513193	3.28401800801308	0.00401293140154462	0.0111276339757969	0.00926658363212951	-0.115871221051857	0.134404388316116	10.3215337513193	0.155282353470316	0.87828164937819	0.949278632881932	0.186709500195644	0.0615716955116571	0.31184730487963	10.3215337513193	3.12873565454276	0.00566495276068367	0.0186152218713956	ENSG00000160710
ADARB1	-0.29562281405593	-0.566006470203135	-0.0252391579087247	7.43010980388931	-2.29270668468043	0.0337876433704461	0.0661953282537624	-0.308512215870441	-0.578895872017646	-0.0381285597232356	7.43010980388931	-2.39267061268793	0.0275288392744297	0.137787284742108	0.0128894018145109	-0.257494254332694	0.283273057961716	7.43010980388931	0.0999639280074992	0.921449056466218	0.94730500657033	ENSG00000197381
ADD1	0.397115644302772	0.0587925876966935	0.735438700908851	8.86264347353519	2.4613670774598	0.0238738204910663	0.0497254262427463	0.293904826528379	-0.0444182300776993	0.632227883134458	8.86264347353519	1.82165491161547	0.0847292325175433	0.272556070059162	0.103210817774393	-0.235112238831686	0.441533874380472	8.86264347353519	0.63971216584433	0.530208331945053	0.636167965069709	ENSG00000087274
ADD3	0.635021118181061	0.324722495702057	0.945319740660065	8.04534980034601	4.29140306980258	0.000416286519431636	0.00178688300268949	0.372131117833071	0.0618324953540669	0.682429740312075	8.04534980034601	2.51482128029413	0.0213501083787895	0.118366667700172	0.262890000347991	-0.0474086221310134	0.573188622826995	8.04534980034601	1.77658178950845	0.0920969735342921	0.165802838539958	ENSG00000148700
ADH5	-0.550386059865547	-0.763289182925986	-0.337482936805108	11.8570497998313	-5.42096221565467	3.43877367401602e-05	0.000243911797335313	-0.400982022211176	-0.613885145271615	-0.188078899150737	11.8570497998313	-3.94942486750954	0.000899429648249298	0.0261775794242087	-0.149404037654371	-0.36230716071481	0.0634990854060685	11.8570497998313	-1.47153734814513	0.157964621183866	0.252580543769254	ENSG00000197894
ADI1	0.079616425647572	-0.0635242499811331	0.222757101276277	8.67236679106756	1.16635458297799	0.258297877068257	0.347559289184095	0.156014447541478	0.0128737719127733	0.299155123170184	8.67236679106756	2.28556060411804	0.0342821276835242	0.156643443805948	-0.0763980218939064	-0.219538697522612	0.0667426537347987	8.67236679106756	-1.11920602114004	0.27738402576187	0.388989714246529	NA
ADIPOQ	0.966389848244382	0.0980557303132263	1.83472396617554	5.61554287239311	2.33376155121513	0.0310724154388793	0.0616545624891707	0.570415447476902	-0.297918670454253	1.43874956540806	5.61554287239311	1.37751202784172	0.18480371054307	0.428158853553793	0.395974400767479	-0.472359717163676	1.26430851869863	5.61554287239311	0.95624952337341	0.351284991158354	0.467408940194402	ENSG00000181092
ADIRF	-1.50656895529407	-2.11892500243757	-0.894212908150577	6.77196604392306	-5.15912427954195	6.06775556156141e-05	0.000387105663319012	-0.158143024083377	-0.770499071226872	0.454213023060118	6.77196604392306	-0.541548073403307	0.59459706352602	0.803637465251323	-1.34842593121069	-1.96078197835419	-0.7360698840672	6.77196604392306	-4.61757620613864	0.000200536675246156	0.00157259829273695	ENSG00000148671
ADK	-0.0410233966860574	-0.200100312579986	0.118053519207872	11.6016313808774	-0.540773549166459	0.595120179162586	0.676709235983263	-0.250204757642665	-0.409281673536594	-0.0911278417487361	11.6016313808774	-3.29821823005562	0.00388790278739627	0.0482410977860129	0.209181360956608	0.0501044450626787	0.368258276850537	11.6016313808774	2.75744468088916	0.012747004521719	0.0351373294073213	ENSG00000156110
ADNP	0.273891577488203	-0.14286383800502	0.690646992981426	5.26625521115187	1.37812436863775	0.184617747026527	0.264560017528313	0.0790352299205859	-0.337720185572637	0.495790645413809	5.26625521115187	0.397676983474009	0.695422855190117	0.864494401602889	0.194856347567617	-0.221899067925606	0.61161176306084	5.26625521115187	0.980447385163736	0.339523014895491	0.455405185445005	ENSG00000101126
ADO	-0.224429193829781	-0.355838694601467	-0.0930196930580955	7.76587761884266	-3.58132365104284	0.00206190772251437	0.0064649977310373	0.00271375860321754	-0.128695742168468	0.134123259374903	7.76587761884266	0.0433047399185297	0.965922930620802	0.986055154931678	-0.227142952432999	-0.358552453204685	-0.095733451661313	7.76587761884266	-3.62462839096137	0.00187050745677391	0.00817819144017586	ENSG00000181915
ADPGK	-0.0802458540923823	-0.216213465941921	0.0557217577571563	8.71350727616264	-1.23759378845552	0.231355689171158	0.318020095040886	-0.130275548761082	-0.266243160610621	0.00569206308845657	8.71350727616264	-2.00917806605606	0.0593483925313178	0.21933921401765	0.0500296946686998	-0.0859379171808389	0.185997306518238	8.71350727616264	0.771584277600541	0.450111613523445	0.56573996156796	ENSG00000159322
ADPRH	-0.119825447600928	-0.340306821752651	0.100655926550795	6.67846494379926	-1.13964119577367	0.268987340184998	0.358418698133103	0.491804150448099	0.271322776296376	0.712285524599821	6.67846494379926	4.67747278499449	0.000175491749347028	0.0176958716876367	-0.611629598049027	-0.83211097220075	-0.391148223897304	6.67846494379926	-5.81711398076816	1.47802930733612e-05	0.000229242345567833	ENSG00000144843
ADPRHL2	-0.804500445776121	-0.933666041230181	-0.675334850322061	9.12860703473447	-13.0608194366036	8.89340636028896e-11	2.62454667768521e-08	-0.301147958506265	-0.430313553960325	-0.171982363052205	9.12860703473447	-4.8890452831976	0.000109790152065847	0.0157723395806084	-0.503352487269856	-0.632518082723916	-0.374186891815796	9.12860703473447	-8.17177415340598	1.49023364546668e-07	1.0049358191821e-05	ENSG00000116863
ADRBK1	0.111196129751892	-0.0217854349912598	0.244177694495043	6.02747875995485	1.75343317667923	0.0960930648542694	0.156994743949057	0.0406265994965347	-0.0923549652466166	0.173608164239686	6.02747875995485	0.64063405418723	0.529622237804906	0.758048716993382	0.0705695302553568	-0.0624120344877945	0.203551094998508	6.02747875995485	1.112799122492	0.28005600065691	0.391831520652113	NA
ADRM1	-0.444480195744001	-0.597165014824676	-0.291795376663326	8.28047207097258	-6.1044640894598	8.10784405011063e-06	7.71488719124023e-05	-0.0992369843878738	-0.251921803468548	0.0534478346928008	8.28047207097258	-1.36291473353059	0.189281366996426	0.434283136407481	-0.345243211356127	-0.497928030436802	-0.192558392275453	8.28047207097258	-4.74154935592921	0.000152195944417707	0.00128097247990232	ENSG00000130706
ADSL	-0.277296538060702	-0.435043860961685	-0.119549215159719	9.39540098718821	-3.68615367348119	0.00162852730346789	0.00537414010144404	-0.349621407482264	-0.507368730383247	-0.191874084581281	9.39540098718821	-4.64758141061356	0.000187566955008919	0.0176958716876367	0.0723248694215624	-0.0854224534794207	0.230072192322545	9.39540098718821	0.961427737132367	0.348744736560327	0.465226278444726	ENSG00000239900
ADSS	-0.183350659248356	-0.315630207690992	-0.0510711108057205	10.5138383974324	-2.90656981391841	0.00922811563060449	0.0221446219851484	0.192521544593607	0.0602419961509711	0.324801093036243	10.5138383974324	3.05195144832696	0.00671092609774912	0.0646499775006763	-0.375872203841963	-0.508151752284599	-0.243592655399327	10.5138383974324	-5.95852126224536	1.09846163659784e-05	0.000187909632172417	ENSG00000035687
ADSSL1	-3.18325693436809	-3.51034126277893	-2.85617260595724	10.8759231118888	-20.4081174173317	3.91618452636616e-14	9.11100330059088e-11	-0.769617036997785	-1.09670136540863	-0.442532708586942	10.8759231118888	-4.93407701020137	9.9407368917521e-05	0.0152924037188637	-2.4136398973703	-2.74072422578114	-2.08655556895946	10.8759231118888	-15.4740404071303	4.97484113889965e-12	5.78698395482502e-09	ENSG00000185100
AEBP1	-0.0851273377907926	-0.287131989327556	0.116877313745971	9.03048736151354	-0.883687411971219	0.388212970656686	0.484114140462269	0.0731965450485568	-0.128808106488206	0.27520119658532	9.03048736151354	0.75983658291015	0.456933473730861	0.704309901306976	-0.158323882839349	-0.360328534376113	0.0436807686974138	9.03048736151354	-1.64352399488137	0.117173666616621	0.200592005433089	ENSG00000106624
AFG3L2	0.409674353927322	0.296767957145274	0.52258075070937	9.64574177267853	7.60871323734573	4.18108363442807e-07	9.2844075157095e-06	0.154661768454542	0.0417553716724939	0.26756816523659	9.64574177267853	2.87246939836546	0.00993911521218098	0.0769495891552048	0.25501258547278	0.142106188690732	0.367918982254828	9.64574177267853	4.73624383898027	0.000153999523259125	0.00129109870581029	ENSG00000141385
AGA	-0.890356782718355	-1.25824272026761	-0.522470845169096	7.05784949596678	-5.07506806274327	7.29216121329806e-05	0.000444115525202564	-0.148129404127225	-0.516015341676483	0.219756533422033	7.05784949596678	-0.844343326889751	0.40927161809413	0.665001077339933	-0.74222737859113	-1.11011331614039	-0.374341441041871	7.05784949596678	-4.23072473585352	0.000477148228517811	0.00294452348447397	ENSG00000038002
AGFG1	-0.213602443546307	-0.38079676350887	-0.0464081235837444	9.14173456894295	-2.67901832414799	0.0150812666834205	0.0338346836441443	0.13354908385249	-0.0336452361100729	0.300743403815052	9.14173456894295	1.6749829115903	0.110770394682135	0.320156785305282	-0.347151527398797	-0.51434584736136	-0.179957207436234	9.14173456894295	-4.35400123573828	0.000361681360332222	0.00241449550878885	ENSG00000173744
AGK	0.375260314151566	0.254495615262937	0.496025013040195	8.84979524292681	6.51603820080715	3.49529762898646e-06	4.14888261930459e-05	0.254429788358216	0.133665089469587	0.375194487246845	8.84979524292681	4.41793112099726	0.000313360350732549	0.0199735029035418	0.12083052579335	6.58269047210808e-05	0.241595224681979	8.84979524292681	2.09810707980988	0.0498876048231177	0.102938813854531	NA
AGL	-0.73166350101595	-1.03926333819992	-0.424063663831977	11.5657527734488	-4.9878832135196	8.83020409278452e-05	0.000512804147087426	-0.421612420519541	-0.729212257703513	-0.114012583335568	11.5657527734488	-2.87420858359168	0.00990160948944535	0.0769495891552048	-0.310051080496409	-0.617650917680381	-0.00245124331243679	11.5657527734488	-2.11367462992792	0.0483794820983852	0.100668559931535	ENSG00000162688
AGO1	0.024153133040798	-0.116075251793161	0.164381517874757	9.47179454391697	0.361184020916324	0.722056610755455	0.785183961078891	-0.0693797529388185	-0.209608137772778	0.070848631895141	9.47179454391697	-1.03749927987792	0.312884061479894	0.577259927861201	0.0935328859796165	-0.046695498854343	0.233761270813576	9.47179454391697	1.39868330079425	0.178460754208326	0.278441515529974	ENSG00000092847
AGO2	-0.139341489700545	-0.253813155737889	-0.0248698236632006	10.8983418174119	-2.5525451479946	0.01972264680766	0.0424073362273762	-0.102174477149763	-0.216646143187107	0.0122971888875813	10.8983418174119	-1.8716964090021	0.0771586391924262	0.258130952652961	-0.0371670125507819	-0.151638678588126	0.0773046534865624	10.8983418174119	-0.680848738992502	0.504406541189027	0.614398857631555	ENSG00000123908
AGO3	0.0923329142980851	-0.0325152434444152	0.217181072040585	8.83066397301063	1.55083427884332	0.137892038569302	0.210250083480813	0.0790244897555237	-0.0458236679869766	0.203872647498024	8.83066397301063	1.32730444514422	0.20056783926978	0.446960142055453	0.0133084245425614	-0.111539733199939	0.138156582285062	8.83066397301063	0.223529833699097	0.825574686184185	0.878060529905249	ENSG00000126070
AGPAT4	0.307959425009781	-0.0879604792864648	0.703879329306028	5.18795933171769	1.63108709271862	0.119790550720931	0.18760869488539	0.0694479844801235	-0.326471919816123	0.46536788877637	5.18795933171769	0.367826739179211	0.717180068116063	0.873345442339948	0.238511440529658	-0.157408463766588	0.634431344825904	5.18795933171769	1.26326035353941	0.222195862063016	0.328423553424147	ENSG00000026652
AGPS	0.207731645179649	-0.00967074422577341	0.425134034585072	8.05507169045822	2.00368448063675	0.0599826273508634	0.106615393661547	0.213402067490307	-0.00400032191511554	0.43080445689573	8.05507169045822	2.05837878189593	0.053931403136763	0.206707428991234	-0.00567042231065784	-0.22307281171608	0.211731967094765	8.05507169045822	-0.0546943012591832	0.956968770296393	0.972009536823645	ENSG00000018510
AGR2	-1.17593547956512	-2.08639323718713	-0.265477721943111	5.61781831008501	-2.70841169163262	0.0141622569533911	0.0321291962965035	1.25538964957771	0.344931891955701	2.16584740719972	5.61781831008501	2.89141033973077	0.00953792106116157	0.0762542039477402	-2.43132512914283	-3.34178288676484	-1.52086737152082	5.61781831008501	-5.59982203136339	2.34333429840201e-05	0.000321638185559426	ENSG00000106541
AGTRAP	0.421093586091938	0.163948347762989	0.678238824420887	6.22132925235114	3.43392753813749	0.002870592982098	0.00846442911641445	-0.133032043605452	-0.390177281934401	0.124113194723497	6.22132925235114	-1.08484767538523	0.291934465058821	0.558243154023236	0.55412562969739	0.296980391368441	0.811270868026339	6.22132925235114	4.51877521352272	0.000250031268034868	0.00184959537387319	ENSG00000177674
AHCTF1	0.0165333831938757	-0.0863603768451699	0.119427143232921	8.42639919430623	0.336948618709674	0.739950799114597	0.799484605929536	-0.0975602046666486	-0.200453964705694	0.00533355537239691	8.42639919430623	-1.98826675810896	0.0617952051918193	0.224053658938806	0.114093587860524	0.0111998278214787	0.21698734789957	8.42639919430623	2.32521537681864	0.0316203738315608	0.071422135649637	ENSG00000153207
AHCY	-0.308117966797127	-0.473120076180679	-0.143115857413575	12.0201224668658	-3.91578207388785	0.000970347046772184	0.00350273452958182	-0.213945559767801	-0.378947669151353	-0.0489434503842487	12.0201224668658	-2.71897220546786	0.0138453115103129	0.0917695647542531	-0.0941724070293262	-0.259174516412878	0.070829702354226	12.0201224668658	-1.19680986841999	0.246503732978137	0.354773235245058	ENSG00000101444
AHCYL1	0.13784030786702	-0.0435089550629026	0.319189570796942	7.82872270011802	1.59386460527474	0.12792021884317	0.197482673615551	0.0130538584024942	-0.168295404527428	0.194403121332416	7.82872270011802	0.150943386531581	0.881655246213941	0.950060881258891	0.124786449464525	-0.0565628134653968	0.306135712394448	7.82872270011802	1.44292121874316	0.165773448839296	0.262361856275253	ENSG00000168710
AHCYL2	-0.00181637294050407	-0.169846470712335	0.166213724831327	7.30948836809398	-0.0226677769229509	0.982158162083515	0.986823996582724	-0.00600423197485966	-0.174034329746691	0.162025865796971	7.30948836809398	-0.0749309725798916	0.941074530151378	0.975937501373882	0.00418785903435559	-0.163842238737475	0.172217956806187	7.30948836809398	0.0522631956569407	0.958879586848771	0.972464410986777	ENSG00000158467
AHNAK	0.68291213868757	0.383302974391515	0.982521302983624	16.4647872504635	4.77970095855416	0.000139842899156587	0.000743644582600684	-0.0361086356851033	-0.335717799981158	0.263500528610951	16.4647872504635	-0.252724282991739	0.803270027088401	0.914615630036261	0.719020774372673	0.419411610076619	1.01862993866873	16.4647872504635	5.0324252415459	8.00698538913154e-05	0.000796079124265578	ENSG00000124942
AHNAK2	0.0659482401514886	-0.330984611401204	0.462881091704181	11.0234636931474	0.34839920344771	0.731476525419973	0.792139184585741	-0.221948083917129	-0.618880935469821	0.174984767635564	11.0234636931474	-1.1725337244155	0.255871258782258	0.513813710228172	0.287896324068617	-0.109036527484075	0.68482917562131	11.0234636931474	1.52093292786321	0.145196867158057	0.236224133876378	ENSG00000185567
AHR	1.12007343197321	0.740362769992146	1.49978409395427	6.2104384576427	6.1856407118143	6.85593552927187e-06	6.80184819140768e-05	0.0201091377583138	-0.359601524222746	0.399819799739374	6.2104384576427	0.111053344938445	0.912770870159056	0.964159559330326	1.09996429421489	0.720253632233832	1.47967495619595	6.2104384576427	6.07458736687585	8.62594336812238e-06	0.000156783259733881	ENSG00000106546
AHSA1	-0.188223922252879	-0.356813131777536	-0.0196347127282228	9.82064444202707	-2.34118660964082	0.030603510188307	0.0607759850218491	0.132425735627368	-0.036163473897288	0.301014945152025	9.82064444202707	1.64715172923716	0.116419554301965	0.328891772618462	-0.320649657880248	-0.489238867404904	-0.152060448355591	9.82064444202707	-3.98833833887798	0.000823847316607478	0.00444190216010961	ENSG00000100591
AHSG	2.37777889010935	1.2645175010998	3.4910402791189	8.91545228951144	4.47883751316058	0.000273397746839643	0.00126831477172967	1.24804356546491	0.134782176455358	2.36130495447446	8.91545228951144	2.35084278118301	0.0300035377871876	0.144652933275205	1.12973532464445	0.0164739356348964	2.242996713654	8.91545228951144	2.12799473197758	0.0470289142594011	0.0981280439681585	ENSG00000145192
AHSP	1.54280677197236	0.674005456756739	2.41160808718798	5.00621801564524	3.72376318153203	0.00149620988117187	0.00498700900937873	0.189914262457788	-0.678887052757832	1.05871557767341	5.00621801564524	0.458382573265495	0.65202036769508	0.841599345837408	1.35289250951457	0.484091194298951	2.22169382473019	5.00621801564524	3.26538060826654	0.0041830295221534	0.0148789985755603	ENSG00000169877
AIDA	0.434678391727743	0.20048885266368	0.668867930791807	8.53928240791658	3.89216772020759	0.00102344014851168	0.00366312847001912	0.285655096989071	0.0514655579250082	0.519844636053134	8.53928240791658	2.55779346011294	0.0195057322023223	0.112188098810143	0.149023294738672	-0.0851662443253908	0.383212833802735	8.53928240791658	1.33437426009465	0.198285709715436	0.301412416630488	ENSG00000186063
AIFM1	0.569339210791261	0.333055544304742	0.80562287727778	10.2149715980497	5.05275662825232	7.6576598290748e-05	0.000457983177181042	0.362378701545467	0.126095035058947	0.598662368031986	10.2149715980497	3.21602895333102	0.00466831309300768	0.0531091951632389	0.206960509245794	-0.0293231572407249	0.443244175732314	10.2149715980497	1.83672767492131	0.0823831433449443	0.15187352059589	ENSG00000156709
AIMP1	-0.00964522638493648	-0.106424963918898	0.0871345111490246	10.3487657821498	-0.208986855909768	0.836744041470057	0.877082681901369	0.0870255766415475	-0.00975416089241352	0.183805314175509	10.3487657821498	1.88561687618402	0.0751615127093927	0.254902710376679	-0.096670803026484	-0.193450540560445	0.000108934507477051	10.3487657821498	-2.09460373209378	0.0502328218775434	0.103421823095668	ENSG00000164022
AIMP2	-0.0468921024076057	-0.157458121929179	0.0636739171139678	9.0932568826	-0.889342438033786	0.385245859448488	0.481414071475884	-0.00673071657647739	-0.117296736098051	0.103835302945096	9.0932568826	-0.127652879322978	0.89980202708297	0.955771821705841	-0.0401613858311283	-0.150727405352702	0.0704046336904452	9.0932568826	-0.761689558710808	0.45585329267689	0.569571796677113	ENSG00000106305
AIP	-0.0785064419356107	-0.200509909766151	0.0434970258949297	9.99440521262992	-1.34934842433766	0.193519987169293	0.274740391124169	0.0298568619908242	-0.0921466058397162	0.151860329821365	9.99440521262992	0.513172023717853	0.613909111987189	0.81731590789024	-0.108363303926435	-0.230366771756975	0.0136401639041055	9.99440521262992	-1.86252044805551	0.0785005422328774	0.146105209203831	ENSG00000110711
AK1	-0.863914057722326	-1.07291656433042	-0.654911551114228	11.6260212885958	-8.66782297432639	6.21420681006967e-08	2.3896449824177e-06	0.079435537826777	-0.129566968781321	0.288438044434875	11.6260212885958	0.796992679535972	0.435572399118717	0.688655116477837	-0.943349595549103	-1.1523521021572	-0.734347088941005	11.6260212885958	-9.46481565386236	1.62512949069325e-08	1.89043188004892e-06	ENSG00000106992
AK2	0.258699188467014	0.0546671838809754	0.462731193053054	10.5585606397642	2.65881277408936	0.0157456620430246	0.0350380514042054	0.301563621110944	0.0975316165249047	0.505595625696983	10.5585606397642	3.09935726030565	0.006044914595412	0.0620904803806888	-0.0428644326439294	-0.246896437229968	0.16116757194211	10.5585606397642	-0.440544486216291	0.664650965400044	0.750311112778615	ENSG00000004455
AK3	0.667371677627568	0.438203252578156	0.896540102676979	10.6917541428138	6.10666334676823	8.07099607182208e-06	7.71136441934048e-05	0.404035929584925	0.174867504535513	0.633204354634337	10.6917541428138	3.69705740397122	0.00158901135879482	0.0335125767426683	0.263335748042643	0.0341673229932309	0.492504173092054	10.6917541428138	2.40960594279701	0.0265821095349813	0.06256274945183	ENSG00000147853
AK4	-0.500300844022533	-0.629635114871103	-0.370966573173963	10.9207652081768	-8.11163878954292	1.66050573018869e-07	4.98473107262449e-06	-0.0548780341422539	-0.184212304990824	0.0744562367063161	10.9207652081768	-0.889766219187347	0.385024113411825	0.642812055868396	-0.445422809880279	-0.574757080728849	-0.316088539031709	10.9207652081768	-7.22187257035558	8.70471617108541e-07	3.37892440402526e-05	ENSG00000162433
AKAP10	-0.137917187777687	-0.444358871983256	0.168524496427883	4.17188314431286	-0.943759940935869	0.357464068704387	0.452716470245377	-0.154979438088477	-0.461421122294046	0.151462246117093	4.17188314431286	-1.0605160074205	0.302569543213203	0.567103769884706	0.01706225031079	-0.289379433894779	0.323503934516359	4.17188314431286	0.116756066484626	0.908312432151303	0.938152662996673	ENSG00000108599
AKAP12	-0.905352643141562	-1.29307375548845	-0.517631530794671	9.05000039974159	-4.89654004453643	0.000107988444974855	0.000600322860774193	-0.289098481910816	-0.676819594257707	0.0986226304360746	9.05000039974159	-1.56357006765778	0.134875121702566	0.357591989334496	-0.616254161230746	-1.00397527357764	-0.228533048883855	9.05000039974159	-3.33296997687865	0.00359783430611437	0.0133392215349404	ENSG00000131016
AKAP13	0.193436554119788	0.0240505462590336	0.362822561980543	7.03783052919847	2.39470489130577	0.0274134770640039	0.0557982978035039	-0.0402455616336495	-0.209631569494404	0.129140446227105	7.03783052919847	-0.498231803890415	0.624196121748446	0.82350880581833	0.233682115753438	0.064296107892683	0.403068123614193	7.03783052919847	2.89293669519618	0.00950627935312677	0.0275988818457674	ENSG00000170776
AKAP2	-0.0122229059421812	-0.176887480583983	0.152441668699621	9.6092161819969	-0.155655789984003	0.877991409050392	0.908647691731178	0.0744517404819796	-0.0902128341598225	0.239116315123782	9.6092161819969	0.9481251459535	0.355296057541195	0.617554185931708	-0.0866746464241608	-0.251339221065963	0.0779899282176413	9.6092161819969	-1.1037809359375	0.283849014055442	0.395293979054998	ENSG00000241978
AKAP8	0.109167534443292	-0.0200945002636695	0.238429569150253	5.9072476008772	1.77097936432329	0.0930506304153555	0.152721193411869	0.131917550832704	0.00265551612574244	0.261179585539665	5.9072476008772	2.14004338843198	0.0459192514599989	0.186767724688265	-0.0227500163894119	-0.152012051096373	0.106512018317549	5.9072476008772	-0.369064024108688	0.716273124345377	0.793528297042629	ENSG00000105127
AKAP8L	0.215044570275253	0.00236237198641198	0.427726768564095	6.99065348343744	2.12025613059917	0.0477544431299067	0.0884781260946264	0.120867585292673	-0.091814612996168	0.333549783581515	6.99065348343744	1.19170755336667	0.248450698060469	0.504821440207581	0.09417698498258	-0.118505213306262	0.306859183271421	6.99065348343744	0.928548577232499	0.365089228075409	0.480690486201155	ENSG00000011243
AKAP9	0.0553695210296921	-0.237298865638346	0.34803790769773	6.7596607129495	0.396721685058677	0.696115084902925	0.764822547828408	0.0879395366128284	-0.204728850055209	0.380607923280866	6.7596607129495	0.630085297823183	0.536349901639562	0.761421246951612	-0.0325700155831363	-0.325238402251174	0.260098371084901	6.7596607129495	-0.233363612764506	0.818043559632093	0.873418238404803	ENSG00000127914
AKR1A1	-0.194719640962544	-0.346368354485467	-0.0430709274396217	11.6040730838093	-2.69253908622227	0.0146516825106545	0.0330461845477826	-0.17802842894608	-0.329677142469003	-0.0263797154231571	11.6040730838093	-2.46173678744749	0.0238554412624627	0.125992472411168	-0.0166912120164646	-0.168339925539387	0.134957501506458	11.6040730838093	-0.230802298774773	0.820003404628477	0.875109138012913	ENSG00000117448
AKR1B1	0.0513015506353049	-0.126430759302084	0.229033860572694	11.9608311455763	0.605278285378439	0.55235273604714	0.640762224090586	0.155407229418699	-0.0223250805186894	0.333139539356088	11.9608311455763	1.83356292730127	0.0828709595708603	0.268897193084528	-0.104105678783394	-0.281837988720783	0.0736266311539944	11.9608311455763	-1.22828464192283	0.234748798373901	0.342035580839386	ENSG00000085662
AKR1C2	-0.272973254586908	-0.662390060459665	0.116443551285849	7.7196179900944	-1.46992912247887	0.158395341143313	0.233824087036749	0.430545350339901	0.0411285444671446	0.819962156212658	7.7196179900944	2.31843647089242	0.0320613806441986	0.151018681753438	-0.70351860492681	-1.09293541079957	-0.314101799054053	7.7196179900944	-3.78836559337129	0.00129343063387155	0.00621086970010765	ENSG00000151632
AKR1C3	-0.104964399260687	-0.409750268109074	0.1998214695877	6.69991815509746	-0.722167905875016	0.479227515011507	0.575741189607163	0.208670027836561	-0.0961158410118257	0.513455896684948	6.69991815509746	1.4356753154691	0.167799863445764	0.407501442908737	-0.313634427097248	-0.618420295945635	-0.00884855824886083	6.69991815509746	-2.15784322134412	0.044323540418816	0.0936166289463235	ENSG00000196139
AKR7A2	-0.30944143941147	-0.462231350447032	-0.156651528375909	10.2900967147993	-4.24692685651958	0.000460069748640065	0.0019355375591521	-0.280980017426643	-0.433769928462205	-0.128190106391081	10.2900967147993	-3.85630827087704	0.00110966859620328	0.0285460606967665	-0.0284614219848276	-0.181251333020389	0.124328489050734	10.2900967147993	-0.390618585642543	0.700543971630534	0.78149870534569	ENSG00000053371
AKT1	0.021200974209215	-0.131485951605265	0.173887900023695	8.93233819654701	0.291168878276084	0.774163830708175	0.827517643989235	0.0279127967177217	-0.124774129096759	0.180599722532202	8.93233819654701	0.38334737025032	0.705834950475255	0.868849212846921	-0.00671182250850677	-0.159398748322987	0.145975103305974	8.93233819654701	-0.0921784919742353	0.927547788825735	0.951682439119327	ENSG00000142208
AKT1S1	0.227828617678763	-0.0519186761048963	0.507575911462422	6.96280963546764	1.70778568133332	0.104414470342626	0.167936581577684	0.223383116801859	-0.0563641769818002	0.503130410585518	6.96280963546764	1.67446255089746	0.110873830505737	0.320156785305282	0.00444550087690398	-0.275301792906755	0.284192794660563	6.96280963546764	0.033323130435861	0.973774067465008	0.982023639758848	ENSG00000204673
AKT2	-0.213959526047008	-0.337074929843744	-0.0908441222502712	8.07754429073179	-3.64426726637486	0.00178962128256398	0.00577469336183786	0.0108448815798976	-0.112270522216839	0.133960285376634	8.07754429073179	0.184715528583894	0.855463455762938	0.939634434178596	-0.224804407626905	-0.347919811423642	-0.101689003830169	8.07754429073179	-3.82898279495875	0.00118021517702874	0.005808299700407	ENSG00000105221
AKT3	-0.04485586014777	-0.20547172772074	0.1157600074252	8.17779482201147	-0.585627858277998	0.565207040805366	0.651774067129459	0.199478452070345	0.0388625844973744	0.360094319643315	8.17779482201147	2.60434507941041	0.0176780443078717	0.106136696986487	-0.244334312218115	-0.404950179791085	-0.0837184446451444	8.17779482201147	-3.18997293768841	0.00494632889948672	0.0168941468453738	NA
ALAD	-0.0573764677776207	-0.271709705980081	0.156956770424839	9.17384600038582	-0.561351994346046	0.581299357722856	0.665711521408922	-0.221194658211667	-0.435527896414127	-0.00686142000920686	9.17384600038582	-2.16409387568194	0.0437753031708111	0.180413184812918	0.163818190434046	-0.0505150477684139	0.378151428636507	9.17384600038582	1.60274188133589	0.125940276971905	0.212704213702459	ENSG00000148218
ALB	0.653515900051564	0.141402018006904	1.16562978209623	12.454434966595	2.67596603403578	0.0151798911628985	0.033987375073746	0.423107108486294	-0.0890067735583673	0.935220990530955	12.454434966595	1.73250605070065	0.0998340579226442	0.300276581457055	0.230408791565271	-0.28170509047939	0.742522673609932	12.454434966595	0.943459983335134	0.357613375347157	0.473662122257422	ENSG00000163631
ALDH16A1	0.0173393628699436	-0.107656002597765	0.142334728337652	8.91822255268236	0.290890950999276	0.774373077306189	0.827536946318063	-0.18600433812566	-0.310999703593368	-0.061008972657951	8.91822255268236	-3.12047098922845	0.00576942406160801	0.0610116594515047	0.203343700995603	0.0783483355278946	0.328339066463312	8.91822255268236	3.41136194022772	0.00301939907019131	0.0117468761484951	ENSG00000161618
ALDH18A1	0.244462151802244	0.0252423280186075	0.463681975585881	10.7883042723508	2.33842148527686	0.0307773591887264	0.0610951588332525	0.251430454884716	0.0322106311010791	0.470650278668352	10.7883042723508	2.40507732350721	0.0268322482930634	0.135559664829125	-0.00696830308247165	-0.226188126866108	0.212251520701165	10.7883042723508	-0.066655838230346	0.947571287200772	0.965320872486831	ENSG00000059573
ALDH1A1	1.63811665911721	0.802063711294184	2.47416960694024	6.77277409961346	4.10867728694768	0.000628076539020465	0.00248409189242737	0.41507092847373	-0.420982019349296	1.25112387629676	6.77277409961346	1.04106901471312	0.31126810987443	0.575419354487773	1.22304573064348	0.386992782820454	2.05909867846651	6.77277409961346	3.06760827223456	0.00648343294066415	0.0207139192895231	ENSG00000165092
ALDH1A2	-3.28837190427113	-3.70296035760648	-2.87378345093577	9.49741836642735	-16.6323920455922	1.42621124732147e-12	1.43889415671677e-09	-0.668032135975112	-1.08262058931047	-0.253443682639759	9.49741836642735	-3.37886732646051	0.00324712442218077	0.044716847228389	-2.62033976829601	-3.03492822163137	-2.20575131496066	9.49741836642735	-13.2535247191317	6.95460921776978e-11	4.04497458628535e-08	ENSG00000128918
ALDH1A3	-2.79071261451101	-3.24374376893862	-2.3376814600834	8.79821007287036	-12.9174870036407	1.06988654043972e-10	2.9283423956859e-08	-0.700947940099049	-1.15397909452666	-0.247916785671435	8.79821007287036	-3.24450674690655	0.00438193760245935	0.0512969397806386	-2.08976467441196	-2.54279582883957	-1.63673351998435	8.79821007287036	-9.67298025673415	1.15920153829721e-08	1.7399241153861e-06	ENSG00000184254
ALDH1B1	0.956267424832348	0.68433881055784	1.22819603910685	7.23770218225178	7.37420894563978	6.50575918513445e-07	1.23744132091716e-05	0.267697649416382	-0.00423096485812535	0.53962626369089	7.23770218225178	2.06433718203788	0.0533066120125675	0.20498815346651	0.688569775415965	0.416641161141458	0.960498389690473	7.23770218225178	5.3098717636019	4.371690432772e-05	0.000520242342293814	ENSG00000137124
ALDH1L2	1.62442862214939	1.15189566772861	2.09696157657016	9.8415550569149	7.20874259453912	8.92725246110973e-07	1.54994424259491e-05	0.321428806472801	-0.151104147947975	0.793961760893576	9.8415550569149	1.42640772068301	0.170420967936788	0.411717945903361	1.30299981567659	0.83046686125581	1.77553277009736	9.8415550569149	5.78233487385611	1.59056378337632e-05	0.000243280073373719	ENSG00000136010
ALDH2	0.544136770605576	0.372175131680746	0.716098409530406	10.1436787956478	6.6354057676577	2.74998935169833e-06	3.43048269529553e-05	0.225511822229565	0.0535501833047355	0.397473461154395	10.1436787956478	2.74997487163335	0.0129535148829848	0.0885061743766937	0.31862494837601	0.146663309451181	0.49058658730084	10.1436787956478	3.88543089602434	0.00103911247925311	0.00532487925767039	ENSG00000111275
ALDH3A2	-0.0346313612090068	-0.224201179077548	0.154938456659534	9.62200459664818	-0.383081655932562	0.706028594395211	0.773158637260748	0.244267125498475	0.0546973076299334	0.433836943367016	9.62200459664818	2.70200915179465	0.0143577704447634	0.0935668149572606	-0.278898486707481	-0.468468304576023	-0.0893286688389401	9.62200459664818	-3.08509080772721	0.00623827081583975	0.0200460456533856	ENSG00000072210
ALDH5A1	0.0341323746643418	-0.177320532221177	0.245585281549861	8.2354202095173	0.338488432003196	0.73880920444582	0.798531760345273	-0.0912033902352212	-0.30265629712074	0.120249516650298	8.2354202095173	-0.904457801652661	0.377388928828997	0.636228509362798	0.125335764899563	-0.0861171419859559	0.336788671785082	8.2354202095173	1.24294623365586	0.229421911037983	0.335906504450113	ENSG00000112294
ALDH6A1	0.507643107593166	0.323560313995106	0.691725901191226	11.2302970208871	5.78277486037468	1.58908645781778e-05	0.000131463647507756	-0.0277830060403783	-0.211865799638438	0.156299787557682	11.2302970208871	-0.316487836578086	0.7551780754023	0.889312885132077	0.535426113633545	0.351343320035485	0.719508907231605	11.2302970208871	6.09926269695277	8.19568321179195e-06	0.000150777276882676	ENSG00000119711
ALDH7A1	0.106782785496723	-0.109635379513134	0.323200950506579	11.2985325429295	1.03466205444142	0.314172679600616	0.40765350757994	-0.350160653277342	-0.566578818287199	-0.133742488267486	11.2985325429295	-3.3928496921969	0.00314713232903225	0.0446451424603264	0.456943438774065	0.240525273764208	0.673361603783922	11.2985325429295	4.42751174663832	0.000306703146434701	0.00216544576652996	ENSG00000164904
ALDH9A1	-0.517513547950179	-0.770841987500185	-0.264185108400172	11.4718474632141	-4.28379581716897	0.000423465907043659	0.00181101733959021	-0.430492586808921	-0.683821026358927	-0.177164147258914	11.4718474632141	-3.5634667923164	0.00214637423959186	0.038895822364357	-0.087020961141258	-0.340349400691264	0.166307478408748	11.4718474632141	-0.720329024852567	0.48033209654596	0.593306409670388	ENSG00000143149
ALDOA	-0.405878095883539	-0.540512323282367	-0.271243868484711	13.0994100555331	-6.32165977067353	5.18628556390746e-06	5.50954034905512e-05	0.05610941165369	-0.0785248157451378	0.190743639052518	13.0994100555331	0.873919075714474	0.393373683436267	0.649944451615405	-0.461987507537229	-0.596621734936057	-0.327353280138401	13.0994100555331	-7.19557884638801	9.15628696030707e-07	3.4637563598625e-05	ENSG00000149925
ALDOC	-0.838356317074014	-1.08702198428003	-0.589690649867995	12.2220901175621	-7.06974583452699	1.16788126816735e-06	1.88720814621502e-05	-0.386025235670777	-0.634690902876796	-0.137359568464758	12.2220901175621	-3.25529878683414	0.00427796938719135	0.050848597889037	-0.452331081403237	-0.700996748609256	-0.203665414197218	12.2220901175621	-3.81444704769285	0.00121954847106909	0.00594817509002565	ENSG00000109107
ALG1	0.55582889920472	0.267735835772583	0.843921962636858	7.54586954274422	4.04575247417994	0.000723793814191132	0.00276958274459814	-0.107141354750607	-0.395234418182745	0.18095170868153	7.54586954274422	-0.779857617496075	0.445345004812873	0.694666546226718	0.662970253955327	0.37487719052319	0.951063317387465	7.54586954274422	4.82561009167602	0.000126319408682196	0.00110068203857352	ENSG00000033011
ALG10	0.280966957118858	-0.00542866196647507	0.567362576204192	3.97416196400647	2.0572158628636	0.0540541141875394	0.0977891886915323	0.00609298473931741	-0.280302634346016	0.292488603824651	3.97416196400647	0.0446123095272271	0.964894695655897	0.986008862115121	0.274873972379541	-0.0115216467057925	0.561269591464874	3.97416196400647	2.01260355333638	0.0589559738548946	0.117081581880847	ENSG00000139133
ALG11	-0.0595188127661874	-0.279301468767385	0.16026384323501	4.57304385277953	-0.567873796012073	0.576953349427056	0.661548530035508	-0.317183601433698	-0.536966257434895	-0.0974009454325013	4.57304385277953	-3.02627433928354	0.0071009026465244	0.0656798930368387	0.257664788667511	0.0378821326663138	0.477447444668708	4.57304385277953	2.45840054327147	0.0240217761140722	0.0575261576216047	ENSG00000253710
ALG13	0.0350403419463454	-0.114787598637264	0.184868282529955	7.51198384622107	0.49041812471307	0.629608140663801	0.708137945010555	0.0686890909531748	-0.0811388496304343	0.218517031536784	7.51198384622107	0.961359772832206	0.348777995500239	0.612582672326835	-0.0336487490068293	-0.183476689590438	0.11617919157678	7.51198384622107	-0.470941648119136	0.643191783147328	0.732670905973256	ENSG00000101901
ALG2	0.00106342493336165	-0.119342961973581	0.121469811840304	8.77737634856975	0.0185203120964057	0.985422199808789	0.989035697953041	-0.052977503801019	-0.173383890707961	0.0674288831059236	8.77737634856975	-0.922641433073981	0.36807981680987	0.628710369979858	0.0540409287343806	-0.0663654581725619	0.174447315641323	8.77737634856975	0.941161745170387	0.35875875468072	0.474908815228844	ENSG00000119523
ALG5	0.373387202171479	0.15273889860744	0.594035505735517	7.2677297006359	3.54854095916806	0.0022195995982427	0.00687602991386371	0.0522112286391847	-0.168437074924854	0.272859532203223	7.2677297006359	0.496197197646716	0.625603262949701	0.824169357310524	0.321175973532294	0.100527669968256	0.541824277096333	7.2677297006359	3.05234376152135	0.00670513218323517	0.0212867284940672	ENSG00000120697
ALKBH4	-0.0296741042780484	-0.283440297757255	0.224092089201158	4.24596122458405	-0.2452081157029	0.808996685397058	0.854736961206292	0.0984630186846687	-0.155303174794538	0.352229212163875	4.24596122458405	0.813636396632455	0.426209319870067	0.680791166548115	-0.128137122962717	-0.381903316441924	0.125629070516489	4.24596122458405	-1.05884451233536	0.303310255266336	0.4161470031982	ENSG00000160993
ALKBH5	-0.172693487190525	-0.343626576533056	-0.00176039784799437	6.26974900094457	-2.11856017537063	0.0479148003324429	0.0886824049112398	-0.0254989015495024	-0.196431990892033	0.145434187793028	6.26974900094457	-0.312814097493285	0.757923292980599	0.890371610143138	-0.147194585641023	-0.318127674983553	0.0237385037015081	6.26974900094457	-1.80574607787734	0.0872686969686386	0.158803772778676	ENSG00000091542
ALPL	1.30009870009473	0.608619455640264	1.99157794454919	7.11016253387635	3.94264942607259	0.000913282172106445	0.00333555882795235	0.396940421085691	-0.294538823368773	1.08841966554015	7.11016253387635	1.20375239454088	0.24387319053435	0.499007016515536	0.903158279009038	0.211679034554574	1.5946375234635	7.11016253387635	2.73889703153171	0.0132656743386168	0.036033381609798	ENSG00000162551
ALYREF	0.153119374753359	-0.0696421621146334	0.375880911621352	9.39145659374348	1.44138808698985	0.166200539927154	0.243109434857293	0.0539749194440766	-0.168786617423916	0.276736456312069	9.39145659374348	0.508092499778326	0.617397514956235	0.819147601109599	0.0991444553092826	-0.12361708155871	0.321905992177275	9.39145659374348	0.933295587211519	0.362697915295704	0.478354138285406	ENSG00000183684
AMBP	-2.51879277896902	-3.1007689950801	-1.93681656285794	8.11036955539501	-9.07565941955153	3.09835295393111e-08	1.48389995321582e-06	0.118696453584441	-0.463279762526636	0.700672669695518	8.11036955539501	0.427684482834641	0.673821416488662	0.851174291612884	-2.63748923255346	-3.21946544866454	-2.05551301644239	8.11036955539501	-9.50334390238617	1.52603966371135e-08	1.89043188004892e-06	ENSG00000106927
AMDHD2	-0.240976027257387	-0.497633374636059	0.0156813201212841	5.25652972664709	-1.96884318030271	0.0641484666830069	0.112592536958141	-0.233660632290314	-0.490317979668985	0.0229967150883575	5.25652972664709	-1.90907430762244	0.0718993558299791	0.246537318969982	-0.00731539496707345	-0.263972742345745	0.249341952411598	5.25652972664709	-0.0597688726802669	0.952981101512623	0.969341543070464	ENSG00000162066
AMOTL1	0.0924576903391321	-0.154633469352799	0.339548850031063	7.38454646481381	0.784651518057714	0.442597350911968	0.53967648684313	0.0234389054328341	-0.223652254259096	0.270530065124765	7.38454646481381	0.198916635944782	0.844499304959103	0.936072819091782	0.069018784906298	-0.178072374785633	0.316109944598229	7.38454646481381	0.585734882112933	0.565136611353641	0.665885199450111	ENSG00000166025
AMOTL2	-0.0722930670608388	-0.472230501167824	0.327644367046146	6.01251328628539	-0.379049197098722	0.708969842145587	0.775284765100686	0.0531346085932851	-0.3468028255137	0.45307204270027	6.01251328628539	0.278596987847951	0.783646525990077	0.901881594220091	-0.125427675654124	-0.525365109761109	0.274509758452861	6.01251328628539	-0.657646184946673	0.518871040149361	0.627092714237657	ENSG00000114019
AMPD2	-0.459459811516746	-0.717719477653377	-0.201200145380115	10.8910512195461	-3.73062788076215	0.00147323967601233	0.00493232243023383	-0.553937800012459	-0.81219746614909	-0.295678133875829	10.8910512195461	-4.4977509439021	0.000262068506379134	0.0190531993778455	0.0944779884957132	-0.163781677640918	0.352737654632344	10.8910512195461	0.767123063139956	0.452694845641171	0.567874814391077	ENSG00000116337
AMPD3	-0.759703912162727	-1.10791414880771	-0.411493675517741	7.19135768953023	-4.57502862085335	0.00022050337243586	0.00107322405015069	-0.318288978395557	-0.666499215040543	0.0299212582494282	7.19135768953023	-1.91677463094324	0.0708561823324984	0.244579982487474	-0.441414933767169	-0.789625170412155	-0.0932046971221837	7.19135768953023	-2.65825398991011	0.0157644258450542	0.0410934865305531	ENSG00000133805
AMPH	1.12448998277243	0.389973257326016	1.85900670821884	4.30767727193182	3.21029460059515	0.00472815524815939	0.0128131079613778	0.208775774241258	-0.525740951205154	0.94329249968767	4.30767727193182	0.59603175755228	0.558381960861608	0.777191523747849	0.91571420853117	0.181197483084757	1.65023093397758	4.30767727193182	2.61426284304287	0.0173102047471276	0.0443038408626979	ENSG00000078053
ANAPC7	0.046471750855952	-0.113122883271801	0.206066384983705	7.49176410265473	0.610606940527515	0.548893947110614	0.638500883976422	0.142073982423415	-0.0175206517043379	0.301668616551169	7.49176410265473	1.86675470879124	0.0778787852499502	0.259652056964398	-0.0956022315674634	-0.255196865695217	0.06399240256029	7.49176410265473	-1.25614776826372	0.224705598958309	0.331228365663548	ENSG00000196510
ANG	-2.58177292459331	-3.4819227915223	-1.68162305766431	8.30847986058713	-6.01442629540334	9.77523551578752e-06	8.94370755635775e-05	-0.711777177277378	-1.61192704420637	0.188372689651618	8.30847986058713	-1.65813628716374	0.114161272144707	0.324888317608148	-1.86999574731593	-2.77014561424493	-0.969845880386932	8.30847986058713	-4.35629000823959	0.000359827901539141	0.00241250608913779	ENSG00000214274
ANGPTL2	-2.23044869408445	-2.87046508069314	-1.59043230747576	8.80980990154958	-7.30789217768607	7.38211876938308e-07	1.34701955427214e-05	-0.799521493671861	-1.43953788028055	-0.159505107063168	8.80980990154958	-2.61957017213293	0.0171163547171999	0.104396151370128	-1.43092720041259	-2.07094358702128	-0.790910813803896	8.80980990154958	-4.68832200555314	0.000171306737213889	0.00140377278977437	ENSG00000136859
ANK1	1.88714892393294	0.896163271026234	2.87813457683964	9.2310087761224	3.99328028056165	0.000814715321530891	0.00304487581613111	0.555560930280075	-0.435424722626628	1.54654658318678	9.2310087761224	1.17558846543727	0.254677979457594	0.512550449141949	1.33158799365286	0.340602340746159	2.32257364655957	9.2310087761224	2.81769181512438	0.0111928950382118	0.0315639640077572	ENSG00000029534
ANK2	0.693760724082112	0.375384892214062	1.01213655595016	7.49899633417187	4.56941500520592	0.000223284102226658	0.00108335863155437	0.229236466720665	-0.0891393651473844	0.547612298588714	7.49899633417187	1.50985276971346	0.14798399622433	0.376405184312635	0.464524257361447	0.146148425493397	0.782900089229496	7.49899633417187	3.05956223549246	0.00659938898140657	0.0210033905133275	ENSG00000145362
ANK3	-1.25767318501997	-1.67494378689093	-0.840402583149024	7.47269108256912	-6.32034812469295	5.20020211943993e-06	5.51174042408975e-05	0.360226569020873	-0.0570440328500774	0.777497170891823	7.47269108256912	1.81029328373531	0.0865361427399138	0.277118150150598	-1.61789975404085	-2.0351703559118	-1.2006291521699	7.47269108256912	-8.13064140842826	1.60461483677777e-07	1.06661040507528e-05	ENSG00000151150
ANKFY1	0.355927836798999	0.195698653585187	0.516157020012812	10.3254109636082	4.65812697869059	0.000183213489396796	0.000925616032750588	0.0362848699266642	-0.123944313287148	0.196514053140477	10.3254109636082	0.474870223817652	0.640441216249646	0.836521799154226	0.319642966872335	0.159413783658523	0.479872150086147	10.3254109636082	4.18325675487293	0.000530948937429408	0.00320013653608683	ENSG00000185722
ANKH	-0.156591181764025	-0.432089451180558	0.118907087652508	5.55435591753815	-1.19189888450149	0.248377479447728	0.336840691305823	0.201938833845251	-0.073559435571282	0.477437103261784	5.55435591753815	1.53706401654465	0.141217141027156	0.367290864840333	-0.358530015609276	-0.634028285025809	-0.0830317461927428	5.55435591753815	-2.72896290104614	0.0135517101047321	0.036554264995547	ENSG00000154122
ANKHD1	0.0684397207665013	-0.0705565469614427	0.207435988494445	6.79482331039647	1.03251430380578	0.315150660460593	0.408466858808674	-0.13488251155636	-0.273878779284304	0.00411375617158391	6.79482331039647	-2.0349019685562	0.0564579978592116	0.212196336057279	0.203322232322861	0.0643259645949174	0.342318500050805	6.79482331039647	3.06741627236198	0.00648617674722441	0.0207139192895231	ENSG00000131503
ANKLE2	-0.0267928793338088	-0.212771369775216	0.159185611107598	6.17550271860265	-0.302097865441064	0.765949827183938	0.820622736791817	0.108347022862779	-0.0776314675786285	0.294325513304186	6.17550271860265	1.22164564420059	0.237191876551173	0.490949199996711	-0.135139902196587	-0.321118392637994	0.0508385882448197	6.17550271860265	-1.52374350964166	0.144496845910803	0.235496961128884	ENSG00000176915
ANKMY2	0.0890072955012853	-0.0328368469887764	0.210851437991347	7.25808524077011	1.53183481597703	0.142497192645083	0.214717841156963	-0.0753114174793712	-0.197155559969433	0.0465327250106905	7.25808524077011	-1.29612579155173	0.210880537322576	0.45835069252864	0.164318712980656	0.0424745704905947	0.286162855470718	7.25808524077011	2.82796060752876	0.0109468286181834	0.0309827211438001	ENSG00000106524
ANKRD28	0.130345103493854	-0.00319432358031269	0.26388453056802	8.76971403295157	2.04680372819795	0.055164083496454	0.0996422672783386	0.161322509858833	0.0277830827846663	0.294861936932999	8.76971403295157	2.53324064940329	0.0205402636801509	0.115847087156051	-0.030977406364979	-0.164516833439145	0.102562020709187	8.76971403295157	-0.486436921205343	0.63237398808253	0.723312725306787	ENSG00000206560
ANKRD44	0.0316316756607016	-0.26482501385345	0.328088365174853	4.66086277556521	0.223744274658609	0.825410269723385	0.867939883620997	0.130762305638265	-0.165694383875887	0.427218995152417	4.66086277556521	0.924937317312893	0.366915530769411	0.627668369363996	-0.0991306299775632	-0.395587319491715	0.197326059536589	4.66086277556521	-0.701193042654284	0.491915516511074	0.604086275620488	ENSG00000065413
ANKZF1	-0.467208852419317	-0.646490108075945	-0.287927596762688	5.08123380113275	-5.46471056126884	3.12978381127827e-05	0.000227901159215615	0.0573155565712984	-0.12196569908533	0.236596812227927	5.08123380113275	0.670391679648804	0.510896862975138	0.746843576318981	-0.524524408990615	-0.703805664647244	-0.345243153333987	5.08123380113275	-6.13510224091765	7.60975330516011e-06	0.000144785527498743	ENSG00000163516
ANO10	0.460468886015201	0.270114765100827	0.650823006929576	5.95744599203382	5.07258103624322	7.33200577518282e-05	0.00044551135914796	0.0176565860967672	-0.172697534817607	0.208010707011142	5.95744599203382	0.194507091617696	0.847900373013986	0.936072819091782	0.442812299918434	0.25245817900406	0.633166420832809	5.95744599203382	4.87807394462553	0.000112482954026976	0.00100844544332855	ENSG00000160746
ANP32A	-0.0450049812114912	-0.613677582833216	0.523667620410234	9.09903783470509	-0.165954589290994	0.869994174418979	0.902783874569917	0.112714613363668	-0.455957988258057	0.681387214985393	9.09903783470509	0.415631933717695	0.682464024192509	0.857919679412138	-0.157719594575159	-0.726392196196884	0.410953007046566	9.09903783470509	-0.581586523008689	0.567869871493388	0.668428664826393	ENSG00000140350
ANP32B	0.702184598557361	0.146464213943306	1.25790498317142	8.6103135102104	2.6496344316419	0.0160565757135503	0.0356106991397282	0.261290945323248	-0.294429439290807	0.817011329937303	8.6103135102104	0.985959371406211	0.336882428032083	0.601635941983129	0.440893653234113	-0.114826731379942	0.996614037848168	8.6103135102104	1.66367506023569	0.113036795063511	0.195742540911989	ENSG00000136938
ANP32E	0.0979292423541587	-0.227175866121485	0.423034350829802	9.48965172504778	0.631654489934634	0.535346178585507	0.626185462282143	-0.0373632001403426	-0.362468308615986	0.287741908335301	9.48965172504778	-0.240996790740223	0.812210216855754	0.918651040789523	0.135292442494501	-0.189812665981143	0.460397550970145	9.48965172504778	0.872651280674856	0.394046757938328	0.511721899159095	ENSG00000143401
ANPEP	1.66880553330437	1.0636097000664	2.27400136654234	10.8086412578888	5.78230224230417	1.59067340526256e-05	0.000131463647507756	0.623616654048689	0.0184208208107171	1.22881248728666	10.8086412578888	2.16079099995786	0.0440642178414783	0.181282763586559	1.04518887925568	0.439993046017709	1.65038471249365	10.8086412578888	3.62151124234631	0.00188367547527073	0.00821352159048524	ENSG00000166825
ANXA1	-0.231487911441329	-0.442963507612709	-0.0200123152699496	13.1708713591868	-2.29540353119899	0.0336027515747678	0.0658885811535586	0.0853072839168352	-0.126168312254544	0.296782880088215	13.1708713591868	0.845895751188404	0.408426966826889	0.664944253549865	-0.316795195358164	-0.528270791529544	-0.105319599186785	13.1708713591868	-3.14129928238739	0.00550966372479088	0.0182556865166151	ENSG00000135046
ANXA11	-0.123481236334516	-0.263753411360788	0.0167909386917549	10.8973942199924	-1.84595208860576	0.0809756334143021	0.136021524287635	-0.138526315454607	-0.278798490480878	0.0017458595716642	10.8973942199924	-2.07086476399989	0.0526296518816388	0.202552332675985	0.0150450791200907	-0.125227095906181	0.155317254146362	10.8973942199924	0.224912675394125	0.824514577821279	0.87790991546966	ENSG00000122359
ANXA2	0.438983202162106	0.184980511623332	0.69298589270088	14.4550733785752	3.62410333198184	0.00187271908995245	0.00599708322474106	0.170649068433923	-0.0833536221048513	0.424651758972696	14.4550733785752	1.40882351412298	0.17548542379868	0.41916513189695	0.268334133728183	0.0143314431894096	0.522336824266957	14.4550733785752	2.21527981785886	0.0395138512381993	0.0852378070520822	ENSG00000182718
ANXA4	0.10707271754033	-0.136101870226153	0.350247305306812	12.0840243307582	0.923318683767783	0.367736111538576	0.463329576763876	-0.0162482329161406	-0.259422820682623	0.226926354850342	12.0840243307582	-0.140113162104367	0.890085881465366	0.952264778177752	0.123320950456471	-0.119853637310012	0.366495538222953	12.0840243307582	1.06343184587215	0.301280528641421	0.414267198510625	ENSG00000196975
ANXA5	-0.203660968702337	-0.326777639281301	-0.0805442981233733	13.2160544177423	-3.46882131746206	0.00265461820028115	0.00796899257155367	-0.233197235715632	-0.356313906294596	-0.110080565136669	13.2160544177423	-3.97189283532229	0.000854981093661271	0.0257755637733201	0.0295362670132953	-0.0935804035656687	0.152652937592259	13.2160544177423	0.503071517860232	0.620854924537229	0.713117246080406	ENSG00000164111
ANXA6	0.136369192946097	-0.0131186066745325	0.285856992566726	13.3087616144315	1.91294070143272	0.0713738800218735	0.122830122654048	-0.134321068609511	-0.28380886823014	0.0151667310111183	13.3087616144315	-1.88421030917617	0.075361214096301	0.255112965014103	0.270690261555607	0.121202461934978	0.420178061176237	13.3087616144315	3.79715101060889	0.00126805824023836	0.00613334198734834	ENSG00000197043
ANXA7	-0.34596880140386	-0.499885057833031	-0.192052544974689	10.1056587351382	-4.71349913683171	0.000161980809930256	0.000833735297129958	-0.0116176238165124	-0.165533880245684	0.142298632612659	10.1056587351382	-0.158279184738523	0.875952971177572	0.948524359992842	-0.334351177587347	-0.488267434016519	-0.180434921158176	10.1056587351382	-4.55521995209319	0.000230475256680519	0.00174091131385464	ENSG00000138279
AOC2	0.419273844412793	0.103688951834369	0.734858736991218	7.08880186790455	2.78594509109378	0.0119876611558115	0.0277091839831053	0.151919185564407	-0.163665707014018	0.467504078142832	7.08880186790455	1.00945602714351	0.325786740187356	0.590528127032242	0.267354658848387	-0.0482302337300383	0.582939551426811	7.08880186790455	1.77648906395027	0.0921126880777547	0.165802838539958	ENSG00000131480
AOX1	-1.19127474963529	-1.5458101115061	-0.836739387764473	6.78089658512142	-7.04601177246857	1.223026694669e-06	1.95558185920785e-05	-0.0955794739330749	-0.450114835803888	0.258955887937739	6.78089658512142	-0.56532223044682	0.578651690329855	0.791895694218468	-1.09569527570221	-1.45023063757303	-0.741159913831398	6.78089658512142	-6.48068954202174	3.75393257509027e-06	8.91175932239543e-05	ENSG00000138356
AP1B1	0.190255531410017	0.00952107162342503	0.370989991196609	9.56505729544073	2.20743189607057	0.0401415209190109	0.0763607918381675	-0.0445165271308312	-0.225250986917423	0.136217932655761	9.56505729544073	-0.516501155906545	0.611627919903377	0.815211890951136	0.234772058540848	0.0540375987542562	0.41550651832744	9.56505729544073	2.72393305197711	0.0136987734766904	0.0368441577959772	ENSG00000100280
AP1G1	0.0618093007648284	-0.109089159070895	0.232707760600552	10.5400248588288	0.758414571404749	0.45776348185203	0.555114277054338	-0.0232739945583589	-0.194172454394082	0.147624465277365	10.5400248588288	-0.28557735469317	0.778376987441108	0.90049431192528	0.0850832953231873	-0.0858151645125363	0.255981755158911	10.5400248588288	1.04399192609792	0.30994940759802	0.421817664098739	ENSG00000166747
AP1M1	0.0368422677107478	-0.0685839324672731	0.142268467888769	10.7228553316748	0.732805612682474	0.472867182997578	0.570160923163444	0.0693340589484759	-0.0360921412295451	0.174760259126497	10.7228553316748	1.37907872410032	0.184328215044367	0.428158853553793	-0.0324917912377281	-0.137917991415749	0.0729344089402929	10.7228553316748	-0.646273111417848	0.526044962095518	0.632477314891588	ENSG00000072958
AP1S1	-0.135435051293841	-0.318667639334427	0.0477975367467441	7.07695682241453	-1.54995592120825	0.13810216827221	0.210258452166912	-0.155776037712964	-0.339008625753549	0.0274565503276217	7.07695682241453	-1.78274375598473	0.0910578932232931	0.285450333894414	0.0203409864191224	-0.162891601621463	0.203573574459708	7.07695682241453	0.232787834776483	0.818484021867348	0.873688037106852	ENSG00000106367
AP1S2	-0.0821606002150306	-0.253226700416884	0.0889054999868228	6.95127237284415	-1.0071418326174	0.32686801223253	0.420491252672923	0.0800575998206865	-0.0910085003811668	0.25112370002254	6.95127237284415	0.98136281365197	0.339083474564626	0.603645090794581	-0.162218200035717	-0.33328430023757	0.00884790016613629	6.95127237284415	-1.98850464626937	0.0617668692689881	0.121625578801778	ENSG00000182287
AP2A1	0.438817574843092	0.252683736226038	0.624951413460147	11.1876649487147	4.94367219531771	9.73275037766887e-05	0.000553624541653952	0.0367741538244903	-0.149359684792564	0.222907992441545	11.1876649487147	0.414293711534856	0.683426448080289	0.857919679412138	0.402043421018602	0.215909582401548	0.588177259635656	11.1876649487147	4.52937848378285	0.000244174329641249	0.00181203055154821	ENSG00000196961
AP2A2	0.474635637459151	0.249006154578853	0.70026512033945	10.668762826462	4.41118713660883	0.000318133887083235	0.0014411289331675	-0.163924003771509	-0.389553486651808	0.0617054791087894	10.668762826462	-1.52348327801351	0.144561543031112	0.371508741789941	0.63855964123066	0.412930158350362	0.864189124110959	10.668762826462	5.93467041462234	1.15464754458234e-05	0.000193955777073704	NA
AP2B1	0.40768242566023	0.174764361692604	0.640600489627856	10.5826435866538	3.67036965373658	0.00168746648938335	0.00552553242441995	-0.054298815534418	-0.287216879502044	0.178619248433208	10.5826435866538	-0.48885287230278	0.630694895111448	0.828960113088246	0.461981241194648	0.229063177227022	0.694899305162274	10.5826435866538	4.15922252603936	0.000560476982068608	0.00332216483766272	ENSG00000006125
AP2M1	0.33454536892418	0.170450079777691	0.49864065807067	10.3971392065619	4.27513561260832	0.000431791095850462	0.001840247850043	0.0834572280527315	-0.080638061093758	0.247552517199221	10.3971392065619	1.06649501359162	0.299930653375681	0.565468934423437	0.251088140871449	0.0869928517249594	0.415183430017938	10.3971392065619	3.2086405990167	0.00474555497337335	0.0164049534109258	ENSG00000161203
AP2S1	0.0872240216577218	-0.0793929833386399	0.253841026654084	8.4398322975991	1.09776093044734	0.286401881974069	0.377943266257896	-0.101073258792061	-0.267690263788423	0.0655437462043006	8.4398322975991	-1.2720609816676	0.219120630318328	0.469414499480286	0.188297280449783	0.0216802754534211	0.354914285446145	8.4398322975991	2.36982191211494	0.0288560459465064	0.0667995929298977	ENSG00000042753
AP3B1	0.359955199362796	-0.0732766057975051	0.793187004523098	5.90489165443615	1.74228463066877	0.0980706316428114	0.159936960478877	-0.292551574613499	-0.725783379773801	0.140680230546802	5.90489165443615	-1.41603208685233	0.173394748767318	0.416230699241517	0.652506773976296	0.219274968815994	1.0857385791366	5.90489165443615	3.15831671752111	0.00530593059615653	0.0177487383637069	ENSG00000132842
AP3D1	0.916640600752764	0.3002286676015	1.53305253390403	10.1764107687539	3.11830821362267	0.00579707164413794	0.0150775709112207	-0.194123789996102	-0.810535723147366	0.422288143155162	10.1764107687539	-0.660387297166731	0.517150213017439	0.752436334217783	1.11076439074887	0.494352457597602	1.72717632390013	10.1764107687539	3.7786955107894	0.001321943434274	0.00631963584177571	ENSG00000065000
AP3M1	0.158903509114559	0.0256856290395926	0.292121389189525	9.46672687445133	2.50127796026439	0.0219646539256649	0.0463334327231014	0.00995099869815341	-0.123266881376813	0.14316887877312	9.46672687445133	0.156637281737854	0.87722866407054	0.949117408176628	0.148952510416406	0.0157346303414392	0.282170390491372	9.46672687445133	2.34464067852653	0.0303876273725867	0.0694320736495426	ENSG00000185009
AP3M2	0.0570863898008254	-0.217467235526926	0.331640015128577	6.58639130736934	0.436009932432185	0.667878445346742	0.739209896812177	-0.204505500471759	-0.479059125799511	0.0700481248559923	6.58639130736934	-1.56195600656836	0.135254387929059	0.357782073356403	0.261591890272585	-0.012961735055167	0.536145515600336	6.58639130736934	1.99796593900054	0.0606492871236958	0.120034509990028	ENSG00000070718
AP3S1	0.174751039374399	0.0150504366733596	0.334451642075439	8.15543779841436	2.29458525837704	0.0336587519886906	0.065970586774801	-0.0841504042238848	-0.243851006924925	0.075550198477155	8.15543779841436	-1.10494494172881	0.283357331008975	0.54890160748741	0.258901443598284	0.0992008408972444	0.418602046299324	8.15543779841436	3.39953020010585	0.00310043480408887	0.0119594824362013	ENSG00000177879
APAF1	-0.18008723643698	-0.457479849349547	0.0973053764755875	5.87572846821908	-1.36137894298861	0.189757457085977	0.270343370428981	-0.228943561484472	-0.506336174397039	0.0484490514280947	5.87572846821908	-1.73071090380605	0.100160743748714	0.300676090750172	0.0488563250474927	-0.228536287865074	0.32624893796006	5.87572846821908	0.36933196081744	0.716076780751138	0.793499704890461	ENSG00000120868
APBB1IP	0.448138598933824	0.0044671192082269	0.891810078659422	4.93699582311624	2.1180774019203	0.0479605373175004	0.0887317614864132	0.057964312111431	-0.385707167614166	0.501635791837029	4.93699582311624	0.273961894586114	0.787151561581354	0.903986214938514	0.390174286822393	-0.0534971929032041	0.833845766547991	4.93699582311624	1.84411550733418	0.081254172903434	0.15014919242243	ENSG00000077420
APCS	-2.22239780174474	-3.43214516351117	-1.0126504399783	8.62314744910724	-3.85228227041591	0.00111979186669139	0.00393658389724076	-0.602033910345144	-1.81178127211158	0.607713451421293	8.62314744910724	-1.04355959909204	0.310144204399898	0.574077027043993	-1.62036389139959	-2.83011125316603	-0.410616529633156	8.62314744910724	-2.80872267132387	0.0114121565270291	0.0320269989868917	ENSG00000132703
APEH	-0.077875946159077	-0.268081589454936	0.112329697136782	10.37486090513	-0.858560541469217	0.40157829660039	0.496821008795962	-0.0682438043317326	-0.258449447627592	0.121961838964126	10.37486090513	-0.752368869834173	0.461302486684877	0.707776275945186	-0.0096321418273444	-0.199837785123204	0.180573501468515	10.37486090513	-0.106191671635044	0.916574124524667	0.943544115356919	ENSG00000164062
APEX1	0.211844132683837	0.113142336215759	0.310545929151914	10.3149230532693	4.50072387826287	0.000260331409583902	0.00122232295539243	0.00368324735289782	-0.0950185491151795	0.102385043820975	10.3149230532693	0.0782522465962096	0.938468185630638	0.975904232315635	0.208160885330939	0.109459088862861	0.306862681799016	10.3149230532693	4.42247163166666	0.000310187312930903	0.00217692544052412	ENSG00000100823
API5	0.292693737292467	0.144216862116111	0.441170612468823	10.4606875187637	4.13376323047715	0.000593559492867772	0.00237883920784991	-0.0729882414892771	-0.221465116665633	0.075488633687079	10.4606875187637	-1.0308252978576	0.315921271240255	0.579874428039806	0.365681978781744	0.217205103605388	0.5141588539581	10.4606875187637	5.16458852833475	5.9958299920727e-05	0.000642824814587887	ENSG00000166181
APIP	-0.210266606986114	-0.361558098380566	-0.0589751155916609	9.29144490648691	-2.91438410341679	0.0090722343891979	0.0218155589730945	0.0601619765172394	-0.0911295148772133	0.211453467911692	9.29144490648691	0.83387043955846	0.414999120969286	0.670723322903181	-0.270428583503353	-0.421720074897806	-0.1191370921089	9.29144490648691	-3.74825454297525	0.00141585385052483	0.0066690331517376	ENSG00000149089
APMAP	-0.310977790236842	-0.506658451224531	-0.115297129249154	10.5494712512944	-3.33251761187007	0.00360146991713555	0.0101623041385274	-0.18798602949572	-0.383666690483409	0.0076946314919685	10.5494712512944	-2.01450641733255	0.0587389929666482	0.217778911771963	-0.122991760741122	-0.318672421728811	0.0726889002465662	10.5494712512944	-1.31801119453752	0.203599199867082	0.307947316577194	ENSG00000101474
APOA1	-1.32538844370842	-2.26490470580114	-0.385872181615694	8.10284801717325	-2.958215883884	0.00824390807679232	0.0201253432745617	-0.133280446313463	-1.07279670840619	0.806235815779261	8.10284801717325	-0.297476815319489	0.769419502315613	0.894803535184841	-1.19210799739496	-2.13162425948768	-0.252591735302231	8.10284801717325	-2.66073906856451	0.0156811403786602	0.0410142474322125	ENSG00000118137
APOA1BP	-0.557724006319319	-0.751931643339771	-0.363516369298866	9.20094492066482	-6.02204534087066	9.62136544456302e-06	8.84747300663078e-05	-0.353835285833247	-0.548042922853699	-0.159627648812795	9.20094492066482	-3.82054943008455	0.00120287877821733	0.0289852945442062	-0.203888720486072	-0.398096357506524	-0.00968108346561947	9.20094492066482	-2.20149591078611	0.0406223385091157	0.0871273493827153	NA
APOB	0.100474172580974	-0.407435531177137	0.608383876339084	5.70219453038912	0.414819262413774	0.683048415353303	0.753848262959896	0.135708202277989	-0.372201501480121	0.643617906036099	5.70219453038912	0.560287036224023	0.582010598619603	0.794395809732183	-0.0352340296970155	-0.543143733455126	0.472675674061095	5.70219453038912	-0.145467773810249	0.885915911279695	0.921914715602828	ENSG00000084674
APOBEC3C	0.709932832483462	0.368349037209974	1.05151662775695	4.57591521930795	4.35823845889638	0.000358257593974569	0.00158910637251065	0.358299509491186	0.0167157142176976	0.699883304764674	4.57591521930795	2.19958090486619	0.0407785781626737	0.171868409593225	0.351633322992276	0.0100495277187878	0.693217118265764	4.57591521930795	2.15865755403018	0.0442517628277366	0.0935389824598195	ENSG00000244509
APOD	-2.82395682948416	-3.6649099088848	-1.98300375008352	7.33658837112295	-7.04169604531007	1.23334054743756e-06	1.96531971480375e-05	-1.21502654835333	-2.05597962775397	-0.374073468952691	7.33658837112295	-3.0297374064494	0.00704705077490241	0.0656798930368387	-1.60893028113083	-2.44988336053147	-0.76797720173019	7.33658837112295	-4.01195863886068	0.00078110718349525	0.00426881557326423	ENSG00000189058
APOE	-1.11214356002316	-1.89732194255486	-0.326965177491451	7.98533964706348	-2.97018502403812	0.00803074059672386	0.0197291636729441	0.0788479538768279	-0.706330428654878	0.864026336408534	7.98533964706348	0.210578040640838	0.835520188921032	0.931179745880135	-1.19099151389999	-1.97616989643169	-0.405813131368279	7.98533964706348	-3.18076306467895	0.00504841835088863	0.0170787894891601	ENSG00000130203
APOL2	0.615318261776805	0.429868553466706	0.800767970086904	8.80586197454072	6.95768298098131	1.45310850462385e-06	2.173615600957e-05	0.0631180192927516	-0.122331689017347	0.24856772760285	8.80586197454072	0.713704103886523	0.484323997918489	0.726492908724645	0.552200242484053	0.366750534173954	0.737649950794152	8.80586197454072	6.24397887709478	6.0806622943075e-06	0.000123014441980056	ENSG00000128335
APOL3	0.0354363412444423	-0.165906780518502	0.236779463007386	5.92542919289686	0.369065172404197	0.716272282832895	0.781250570094107	-0.0588184928262301	-0.260161614589174	0.142524628936714	5.92542919289686	-0.61258742954656	0.547611382920961	0.769799324692215	0.0942548340706724	-0.107088287692272	0.295597955833616	5.92542919289686	0.981652601950757	0.338944415959412	0.454928489455354	ENSG00000128284
APOO	0.157114934062436	-0.00296821164221511	0.317198079767088	8.48376348905146	2.05808280624812	0.0539626105558986	0.0977313430293541	0.329264793624032	0.169181647919381	0.489347939328684	8.48376348905146	4.31311138246834	0.00039646675274933	0.0203660167142347	-0.172149859561596	-0.332233005266248	-0.0120667138569448	8.48376348905146	-2.25502857622022	0.0364710742674562	0.0801227141484768	ENSG00000184831
APOOL	0.283869916999247	0.0396294484378265	0.528110385560668	8.79599411833187	2.43720877492111	0.0251039861128385	0.0518689375590753	0.258835676990774	0.0145952084293532	0.503076145552195	8.79599411833187	2.22227346205985	0.0389621134117037	0.167861771948757	0.0250342400084733	-0.219206228552948	0.269274708569894	8.79599411833187	0.214935312861257	0.832171028679144	0.881623815219503	ENSG00000155008
APP	0.250428651715913	0.0459381729696493	0.454919130462176	7.28626037806227	2.56804074706307	0.0190886892439753	0.0413499399684437	0.249954355970939	0.0454638772246754	0.454444834717202	7.28626037806227	2.56317704320608	0.0192855698317094	0.111334685393231	0.000474295744973929	-0.204016183001289	0.204964774491237	7.28626037806227	0.00486370385699078	0.996171442441939	0.99766357341793	ENSG00000142192
APPL1	0.144161715015375	0.0315288745947146	0.256794555436036	10.1545753212443	2.68395908187488	0.0149229150482179	0.0335765588584904	0.056349860571105	-0.0562829798495557	0.168982700991766	10.1545753212443	1.04910461162362	0.307652380565854	0.571231654737797	0.0878118544442703	-0.0248209859763905	0.200444694864931	10.1545753212443	1.63485447025126	0.11899266230228	0.202884887391906	ENSG00000157500
APPL2	0.191916867854612	-0.000698840817098895	0.384532576526323	9.18687583037308	2.08935593488334	0.0507539892833487	0.0929757134391424	0.12972353246704	-0.0628921762046714	0.322339241138751	9.18687583037308	1.41227102903414	0.174483027264765	0.417843296892923	0.0621933353875725	-0.130422373284139	0.254809044059284	9.18687583037308	0.677084905849208	0.506737182080126	0.616430877965707	ENSG00000136044
APRT	-0.194007967542831	-0.382748951947137	-0.00526698313852411	9.0641444795767	-2.15548168426397	0.0445322944684845	0.0834173776819076	-0.317647035126329	-0.506388019530636	-0.128906050722023	9.0641444795767	-3.52914560647825	0.00231845833679229	0.0398289417288173	0.123639067583499	-0.0651019168208081	0.312380051987805	9.0641444795767	1.37366392221428	0.185975788919237	0.286823117613924	ENSG00000198931
APTX	-0.0710335778823854	-0.230712657773429	0.0886455020086581	5.29471039838636	-0.932838915721647	0.362927501602539	0.458512534606737	0.0493848608901901	-0.110294219000853	0.209063940781234	5.29471039838636	0.648540049075764	0.52461065052332	0.756403498517312	-0.120418438772576	-0.280097518663619	0.039260641118468	5.29471039838636	-1.58137896479741	0.13074923038078	0.218791489500547	ENSG00000137074
AQP1	1.5836645535719	0.846660249089151	2.32066885805465	5.22262123978701	4.50592707394255	0.00025731915627247	0.00120940003448061	0.86814788626259	0.131143581779843	1.60515219074534	5.22262123978701	2.47010079001494	0.0234431759594151	0.125190239310076	0.715516667309308	-0.0214876371734386	1.45252097179206	5.22262123978701	2.03582628392761	0.0563565390923938	0.113126391888226	ENSG00000240583
AQR	0.351563319176265	0.187235653080919	0.515890985271612	6.23261244989764	4.48625397069507	0.000268897346588787	0.00125253603145968	-0.10799452207671	-0.272322188172056	0.0563331440186365	6.23261244989764	-1.37810410544293	0.184623898414478	0.428158853553793	0.459557841252975	0.295230175157629	0.623885507348321	6.23261244989764	5.864358076138	1.33812741683677e-05	0.00021181872717035	ENSG00000021776
ARAF	-0.505675322558148	-0.648780855625122	-0.362569789491175	6.8766243876133	-7.40979718832625	6.08067584020291e-07	1.18879767581782e-05	-0.0234793059232636	-0.166584838990237	0.11962622714371	6.8766243876133	-0.344048616281932	0.734692172111585	0.881289682092087	-0.482196016634885	-0.625301549701858	-0.339090483567911	6.8766243876133	-7.06574857204432	1.17698524610077e-06	4.05667581489398e-05	ENSG00000078061
ARAP1	0.242603370347837	0.0485792100377218	0.436627530657952	6.91147710463679	2.62199587525126	0.0170284433775365	0.0375335608885254	0.142923580609729	-0.051100579700386	0.336947740919844	6.91147710463679	1.54468191557913	0.139369493112553	0.364113560613537	0.0996797897381079	-0.0943443705720071	0.293703950048223	6.91147710463679	1.07731395967213	0.295197933567503	0.408310340335788	ENSG00000186635
ARCN1	0.298733705136495	0.146604981597415	0.450862428675576	12.4734792432094	4.11778806847883	0.000615313267598826	0.00244705353345071	0.167480305393916	0.0153515818548351	0.319609028932996	12.4734792432094	2.30857245566297	0.0327132844855716	0.152672931505882	0.13125339974258	-0.0208753237965012	0.28338212328166	12.4734792432094	1.80921561281586	0.0867092678704063	0.158032989972973	ENSG00000095139
ARF3	-0.209258926654909	-0.347263097059324	-0.0712547562504945	9.87785064882477	-3.1796752719831	0.00506061141728237	0.0134785488978906	-0.114685666758159	-0.252689837162574	0.0233185036462554	9.87785064882477	-1.74264096863682	0.0980068828278777	0.296698780610354	-0.0945732598967499	-0.232577430301165	0.043430910507665	9.87785064882477	-1.43703430334627	0.167418277024099	0.264156406576173	ENSG00000134287
ARF4	0.3571520045107	0.175211522993462	0.539092486027938	10.3229977304829	4.11637317077001	0.000617278168297014	0.00245277140656363	0.0101804113839901	-0.171760070133248	0.192120892901228	10.3229977304829	0.117334837153918	0.907860116334173	0.961373036254645	0.34697159312671	0.165031111609472	0.528912074643948	10.3229977304829	3.99903833361609	0.000804203121366374	0.00435617825811146	ENSG00000168374
ARF5	0.416061920242904	0.20523462009221	0.626889220393598	7.59910137228578	4.13830131172049	0.000587522037419632	0.00235667244837375	0.0313687444890327	-0.179458555661661	0.242196044639726	7.59910137228578	0.312004800608048	0.758528489707157	0.890371610143138	0.384693175753871	0.173865875603178	0.595520475904565	7.59910137228578	3.82629651111244	0.00118738758981444	0.00582182766639262	ENSG00000004059
ARF6	0.0213714388187025	-0.178468193338827	0.221211070976232	10.2253736953387	0.224255512243937	0.825018326420355	0.86772384105649	0.298739116250047	0.0988994840925179	0.498578748407577	10.2253736953387	3.13473950491943	0.00559021869667275	0.0595223972439778	-0.277367677431345	-0.477207309588874	-0.0775280452738153	10.2253736953387	-2.91048399267549	0.0091497143553839	0.0268433927462808	ENSG00000165527
ARFGAP1	0.086404740592295	-0.0584844276430663	0.231293908827656	9.31824036321042	1.25052574800496	0.226704849736254	0.313014144161065	-0.0188319018190963	-0.163721070054458	0.126057266416265	9.31824036321042	-0.272551921888201	0.788218707087223	0.903986214938514	0.105236642411391	-0.03965252582397	0.250125810646753	9.31824036321042	1.52307766989316	0.14466243063327	0.235601781496887	ENSG00000101199
ARFGAP2	0.16964503082381	0.0376267105704572	0.301663351077163	7.36748653545367	2.69462247070928	0.014586534745698	0.0329471583357926	0.0841371710656889	-0.0478811491876642	0.216155491319042	7.36748653545367	1.33642530332044	0.197627495441898	0.445035266330721	0.0855078597581214	-0.0465104604952317	0.217526180011474	7.36748653545367	1.35819716738884	0.190746835869702	0.292542588493831	ENSG00000149182
ARFGAP3	0.135744954601927	0.0167816023204446	0.25470830688341	10.9531565312711	2.39277294588072	0.0275230252428049	0.0559523877471867	0.102499984083536	-0.0164633681979462	0.221463336365019	10.9531565312711	1.80676467561917	0.0871041319158485	0.277766238406832	0.0332449705183908	-0.0857183817630918	0.152208322799873	10.9531565312711	0.586008270261547	0.564956722851467	0.665841851932086	ENSG00000242247
ARFGEF1	0.522963575206336	0.161496663155801	0.884430487256871	6.55784881546095	3.03384842271163	0.00698363758341822	0.0176123933201328	-0.0462482463052742	-0.407715158355809	0.315218665745261	6.55784881546095	-0.26829816790027	0.791440784972976	0.906145170393518	0.56921182151161	0.207744909461075	0.930678733562145	6.55784881546095	3.3021465906119	0.00385399528465386	0.01400987504648	ENSG00000066777
ARFGEF2	-0.0155864539484618	-0.285006661799749	0.253833753902826	8.92156356703495	-0.121313222888216	0.904751846785394	0.929933806735683	-0.200121438368948	-0.469541646220235	0.06929876948234	8.92156356703495	-1.55759460989896	0.136283675800302	0.358669651300228	0.184534984420486	-0.0848852234308019	0.453955192271773	8.92156356703495	1.43628138701075	0.167629599044624	0.264339583394711	ENSG00000124198
ARFIP1	-0.107752884648635	-0.263073392731702	0.0475676234344325	9.4777688903256	-1.45475912402505	0.162505735531526	0.238473810273694	-0.0730176107256462	-0.228338118808714	0.0823028973574212	9.4777688903256	-0.985802243383269	0.336957503719758	0.601635941983129	-0.0347352739229887	-0.190055782006056	0.120585234160079	9.4777688903256	-0.468956880641777	0.644583424710284	0.733491483291013	ENSG00000164144
ARFIP2	-0.40869874272811	-0.548661480994983	-0.268736004461238	7.74113937713485	-6.12324812138833	7.7986195550992e-06	7.51530527548358e-05	-0.31560590745192	-0.455568645718792	-0.175643169185047	7.74113937713485	-4.72850311944722	0.000156669955948746	0.0176958716876367	-0.0930928352761908	-0.233055573543063	0.0468699029906816	7.74113937713485	-1.39474500194111	0.179627227278558	0.279533608203054	ENSG00000132254
ARFRP1	0.175808179108481	0.010336122735203	0.341280235481759	6.7975915435011	2.22794978692365	0.0385195148920653	0.0739098155846515	0.0271499875621899	-0.138322068811088	0.192622043935468	6.7975915435011	0.344061404372072	0.734682712638579	0.881289682092087	0.148658191546291	-0.0168138648269869	0.314130247919569	6.7975915435011	1.88388838255158	0.0754069864146317	0.141593505967426	ENSG00000101246
ARHGAP1	0.0785374467616737	-0.141761287090337	0.298836180613685	10.4617249263109	0.747576711890635	0.464119424947867	0.561650893181385	0.0315152433079486	-0.188783490544062	0.251813977159959	10.4617249263109	0.29998507639399	0.767535570615517	0.894212373401825	0.0470222034537251	-0.173276530398286	0.267320937305736	10.4617249263109	0.447591635496646	0.659648493105985	0.746059064401507	ENSG00000175220
ARHGAP10	0.191129599616249	-0.0292985207175759	0.411557719950074	6.78201118263844	1.81824306380678	0.0852683395970044	0.141900423513899	0.0777738414250422	-0.142654278908783	0.298201961758867	6.78201118263844	0.739873614555874	0.468669146513847	0.714286779799847	0.113355758191207	-0.107072362142618	0.333783878525032	6.78201118263844	1.07836944925091	0.294739127014565	0.407796954504541	ENSG00000071205
ARHGAP12	0.00661346155034348	-0.295674971677228	0.308901894777915	4.45150638243464	0.0458773464260073	0.96389996733173	0.972047366275367	-0.202585696074943	-0.504874129302515	0.0997027371526282	4.45150638243464	-1.40532973376118	0.176506011517474	0.420078325440944	0.209199157625287	-0.0930892756022848	0.511487590852859	4.45150638243464	1.45120708018719	0.16348066759674	0.259262285728572	ENSG00000165322
ARHGAP17	0.0322696740309745	-0.0701272193469501	0.134666567408899	9.5421526051989	0.660843746157201	0.516863972610774	0.610362264189856	0.0877561393691373	-0.0146407540087873	0.190153032747062	9.5421526051989	1.7971391912211	0.088670099969648	0.281050391797529	-0.0554864653381628	-0.157883358716087	0.0469104280397617	9.5421526051989	-1.1362954450639	0.270349016740691	0.381423279228149	ENSG00000140750
ARHGAP21	-0.0077294797692633	-0.305133576691629	0.289674617153102	5.19360990888467	-0.0544997242234555	0.957121695548811	0.967695548679499	-0.116200160227316	-0.413604257149682	0.18120393669505	5.19360990888467	-0.819314737363449	0.423044199658452	0.678771704147148	0.108470680458053	-0.188933416464313	0.405874777380418	5.19360990888467	0.764815013139994	0.454034856545677	0.569133671203404	ENSG00000107863
ARHGAP35	0.025006368354199	-0.143808956914419	0.193821693622817	6.98961420954687	0.310620232984969	0.7595642485189	0.815847748928541	0.0403540453074314	-0.128461279961187	0.209169370576049	6.98961420954687	0.501263629237691	0.622102052638027	0.822687749832647	-0.0153476769532324	-0.18416300222185	0.153467648315386	6.98961420954687	-0.190643396252721	0.850882955123397	0.893781350393676	ENSG00000160007
ARHGAP5	-0.348393698892916	-0.522796864452073	-0.173990533333758	7.45306740991579	-4.18896676766439	0.000524166892861479	0.00215722709962697	0.0501516992466282	-0.124251466312529	0.224554864805786	7.45306740991579	0.603006891782499	0.553830594459194	0.773821558048591	-0.398545398139544	-0.572948563698702	-0.224142232580386	7.45306740991579	-4.79197365944689	0.000136089692510792	0.00117694513096154	ENSG00000100852
ARHGDIA	-0.372655547288128	-0.498612653088437	-0.246698441487818	11.1828052049478	-6.20405878500726	6.60073425037434e-06	6.60499278860039e-05	-0.145439707723012	-0.271396813523322	-0.0194826019227025	11.1828052049478	-2.42131508025076	0.0259454178807382	0.132083183149972	-0.227215839565115	-0.353172945365425	-0.101258733764806	11.1828052049478	-3.7827437047565	0.00130993164043869	0.00628060349693293	ENSG00000141522
ARHGDIB	-0.255199107819788	-0.652001241496735	0.14160302585716	9.74390736600201	-1.34864032065376	0.1937432816273	0.274843746771898	0.277575179478792	-0.119226954198156	0.674377313155739	9.74390736600201	1.46689023427995	0.159211853074934	0.396368513835029	-0.532774287298579	-0.929576420975527	-0.135972153621632	9.74390736600201	-2.8155305549337	0.0112453567582193	0.0316656075826038	ENSG00000111348
ARHGEF1	-0.0204618699756711	-0.134980669651496	0.0940569297001535	10.4047647482513	-0.374679144605413	0.71216264063722	0.778227516882335	-0.0293992956680231	-0.143918095343848	0.0851195040078014	10.4047647482513	-0.538333151661777	0.596769915903472	0.804583431930441	0.00893742569235201	-0.105581373983473	0.123456225368177	10.4047647482513	0.163654007056364	0.87177940879355	0.910212933197782	ENSG00000076928
ARHGEF10	0.528139225830109	0.294518114090469	0.761760337569748	7.96633838451878	4.74053464636095	0.0001525392218477	0.000794809629627489	0.0528859472645848	-0.180735164475054	0.286507059004224	7.96633838451878	0.474699952307708	0.640560320306578	0.836521799154226	0.475253278565524	0.241632166825885	0.708874390305163	7.96633838451878	4.26583469405324	0.000440916055718931	0.00279507139953704	NA
ARHGEF11	0.236277470348512	0.0739700940151914	0.398584846681833	7.25702890876139	3.05263614193338	0.00670081729682414	0.0170004923021389	0.0501605433223862	-0.112146833010935	0.212467919655707	7.25702890876139	0.648059619137933	0.524914441588738	0.756403498517312	0.186116927026126	0.0238095506928052	0.348424303359447	7.25702890876139	2.40457652279545	0.0268600446726991	0.0630892417274452	ENSG00000132694
ARHGEF12	-0.0812157038796002	-0.219310041321137	0.0568786335619363	8.9315160051398	-1.23326137158903	0.232930101807908	0.31952351524534	0.0848869486905173	-0.0532073887510192	0.222981286132054	8.9315160051398	1.28900926509572	0.213291689446127	0.461602898136198	-0.166102652570117	-0.304196990011654	-0.028008315128581	8.9315160051398	-2.52227063668475	0.0210190241175417	0.0518007422179913	ENSG00000196914
ARHGEF17	-0.0280329145987963	-0.471304512689533	0.41523868349194	6.36781995850642	-0.132613987936853	0.89593146828743	0.922294053526861	0.0660005741659191	-0.377271023924818	0.509272172256656	6.36781995850642	0.312225805683451	0.758363204956705	0.890371610143138	-0.0940334887647154	-0.537305086855452	0.349238109326021	6.36781995850642	-0.444839793620304	0.661599965009286	0.747734913089193	ENSG00000110237
ARHGEF2	-0.328128219654442	-0.466616252865812	-0.189640186443071	9.79644776911774	-4.96846599060366	9.21560064382353e-05	0.000530695418263748	-0.0670986279201458	-0.205586661131516	0.0713894052912247	9.79644776911774	-1.0159968904488	0.32274424910123	0.586612887135947	-0.261029591734296	-0.399517624945666	-0.122541558522926	9.79644776911774	-3.95246910015486	0.000893274319592199	0.00475017761035715	ENSG00000116584
ARHGEF40	-0.013897301546713	-0.17216120079667	0.144366597703244	8.01263742240728	-0.184136382260084	0.855911251524645	0.891550269385309	0.0941802554313291	-0.064083643818628	0.252444154681286	8.01263742240728	1.24786898069124	0.227654391471588	0.479824446664053	-0.108077556978042	-0.266341456227999	0.050186342271915	8.01263742240728	-1.43200536295133	0.168833872512833	0.265759136942562	ENSG00000165801
ARHGEF6	0.355965309486061	0.238618190592689	0.473312428379433	8.14910136292583	6.36101224315541	4.78614299875781e-06	5.1670355854339e-05	0.109833354599608	-0.00751376429376328	0.22718047349298	8.14910136292583	1.96269494441367	0.0649098681880691	0.230730035660111	0.246131954886453	0.128784835993081	0.363479073779824	8.14910136292583	4.39831729874174	0.00032744831900798	0.00225721041236168	ENSG00000129675
ARHGEF7	0.00616674271714501	-0.0906497642311497	0.10298324966544	7.43578903532465	0.133566457229212	0.895188674300446	0.921733326293423	-0.0150164198378429	-0.111832926786138	0.0818000871104519	7.43578903532465	-0.325243015641116	0.748649275433997	0.886323801611624	0.0211831625549879	-0.0756333443933069	0.117999669503283	7.43578903532465	0.458809472870328	0.651719393861122	0.738901154882018	ENSG00000102606
ARID1A	0.163475443903297	-0.00762118473401613	0.334572072540611	6.98647492405355	2.00355864989026	0.0599972255048433	0.106615393661547	-0.0753262978066722	-0.246422926443986	0.0957703308306412	6.98647492405355	-0.923200769065011	0.367795937779768	0.628710369979858	0.238801741709969	0.0677051130726561	0.409898370347283	6.98647492405355	2.92675941895527	0.00883055589344215	0.0261384336321752	ENSG00000117713
ARIH1	-0.0775946586271807	-0.183003366402148	0.0278140491477861	9.14540039338181	-1.54364106807514	0.13962074674118	0.211821106810144	0.11233447679442	0.00692576901945281	0.217743184569387	9.14540039338181	2.23474289092185	0.0379959163608881	0.166630536123668	-0.1899291354216	-0.295337843196567	-0.0845204276466335	9.14540039338181	-3.778383958997	0.00132287240702548	0.00631963584177571	ENSG00000166233
ARL1	0.0602288072353687	-0.111301517405718	0.231759131876455	8.81627511067985	0.736299218862438	0.470789360830206	0.568244590387276	-0.0880814549726274	-0.259611779613714	0.0834488696684588	8.81627511067985	-1.07679878565697	0.29542206051636	0.561060754115356	0.148310262207996	-0.0232200624330901	0.319840586849082	8.81627511067985	1.8130980045194	0.0860869868356592	0.157021854075391	ENSG00000120805
ARL2	0.0104987846856153	-0.102894390054688	0.123891959425918	7.4426399419352	0.194152550994088	0.848173963338172	0.88587058393098	-0.0292362211599064	-0.142629395900209	0.0841569535803965	7.4426399419352	-0.540661332677908	0.595195989329793	0.803892706541532	0.0397350058455217	-0.0736581688947812	0.153128180585825	7.4426399419352	0.734813883671996	0.471672096500396	0.584315832006481	ENSG00000213465
ARL2BP	0.0181399995473548	-0.169786074607405	0.206066073702115	8.43762771530961	0.202414312323336	0.841803785181174	0.880728436615671	-0.117236997803857	-0.305163071958617	0.0706890763509025	8.43762771530961	-1.30818340030117	0.206844080260167	0.454125213260426	0.135376997351212	-0.0525490768035478	0.323303071505972	8.43762771530961	1.5105977126245	0.147795233680801	0.239446804427844	ENSG00000102931
ARL3	-0.520269646253494	-0.647163779124689	-0.393375513382299	9.78802987574404	-8.59761380697372	7.01980247226878e-08	2.57085969114138e-06	-0.20364994964272	-0.330544082513915	-0.0767558167715255	9.78802987574404	-3.36537722591768	0.0033465583089467	0.045266092475375	-0.316619696610774	-0.443513829481969	-0.189725563739579	9.78802987574404	-5.23223658105604	5.17422912384652e-05	0.00058153836022362	ENSG00000138175
ARL6	-0.352882715171948	-0.489440066210179	-0.216325364133716	7.61975512449228	-5.41883951959268	3.45453776226153e-05	0.000244656989464275	0.156306731874515	0.0197493808362835	0.292864082912746	7.61975512449228	2.40023401386288	0.027102200719799	0.136626803845314	-0.509189447046462	-0.645746798084693	-0.372632096008231	7.61975512449228	-7.81907353345556	2.82989697757876e-07	1.70947937098105e-05	ENSG00000113966
ARL6IP1	0.192390117006902	-0.073798723748971	0.458578957762774	4.58882638202236	1.51559757119177	0.146533458340882	0.219093888708265	-0.308188364456713	-0.574377205212586	-0.0419995237008406	4.58882638202236	-2.42782500425114	0.0255976332310062	0.131263694354446	0.500578481463615	0.234389640707742	0.766767322219487	4.58882638202236	3.94342257544291	0.000911690721252178	0.00482056468862089	ENSG00000170540
ARL6IP5	0.484130133577374	0.224583430999448	0.743676836155299	8.97253240350021	3.9114482270399	0.000979880318040104	0.00353166779228552	0.0202433850712964	-0.239303317506629	0.279790087649222	8.97253240350021	0.163553034927444	0.871857778680579	0.946071418890097	0.463886748506077	0.204340045928151	0.723433451084003	8.97253240350021	3.74789519211245	0.00141700123595739	0.0066690331517376	ENSG00000144746
ARL8A	-0.0417264466710545	-0.177614825776172	0.0941619324340625	7.03137765774343	-0.643902440549597	0.527547225303173	0.618462393382631	-0.105448669581119	-0.241337048686236	0.0304397095239984	7.03137765774343	-1.62723311264104	0.120611468954447	0.33536910109792	0.063722222910064	-0.072166156195053	0.199610602015181	7.03137765774343	0.98333067209144	0.338139951719141	0.454103769654642	ENSG00000143862
ARL8B	0.34380032990931	0.153208844969738	0.534391814848883	7.52337671612774	3.78262929881894	0.00131026960701709	0.00447298934809284	-0.0175414530966025	-0.208132938036175	0.17305003184297	7.52337671612774	-0.192998111562516	0.849064953101501	0.936406548182338	0.361341783005913	0.170750298066341	0.551933267945485	7.52337671612774	3.97562741038146	0.000847809129526912	0.00453431710309048	ENSG00000134108
ARMC1	0.132175402388986	0.0222897947239411	0.242061010054031	8.00724643783346	2.52232366080782	0.0210166849115267	0.0447554393104501	0.12232107727211	0.0124354696070648	0.232206684937155	8.00724643783346	2.33427204943129	0.0310399642435598	0.148132260128496	0.00985432511687634	-0.100031282548169	0.119739932781921	8.00724643783346	0.188051611376529	0.852884983571628	0.894696887057538	ENSG00000104442
ARMC10	0.138946627251484	-0.0121140060549895	0.290007260557958	7.47562770325201	1.92880220998225	0.0692536521318192	0.119924541633552	0.0319514135283354	-0.119109219778138	0.183012046834809	7.47562770325201	0.443536905102183	0.662524780251931	0.845911467671286	0.106995213723149	-0.0440654195833249	0.258055847029623	7.47562770325201	1.48526530488006	0.154326924863777	0.247956899651642	NA
ARMC6	-0.53442488774574	-0.822023518747305	-0.246826256744175	4.56079726708983	-3.89664504848244	0.00101315515326263	0.00363470387673941	-0.459788017802493	-0.747386648804058	-0.172189386800928	4.56079726708983	-3.35244623520235	0.00344468122441318	0.045500516053294	-0.0746368699432463	-0.362235500944811	0.212961761058319	4.56079726708983	-0.544198813280093	0.592808470981905	0.689910068151123	ENSG00000105676
ARMC8	0.354208910279286	0.10877491554663	0.599642905011943	6.96996426216544	3.02632630325012	0.00710009164535656	0.01783840519754	-0.13660864755485	-0.382042642287506	0.108825347177806	6.96996426216544	-1.1671709303436	0.257976301307301	0.51650762908041	0.490817557834136	0.24538356310148	0.736251552566792	6.96996426216544	4.19349723359371	0.000518847918176083	0.00314618451634597	ENSG00000114098
ARMC9	0.858564940673889	0.603595126221583	1.1135347551262	7.26863944775902	7.06114888989043	1.18755230185859e-06	1.91200029776748e-05	0.325766461439429	0.0707966469871219	0.580736275891735	7.26863944775902	2.67922131289342	0.0150747294727164	0.0966677988954119	0.532798479234461	0.277828664782154	0.787768293686767	7.26863944775902	4.38192757699702	0.000339710247470168	0.0023058385736048	ENSG00000135931
ARMCX1	0.160325072625916	0.0274668878144624	0.29318325743737	8.2039164336646	2.53048704083698	0.0206594624751005	0.0441361243786238	0.141074941733265	0.00821675692181145	0.273933126544719	8.2039164336646	2.22665304930698	0.0386202157833761	0.167810131352676	0.0192501308926509	-0.113608053918803	0.152108315704105	8.2039164336646	0.303833991529997	0.764647580332542	0.833428248134766	ENSG00000126947
ARMCX2	0.20459581365601	0.0532987122074145	0.355892915104606	8.27085019324379	2.83567935934931	0.0107652979451783	0.0252984501711691	0.199180421085763	0.0478833196371669	0.350477522534359	8.27085019324379	2.76062251111857	0.012660108737208	0.0872703495618204	0.00541539257024759	-0.145881708878348	0.156712494018844	8.27085019324379	0.0750568482307437	0.940975737538812	0.961642896281154	ENSG00000184867
ARMCX3	-0.1035685419748	-0.239589981400688	0.0324528974510876	7.21391326742031	-1.59665646095375	0.127294731739186	0.196902813466641	-0.0684725172613492	-0.204493956687237	0.0675489221645386	7.21391326742031	-1.05560129551405	0.304751185611136	0.568567468584048	-0.0350960247134511	-0.171117464139339	0.100925414712437	7.21391326742031	-0.5410551654397	0.594929948494568	0.691015738977839	ENSG00000102401
ARMT1	-0.326087701394409	-0.463313918263896	-0.188861484524921	8.41843483070406	-4.98297049400634	8.92613300567226e-05	0.000516583294470063	-0.212999557431043	-0.350225774300531	-0.075773340561556	8.41843483070406	-3.2548621287362	0.00428212873780963	0.050848597889037	-0.113088143963365	-0.250314360832853	0.0241380729061224	8.41843483070406	-1.72810836527014	0.100635998731416	0.178452477933414	ENSG00000146476
ARPC1A	-0.632788561838519	-0.811098954238803	-0.454478169438234	10.2860202812723	-7.4417135916271	5.72396029691913e-07	1.17478414795371e-05	-0.0911614177671431	-0.269471810167427	0.087148974633141	10.2860202812723	-1.07207557554251	0.297482649470926	0.562677547962691	-0.541627144071375	-0.71993753647166	-0.363316751671091	10.2860202812723	-6.36963801608459	4.70277445305486e-06	0.000102252380981609	ENSG00000241685
ARPC1B	0.391119922622496	0.204072915905914	0.578166929339077	10.7752726909942	4.38480376995089	0.000337525358635275	0.00151155485440802	0.388074971935946	0.201027965219365	0.575121978652528	10.7752726909942	4.35066715231154	0.000364398575191819	0.0203660167142347	0.00304495068654909	-0.184002056030033	0.190091957403131	10.7752726909942	0.0341366176393466	0.973134096648558	0.982023639758848	ENSG00000130429
ARPC2	0.19793199047168	0.0375109906312008	0.35835299031216	12.4056727847829	2.58729387306991	0.0183278301392022	0.0400560796795245	0.235579562613106	0.0751585627726264	0.396000562453585	12.4056727847829	3.07940903093472	0.00631694165622686	0.0636206266805705	-0.0376475721414256	-0.198068571981905	0.122773427699054	12.4056727847829	-0.492115157864813	0.628430871300519	0.720751502134907	ENSG00000163466
ARPC3	0.0971593281906316	-0.0350580072192819	0.229376663600545	10.3570779573575	1.54094482776264	0.140273356261083	0.212169897054984	0.149956390528446	0.017739055118533	0.28217372593836	10.3570779573575	2.37830508586252	0.0283564762699772	0.140215392225509	-0.0527970623378149	-0.185014397747728	0.0794202730720986	10.3570779573575	-0.837360258099875	0.413084901988384	0.529682700692704	ENSG00000111229
ARPC4	-0.0373664419138713	-0.157855915743825	0.0831230319160828	10.4020423589294	-0.650314780103034	0.523489277850024	0.615941256682844	0.0679935978926451	-0.0524958759373089	0.188483071722599	10.4020423589294	1.1833409711283	0.251668425341104	0.508693824114752	-0.105360039806516	-0.225849513636471	0.0151294340234377	10.4020423589294	-1.83365575123133	0.0828566156477897	0.152565030711977	ENSG00000241553
ARPC5	0.0697679998371825	-0.412851988946999	0.552387988621364	9.79772346552575	0.303139097996831	0.76516872518823	0.820352552603879	0.285396363329706	-0.197223625454475	0.768016352113888	9.79772346552575	1.24003549411252	0.230471978828647	0.483274500896663	-0.215628363492524	-0.698248352276705	0.266991625291658	9.79772346552575	-0.936896396115693	0.360891100085497	0.476424440037381	ENSG00000162704
ARPC5L	-0.443075122460037	-0.635924652265429	-0.250225592654645	8.74340702936082	-4.817811108202	0.000128519309469124	0.000694541634099691	0.14188768464421	-0.0509618451611817	0.334737214449602	8.74340702936082	1.54282655139952	0.139817628703177	0.364670082038052	-0.584962807104247	-0.777812336909639	-0.392113277298855	8.74340702936082	-6.36063765960151	4.78979773404332e-06	0.000103660134216296	ENSG00000136950
ARPIN	0.0666007986904003	-0.085705016455718	0.218906613836519	8.73973337896872	0.916967490513799	0.370967850752259	0.466391086071403	0.0964235426824835	-0.0558822724636347	0.248729357828602	8.73973337896872	1.3275704751083	0.200481590797139	0.446960142055453	-0.0298227439920833	-0.182128559138202	0.122483071154035	8.73973337896872	-0.410602984594504	0.686083632819182	0.76849955308321	ENSG00000242498
ARRB1	-0.255370655433869	-0.460946954037358	-0.0497943568303805	6.53584609919279	-2.60488728329548	0.0176577445218918	0.0387371453372762	0.201916875782006	-0.00365942282148274	0.407493174385494	6.53584609919279	2.05963641794978	0.0537989807602159	0.206369874259921	-0.457287531215875	-0.662863829819363	-0.251711232612386	6.53584609919279	-4.66452370124526	0.000180622857467666	0.00144653727331678	ENSG00000137486
ARSA	0.0960920274262982	-0.153781915588483	0.345965970441079	8.57102223585462	0.806412727022059	0.430257364139241	0.526838819826287	-0.0321127418888096	-0.28198668490359	0.217761201125971	8.57102223585462	-0.269492948086381	0.790535385917312	0.905610475823308	0.128204769315108	-0.121669173699673	0.378078712329889	8.57102223585462	1.07590567510844	0.295810901419122	0.408672245933247	ENSG00000100299
ARSB	-0.178374259503687	-0.402929790647055	0.0461812716396817	7.32925806923574	-1.66571007711765	0.112626026982385	0.178247926377224	-0.0188797475983389	-0.243435278741707	0.20567578354503	7.32925806923574	-0.176304506689996	0.861971727296293	0.942287279148539	-0.159494511905348	-0.384050043048716	0.0650610192380206	7.32925806923574	-1.48940557042765	0.153243434844255	0.246556605231783	ENSG00000113273
AS3MT	-0.516054453437593	-0.784289668086405	-0.24781923878878	5.62663097327705	-4.03432354092868	0.000742688873078025	0.00283053998476833	-0.186865298533476	-0.455100513182289	0.0813699161153364	5.62663097327705	-1.46084404045829	0.160846642147344	0.398519396119058	-0.329189154904117	-0.597424369552929	-0.0609539402553039	5.62663097327705	-2.57347950047039	0.0188707819060927	0.0474369250183952	ENSG00000214435
ASAH1	-0.828484010948916	-1.0983697725413	-0.558598249356536	9.62835139730664	-6.43717246716807	4.09970238452876e-06	4.64134189664533e-05	-0.168288535509713	-0.438174297102094	0.101597226082667	9.62835139730664	-1.3075717974115	0.207047351536197	0.454215618433721	-0.660195475439203	-0.930081237031583	-0.390309713846822	9.62835139730664	-5.12960066975657	6.47190084494582e-05	0.000682851578946325	ENSG00000104763
ASAP1	-0.0171003416966551	-0.17981275049639	0.14561206710308	7.39404585336161	-0.220381482803743	0.827989543852265	0.869669378678236	-0.0115417092362442	-0.17425411803598	0.151170699563491	7.39404585336161	-0.148744337434538	0.883365924851904	0.950350772331211	-0.00555863246041088	-0.168271041260146	0.157153776339324	7.39404585336161	-0.0716371453692058	0.943660011230376	0.96332822120556	ENSG00000153317
ASAP2	-0.142071979513904	-0.424575297469342	0.140431338441534	9.50679567380086	-1.05457109984646	0.305209919664238	0.397687414225062	0.488367561722217	0.205864243766779	0.770870879677655	9.50679567380086	3.62505202262161	0.00186872494131642	0.0366006045693976	-0.630439541236122	-0.91294285919156	-0.347936223280684	9.50679567380086	-4.67962312246807	0.000174654105459683	0.00141579364582562	ENSG00000151693
ASCC1	0.17173468220777	0.0053073205353201	0.33816204388022	5.9674939120006	2.16383563692611	0.0437978297483753	0.0822070600319444	0.144990498312744	-0.0214368633597061	0.311417859985194	5.9674939120006	1.82686224606176	0.083912172517495	0.271139527934834	0.0267441838950262	-0.139683177777424	0.193171545567476	5.9674939120006	0.336973390864345	0.73993242848853	0.812772802114526	ENSG00000138303
ASCC3	0.363363923176047	0.0912230348499691	0.635504811502125	9.07438445092955	2.79987726818774	0.0116324269745771	0.0269684517751407	0.104475516983472	-0.167665371342606	0.37661640530955	9.07438445092955	0.805029356044414	0.431035335472915	0.684741350616412	0.258888406192575	-0.0132524821335028	0.531029294518653	9.07438445092955	1.99484791214333	0.0610155745345226	0.120503169910498	ENSG00000112249
ASH2L	0.00805647360020245	-0.104788943759485	0.12090189095989	8.81964520842858	0.149710426628119	0.882614314153016	0.912217770713901	-0.0546127461556392	-0.167458163515327	0.0582326712040483	8.81964520842858	-1.01484817452743	0.323277118941353	0.587351985331556	0.0626692197558416	-0.0501761976038458	0.175514637115529	8.81964520842858	1.16455860115555	0.259006409547897	0.369000864551857	ENSG00000129691
ASL	-0.612422679468972	-0.831741467435821	-0.393103891502123	10.110610966301	-5.85553275765859	1.36318718611861e-05	0.000115958134863069	-0.420736755724022	-0.640055543690871	-0.201417967757173	10.110610966301	-4.02277371182468	0.000762286468301341	0.024822251017652	-0.19168592374495	-0.411004711711799	0.0276328642218985	10.110610966301	-1.83275904583392	0.082995273113791	0.152722765135787	ENSG00000126522
ASMTL	0.167155252195972	-0.0120491808174611	0.346359685209405	9.2001734152604	1.95597034130346	0.06575187534944	0.114754836275404	0.17934519071331	0.000140757699876787	0.358549623726743	9.2001734152604	2.0986111371444	0.0498381129028881	0.195693450917416	-0.0121899385173379	-0.191394371530771	0.167014494496095	9.2001734152604	-0.142640795840935	0.888117037207799	0.923236946856097	ENSG00000169093
ASNA1	0.191591908359214	0.0436680132458944	0.339515803472534	8.84485295278368	2.71600031472254	0.0139338135432587	0.0317191949201482	-0.0563922887136705	-0.20431618382699	0.0915316063996494	8.84485295278368	-0.799415148614169	0.43420167480154	0.687610896332677	0.247984197072885	0.100060301959565	0.395908092186205	8.84485295278368	3.51541546333671	0.00239106305277005	0.00986313509267647	ENSG00000198356
ASNS	-0.777755104309376	-1.03471948377229	-0.520790724846465	10.1784326338254	-6.34688941429954	4.92594847609292e-06	5.30565700445842e-05	0.0102013727483286	-0.246763006714583	0.26716575221124	10.1784326338254	0.0832485500242184	0.934548728397986	0.974334580604039	-0.787956477057705	-1.04492085652062	-0.530992097594794	10.1784326338254	-6.43013796432376	4.15861073628716e-06	9.72362600801215e-05	ENSG00000070669
ASPH	0.151972131211942	0.0213151544568853	0.282629107966998	11.8287269503952	2.43905916793163	0.0250077015099378	0.0517389217989064	0.0408898059589351	-0.0897671707961211	0.171546782713991	11.8287269503952	0.656256218187781	0.519744861863867	0.75338717827183	0.111082325253006	-0.0195746515020498	0.241739302008063	11.8287269503952	1.78280294974385	0.0910479611595115	0.164586699019117	ENSG00000198363
ASPN	-0.0965238113564286	-0.588182675448861	0.395135052736004	9.33117545886549	-0.411681712592227	0.685306552452444	0.755538482441528	0.383733215714553	-0.10792564837788	0.875392079806986	9.33117545886549	1.63665260627287	0.118613429346776	0.332074781438357	-0.480257027070982	-0.971915891163415	0.0114018370214511	9.33117545886549	-2.0483343188651	0.0549996384830123	0.110929049788234	ENSG00000106819
ASPSCR1	0.177395304420857	0.0703764559849287	0.284414152856786	7.6853059359516	3.47594449866819	0.0026125427028278	0.0078782638990653	-0.167456184668331	-0.274475033104259	-0.0604373362324024	7.6853059359516	-3.28119397391114	0.00403826237912336	0.0490601432116475	0.344851489089188	0.23783264065326	0.451870337525117	7.6853059359516	6.75713847257933	2.15760390048552e-06	6.08444299936917e-05	ENSG00000169696
ASS1	-0.878049237385246	-1.13565611358258	-0.620442361187912	11.9377680190626	-7.14747105884403	1.00464376043786e-06	1.67884642234111e-05	-0.325208637466641	-0.582815513663976	-0.0676017612693063	11.9377680190626	-2.64725396414082	0.0161381615335515	0.100791833058901	-0.552840599918605	-0.81044747611594	-0.29523372372127	11.9377680190626	-4.50021709470321	0.000260626699173381	0.00191276976538445	ENSG00000130707
ASUN	-0.0359148543766663	-0.155983874146607	0.0841541653932742	7.85513894565538	-0.627240556555072	0.538172132512353	0.62901656181361	-0.0161317238488579	-0.136200743618798	0.103937295921083	7.85513894565538	-0.281734998533761	0.781276267981768	0.901407380418425	-0.0197831305278084	-0.139852150297749	0.100285889242132	7.85513894565538	-0.345505558021311	0.733614739092574	0.807931214437336	ENSG00000064102
ATAD1	-0.0620138553166969	-0.207162490339612	0.0831347797062179	8.660142328658	-0.895914906073584	0.381816285635423	0.477963728023036	-0.00493503474968016	-0.150083669772595	0.140213600273235	8.660142328658	-0.0712965057832672	0.943927432571784	0.97707100473236	-0.0570788205670167	-0.202227455589932	0.0880698144558981	8.660142328658	-0.824618400290317	0.420101421277106	0.535983524322011	NA
ATAD3A	0.449258538465923	0.269497197112021	0.629019879819825	8.759488905569	5.24072084094466	5.07964096984241e-05	0.000332512079197196	0.189446077335667	0.00968473598176472	0.369207418689569	8.759488905569	2.20993909012495	0.0399400100083731	0.169717686364347	0.259812461130256	0.0800511197763536	0.439573802484158	8.759488905569	3.03078175081972	0.00703088880870381	0.0220252370980617	ENSG00000197785
ATE1	-0.393412609372778	-0.515798758646867	-0.271026460098688	8.91738931404856	-6.74073093086313	2.22906003326541e-06	2.95493342871338e-05	-0.0955714031562103	-0.2179575524303	0.0268147461178794	8.91738931404856	-1.63752024722376	0.118430808089314	0.331763124647549	-0.297841206216567	-0.420227355490657	-0.175455056942478	8.91738931404856	-5.10321068363936	6.85638752490752e-05	0.000715308770255486	ENSG00000107669
ATF7	0.183459284620842	-0.0460015965505484	0.412920165792232	4.51869135486373	1.67657129197849	0.110455170846947	0.175609421625013	0.0816499075471406	-0.147810973624249	0.311110788718531	4.51869135486373	0.746170417426136	0.464948040801856	0.709777963861889	0.101809377073701	-0.127651504097689	0.331270258245091	4.51869135486373	0.930400874552351	0.364154864875586	0.479731762815997	ENSG00000170653
ATG12	-0.0430523890388779	-0.191112788555183	0.105008010477427	6.703680990582	-0.609746513799065	0.549451659095563	0.638670639463317	0.058839471003898	-0.0892209285124071	0.206899870520203	6.703680990582	0.833337315752897	0.415292046697628	0.670723322903181	-0.101891860042776	-0.249952259559081	0.0461685394735293	6.703680990582	-1.44308382955196	0.165728202117596	0.262361856275253	ENSG00000145782
ATG16L1	0.106740631771208	-0.0860075309460951	0.299488794488511	6.76156374394834	1.16126278572367	0.260310431565065	0.349660634547416	0.102615421826425	-0.0901327408908776	0.295363584543729	6.76156374394834	1.11638341118107	0.278558860493597	0.542030291825693	0.0041252099447826	-0.188622952772521	0.196873372662086	6.76156374394834	0.0448793745425945	0.964684691157371	0.976223981721454	NA
ATG2B	-0.260938933782616	-0.69517555432379	0.173297686758558	5.32451048831353	-1.26009539421379	0.223309949775421	0.309428587345156	-0.0431902463280798	-0.477426866869253	0.391046374213094	5.32451048831353	-0.208569222246887	0.837065333560722	0.931689871769128	-0.217748687454536	-0.65198530799571	0.216487933086637	5.32451048831353	-1.0515261719669	0.306568689083261	0.418809192690667	ENSG00000066739
ATG3	-0.360339011108326	-0.468537995904752	-0.252140026311901	8.62917502749444	-6.98359560863604	1.38130143983312e-06	2.11420907879721e-05	-0.109018982573375	-0.2172179673698	-0.000819997776948786	8.62917502749444	-2.11285612849869	0.0484577320489806	0.192877525426781	-0.251320028534952	-0.359519013331378	-0.143121043738526	8.62917502749444	-4.87073948013734	0.000114320522058365	0.00101902948110646	ENSG00000144848
ATG4B	-0.327970229425241	-0.472299558417188	-0.183640900433294	6.49359100150078	-4.76508681975835	0.000144449686838815	0.000762730569553526	-0.0944429010026369	-0.238772229994584	0.0498864279893101	6.49359100150078	-1.37216302704081	0.186434549847975	0.430084263977505	-0.233527328422604	-0.377856657414551	-0.0891979994306573	6.49359100150078	-3.39292379271754	0.00314661057722635	0.0120702217772747	ENSG00000168397
ATG5	-0.201449759786006	-0.336487647576225	-0.066411871995787	5.63249577352723	-3.1282546900664	0.00567098162603175	0.0148213081901626	-0.111508389948142	-0.246546277738361	0.0235294978420769	5.63249577352723	-1.73158133426208	0.100002225366554	0.300394031394818	-0.0899413698378639	-0.224979257628083	0.0450965179523549	5.63249577352723	-1.39667335580432	0.179055309446047	0.279016253453296	ENSG00000057663
ATG7	-0.161721187813292	-0.292847675020325	-0.0305947006062587	9.29359893543329	-2.58623200794047	0.018369034784236	0.0401272858455635	-0.0515251981615208	-0.182651685368554	0.0796012890455125	9.29359893543329	-0.823986754627634	0.420451210279307	0.676706842417715	-0.110195989651771	-0.241322476858805	0.0209304975552621	9.29359893543329	-1.76224525331284	0.0945544763550133	0.169596185962427	ENSG00000197548
ATIC	-0.239833415240357	-0.362409423533133	-0.117257406947581	11.0577264265604	-4.10294036111526	0.000636249505879361	0.00250039607335867	-0.0028351004667897	-0.125411108759566	0.119740907825986	11.0577264265604	-0.0485013655055136	0.961836835202836	0.984259246579898	-0.236998314773567	-0.359574323066343	-0.114422306480791	11.0577264265604	-4.05443899560975	0.00070975587264159	0.00393374584319297	ENSG00000138363
ATL1	-0.176633250601471	-0.363436294693681	0.010169793490739	6.92640358012089	-1.98280268828019	0.0624492672864338	0.110192051833059	-0.135677339925184	-0.322480384017394	0.0511257041670256	6.92640358012089	-1.52305069077476	0.144669143266387	0.371508741789941	-0.0409559106762867	-0.227758954768497	0.145847133415923	6.92640358012089	-0.459751997505437	0.651055110379284	0.738723023799427	ENSG00000198513
ATL3	0.553266027633162	0.297906806443432	0.808625248822893	10.7217673617946	4.54332124447211	0.000236683582194249	0.00113301307402247	0.0763003540010825	-0.179058867188648	0.331659575190813	10.7217673617946	0.626564802427573	0.538605488430509	0.762722377846694	0.47696567363208	0.221606452442349	0.73232489482181	10.7217673617946	3.91675644204453	0.000968216509053379	0.0050336440409222	ENSG00000184743
ATOX1	-0.237348453161713	-0.510842778404406	0.0361458720809791	8.43327931739094	-1.81982267866844	0.0850183721611423	0.14153505748329	0.00660545538855573	-0.266888869854137	0.280099780631248	8.43327931739094	0.0506460326953816	0.960150797809142	0.98406610685378	-0.243953908550269	-0.517448233792962	0.0295404166924235	8.43327931739094	-1.87046871136383	0.0773369993367188	0.144633865720962	ENSG00000177556
ATP13A1	0.382360328679227	0.167584596233249	0.597136061125205	7.94104603720293	3.73317719564329	0.00146479899956572	0.00491753949854205	0.0459062328505988	-0.168869499595379	0.260681965296577	7.94104603720293	0.448205759754743	0.65921332762853	0.843423666095476	0.336454095828628	0.12167836338265	0.551229828274606	7.94104603720293	3.28497143588855	0.00400441460968833	0.0143991817456567	ENSG00000105726
ATP1A1	-0.271349161507771	-0.467147434984042	-0.0755508880315013	11.2438963807273	-2.90610039005175	0.00923756164020846	0.022155863047366	-0.155716287710701	-0.351514561186972	0.0400819857655687	11.2438963807273	-1.66769324783972	0.112226949990857	0.322340739695961	-0.11563287379707	-0.31143114727334	0.0801653996792002	11.2438963807273	-1.23840714221203	0.231061028438915	0.337665504185386	ENSG00000163399
ATP1B1	-0.860726737160842	-1.04816185420584	-0.673291620115841	9.76278291021825	-9.62953506400058	1.2433761151988e-08	7.92524529317813e-07	-0.010909504731476	-0.198344621776477	0.176525612313525	9.76278291021825	-0.122052044867519	0.904174785593726	0.958779689463903	-0.849817232429366	-1.03725234947437	-0.662382115384365	9.76278291021825	-9.50748301913306	1.51577611297414e-08	1.89043188004892e-06	ENSG00000143153
ATP1B3	0.329109677080087	0.166914224941369	0.491305129218805	9.19333098774608	4.25493535707979	0.00045185682765323	0.00190442918394065	0.0251059561234701	-0.137089496015248	0.187301408262188	9.19333098774608	0.324585473544285	0.749138939289227	0.886506481310472	0.304003720956617	0.141808268817899	0.466199173095335	9.19333098774608	3.9303498835355	0.000938976710510261	0.00491457664117463	ENSG00000069849
ATP2A2	0.373732836851119	0.129290682089532	0.618174991612705	9.72668399724576	3.20609318402061	0.00477247579844036	0.0128786881824821	-0.0214771469344317	-0.265919301696018	0.222965007827155	9.72668399724576	-0.184243201584454	0.855828655071758	0.939634434178596	0.39520998378555	0.150767829023964	0.639652138547137	9.72668399724576	3.39033638560506	0.00316487941135804	0.0121302997537471	ENSG00000174437
ATP2B1	0.0828755918876176	-0.160771757023183	0.326522940798418	7.57798313291762	0.713273254448589	0.484584282841234	0.580079924893302	-0.0629978707547485	-0.306645219665549	0.180649478156052	7.57798313291762	-0.542194574700645	0.594160589195732	0.803637465251323	0.145873462642366	-0.0977738862684344	0.389520811553167	7.57798313291762	1.25546782914923	0.224946665358911	0.331436616185881	ENSG00000070961
ATP2B4	-0.0831528878497654	-0.294004897548931	0.1276991218494	8.53843309407345	-0.82697156840138	0.418799928069137	0.515386422984844	0.00173040509432276	-0.209121604604843	0.212582414793488	8.53843309407345	0.0172092136764661	0.986454086645717	0.991997161262702	-0.0848832929440881	-0.295735302643254	0.125968716755078	8.53843309407345	-0.844180782077846	0.409360121377865	0.527632311570971	ENSG00000058668
ATP5A1	0.425164256166942	0.245079075020679	0.605249437313206	12.813405157935	4.95073585935377	9.5824743915287e-05	0.000547082863113903	0.328233227333627	0.148148046187363	0.50831840847989	12.813405157935	3.82204285807587	0.00119883397275228	0.0289852945442062	0.0969310288333158	-0.0831541523129476	0.277016209979579	12.813405157935	1.1286930012779	0.273462118958614	0.384881802635943	ENSG00000152234
ATP5B	0.29296524055543	0.135791802467574	0.450138678643287	12.0007153870141	3.90866031333424	0.000986062411618361	0.0035511984529878	0.312835440348659	0.155662002260802	0.470008878436515	12.0007153870141	4.17376296238082	0.000542421150453625	0.0219851230177361	-0.0198701997932282	-0.177043637881085	0.137303238294628	12.0007153870141	-0.265102649046581	0.793863829134161	0.855703684689625	ENSG00000110955
ATP5C1	0.287037234192182	0.0803863477868487	0.493688120597515	10.8192141791879	2.91267448184484	0.00910611962384691	0.0218857306868593	0.319809556173823	0.11315866976849	0.526460442579156	10.8192141791879	3.24522752575697	0.00437491729181449	0.0512969397806386	-0.0327723219816409	-0.239423208386974	0.173878564423692	10.8192141791879	-0.332553043912128	0.743213019401358	0.815221635849722	ENSG00000165629
ATP5D	0.265748824221024	0.049709755812491	0.481787892629557	8.58414589205379	2.57946739458535	0.0186335946703303	0.0405529073905739	0.320521500083167	0.104482431674634	0.5365605684917	8.58414589205379	3.1111135153715	0.00588997648112898	0.0616225404216907	-0.054772675862143	-0.270811744270676	0.16126639254639	8.58414589205379	-0.531646120786156	0.60130193912683	0.697024893561819	ENSG00000099624
ATP5E	-0.0340353509124283	-0.245921667849229	0.177850966024372	7.38612056775578	-0.336835849550986	0.740034428914359	0.799484605929536	0.233893838056477	0.0220075211196762	0.445780154993277	7.38612056775578	2.31476472357233	0.0323026232675841	0.151516235951682	-0.267929188968905	-0.479815505905706	-0.0560428720321044	7.38612056775578	-2.65160057312331	0.0159894859096373	0.0415597367218202	ENSG00000124172
ATP5F1	0.254486073667119	0.0662710220523355	0.442701125281902	10.4602752466853	2.83531070033614	0.0107739019325013	0.0253058887894643	0.274994535140213	0.0867794835254295	0.463209586754996	10.4602752466853	3.06380202571277	0.00653803790746121	0.0637619509454749	-0.0205084614730939	-0.208723513087877	0.167706590141689	10.4602752466853	-0.22849132537663	0.821772741789556	0.87617263069194	ENSG00000116459
ATP5H	0.368265984926589	0.1945131022904	0.542018867562778	10.1705005660572	4.44447610050771	0.000295263906163017	0.001357572090293	0.340884531696396	0.167131649060207	0.514637414332585	10.1705005660572	4.11401871519415	0.000620561837817835	0.0229530738432085	0.027381453230193	-0.146371429405996	0.201134335866382	10.1705005660572	0.330457385313557	0.744770097504797	0.816352241151901	ENSG00000167863
ATP5I	-0.0333074160553064	-0.444596550892429	0.377981718781817	8.40698917149807	-0.169818379396667	0.866997521341742	0.900276604954949	0.316143170736994	-0.0951459641001293	0.727432305574117	8.40698917149807	1.61186087875246	0.123933388712692	0.341220152473464	-0.3494505867923	-0.760739721629423	0.061838548044823	8.40698917149807	-1.78167925814913	0.0912366652767579	0.164830000038049	ENSG00000169020
ATP5J	0.293638469713998	-0.111000820819218	0.698277760247214	6.78916260062427	1.52172399348907	0.144999555615123	0.217569471872676	0.323767657808384	-0.0808716327248323	0.7284069483416	6.78916260062427	1.6778626236632	0.110199463567422	0.319350040212308	-0.0301291880943859	-0.434768478627602	0.37451010243883	6.78916260062427	-0.156138630174133	0.87761616491527	0.914806348416275	ENSG00000154723
ATP5J2	0.224880083087201	-0.122640625814344	0.572400791988746	6.35526908967662	1.35694201690304	0.191138256108384	0.272007758690292	0.244047782713775	-0.10347292618777	0.59156849161532	6.35526908967662	1.47260124574007	0.15768021292992	0.393186511662871	-0.0191676996265739	-0.366688408528119	0.328353009274971	6.35526908967662	-0.115659228837039	0.909169711359609	0.938287921450511	ENSG00000241468
ATP5L	0.205651276123671	-0.0964910805334246	0.507793632780767	8.34424810345177	1.4272852682357	0.170171360501812	0.247439793879665	0.276278089551838	-0.0258642671052581	0.578420446208933	8.34424810345177	1.91745781784747	0.0707642817527319	0.244444100219348	-0.0706268134281665	-0.372769170085262	0.231515543228929	8.34424810345177	-0.490172549611767	0.629778586071773	0.721941305984715	ENSG00000167283
ATP5O	0.247259377862463	0.0718519161688758	0.42266683955605	9.74030069362319	2.95594054802018	0.00828504588823965	0.0201939856039702	0.277784704471141	0.102377242777555	0.453192166164728	9.74030069362319	3.32086523336151	0.00369637323329566	0.0467670247060775	-0.0305253266086787	-0.205932788302266	0.144882135084908	9.74030069362319	-0.364924685341332	0.719308999085787	0.795944060106105	ENSG00000241837
ATP6V0A1	-0.0409898555845452	-0.207605602615568	0.125625891446478	7.00403731448417	-0.515883134972018	0.612051093702953	0.691903240767697	-0.0240815817954818	-0.190697328826504	0.142534165235541	7.00403731448417	-0.303081865856154	0.765211652346519	0.894156157299937	-0.0169082737890633	-0.183524020820086	0.149707473241959	7.00403731448417	-0.212801269115864	0.833810925512548	0.882557378619173	ENSG00000033627
ATP6V0C	0.304688825737497	0.0359428821373795	0.573434769337614	5.54324176888284	2.37741827082509	0.0284083206604179	0.0572994192552905	-0.117913461582135	-0.386659405182252	0.150832482017982	5.54324176888284	-0.920052178687761	0.369395861421411	0.62983078818935	0.422602287319632	0.153856343719514	0.691348230919749	5.54324176888284	3.29747044951285	0.00389439032612059	0.0140797188713591	ENSG00000185883
ATP6V0D1	0.265860704749919	0.0776872441065641	0.454034165393274	9.14019963865034	2.96269378507603	0.00816352446348005	0.0200131081815451	0.0792407607950896	-0.108932699848265	0.267414221438444	9.14019963865034	0.883041778412271	0.388552681771481	0.646192859340988	0.186619943954829	-0.00155351668852549	0.374793404598184	9.14019963865034	2.07965200666376	0.0517306272368343	0.105710412179618	ENSG00000159720
ATP6V1A	0.11057108926655	-0.0789735559659415	0.300115734499041	10.4257251217467	1.22326642248448	0.236593660200226	0.323215003203656	0.0368437115382569	-0.152700933694234	0.226388356770748	10.4257251217467	0.407608132500221	0.688242909046589	0.861090146758209	0.073727377728293	-0.115817267504198	0.263272022960784	10.4257251217467	0.815658289984256	0.425080600436635	0.540853167577704	ENSG00000114573
ATP6V1B2	0.0877640098670014	-0.0616209945748908	0.237149014308894	10.1436524444399	1.23197087276244	0.233400659766898	0.319873082712281	-0.0103827757208084	-0.159767780162701	0.139002228721084	10.1436524444399	-0.145746272143274	0.885699119714726	0.951548834918638	0.0981467855878098	-0.0512382188540824	0.247531790029702	10.1436524444399	1.37771714490571	0.184741401253167	0.285392343967791	ENSG00000147416
ATP6V1C1	0.109619293726253	-0.0290898292755688	0.248328416728074	9.7974127629079	1.65719250515919	0.114353825356726	0.180675161081442	-0.12991048658276	-0.268619609584582	0.00879863641906084	9.7974127629079	-1.9639488395552	0.0647539331857713	0.230351721034705	0.239529780309013	0.100820657307192	0.378238903310834	9.7974127629079	3.6211413447144	0.00188524415616554	0.00821352159048524	ENSG00000155097
ATP6V1D	0.0695870479735898	-0.0509732261877723	0.190147322134952	9.08864891394128	1.21036170111675	0.241388791715173	0.328607971869719	-0.00535325936255227	-0.125913533523914	0.11520701479881	9.08864891394128	-0.0931118691949262	0.926816375484529	0.971870605976181	0.0749403073361421	-0.0456199668252201	0.195500581497504	9.08864891394128	1.30347357031168	0.208413482445982	0.3136356193002	ENSG00000100554
ATP6V1E1	0.0873100073176936	-0.0568836893142164	0.231503703949604	9.91986749722072	1.26972226628612	0.219934610375068	0.305570541079484	-0.0535511111136042	-0.197744807745514	0.0906425855183057	9.91986749722072	-0.778777144272737	0.445965735867827	0.69516869983015	0.140861118431298	-0.00333257820061222	0.285054815063208	9.91986749722072	2.04849941055885	0.0549819276548261	0.110929049788234	ENSG00000131100
ATP6V1F	-0.0157161514818416	-0.177622109424526	0.146189806460843	7.31070401084943	-0.203551525900373	0.840927810629154	0.880080320030916	-0.120267173737657	-0.282173131680342	0.0416387842050272	7.31070401084943	-1.5576693033476	0.136265993244127	0.358669651300228	0.104551022255816	-0.0573549356868688	0.2664569801985	7.31070401084943	1.35411777744722	0.192021338240998	0.293906344353739	ENSG00000128524
ATP6V1G1	0.233145250701984	0.0620619103246255	0.404228591079343	6.93589532614292	2.85765528074079	0.0102641764997068	0.024287600525966	0.0823271484413954	-0.0887561919359631	0.253410488818754	6.93589532614292	1.00908171958693	0.325961458786811	0.59060393391956	0.150818102260589	-0.02026523811677	0.321901442637947	6.93589532614292	1.84857356115385	0.0805795091255142	0.149198748890178	ENSG00000136888
ATP6V1H	0.170094760842993	-0.00841942548089009	0.348608947166876	9.17560057366145	1.99806305219344	0.0606379105626518	0.107444096667182	-0.0961159597039973	-0.27463014602788	0.0823982266198855	9.17560057366145	-1.12905151727713	0.273314717491235	0.537049569462297	0.26621072054699	0.0876965342231072	0.444724906870873	9.17560057366145	3.12711456947057	0.00568529798020943	0.018655635755934	ENSG00000047249
ATPIF1	0.507962524577671	0.266250989777469	0.749674059377874	7.72286831663167	4.40681971533952	0.000321264375937064	0.00144989635425331	0.166792079451376	-0.0749194553488264	0.408503614251579	7.72286831663167	1.44700167536948	0.164641092435026	0.404047997415704	0.341170445126295	0.0994589103260923	0.582881979926497	7.72286831663167	2.95981803997004	0.00821505990118736	0.0247729576929519	ENSG00000130770
ATXN1	-0.0253406648229815	-0.30079480339536	0.250113473749397	5.05535604786488	-0.192912198094453	0.849131268990475	0.886671408126723	0.163904330546251	-0.111549808026127	0.43935846911863	5.05535604786488	1.24776302846647	0.227692322852832	0.479824446664053	-0.189244995369233	-0.464699133941611	0.0862091432031455	5.05535604786488	-1.44067522656093	0.166399429365012	0.262994750283763	ENSG00000124788
ATXN10	0.0101402274369686	-0.182503652752156	0.202784107626093	8.52344769247293	0.110378240186152	0.913298872899533	0.936856185097338	-0.184021081968963	-0.376664962158087	0.00862279822016165	8.52344769247293	-2.00310331411639	0.0600500775645972	0.220705379864195	0.194161309405931	0.00151742921680692	0.386805189595056	8.52344769247293	2.11348155430254	0.048397930059498	0.100668559931535	ENSG00000130638
ATXN1L	0.0251056388605875	-0.306199353690251	0.356410631411426	4.21796172241053	0.158903800226418	0.875467761382414	0.907047760790998	0.133164176585279	-0.198140815965559	0.464469169136117	4.21796172241053	0.84285023898123	0.410085046114744	0.665600458781086	-0.108058537724691	-0.439363530275529	0.223246454826147	4.21796172241053	-0.683946438754812	0.502492983981747	0.613202618108424	ENSG00000224470
ATXN2	-0.0757901779770869	-0.189084772437857	0.0375044164836837	9.04294654456902	-1.40279666424975	0.177248951140874	0.255653865362209	0.0742270198200998	-0.0390675746406707	0.18752161428087	9.04294654456902	1.37386424705739	0.185914626371395	0.429737087186339	-0.150017197797187	-0.263311792257957	-0.0367226033364161	9.04294654456902	-2.77666091130715	0.0122301324214743	0.0339742126311164	ENSG00000204842
ATXN2L	0.0144506432796163	-0.0823653794018511	0.111266665961084	10.0895096714175	0.312990337103527	0.757791521302458	0.814319618619015	0.0362392183278004	-0.060576804353667	0.133055241009268	10.0895096714175	0.784914895573267	0.442446699224147	0.69267797269621	-0.0217885750481841	-0.118604597729652	0.0750274476332833	10.0895096714175	-0.471924558469739	0.64250310585888	0.732377989113515	ENSG00000168488
ATXN3	-0.0904097837213333	-0.233159715271202	0.0523401478285355	6.29202082974963	-1.32809917959566	0.200310268704856	0.282410609164959	0.126336480379803	-0.016413451170066	0.269086411929672	6.29202082974963	1.85585419010164	0.079488272092639	0.262438590592552	-0.216746264101136	-0.359496195651005	-0.0739963325512674	6.29202082974963	-3.18395336969729	0.0050128235458411	0.0170377413869968	ENSG00000066427
AUP1	0.285938522885366	0.0306762726822718	0.54120077308846	5.56103135317441	2.34896779639595	0.030119174999483	0.0599723337727542	-0.135931871444795	-0.391194121647889	0.119330378758299	5.56103135317441	-1.11667216192365	0.278438507769234	0.542030291825693	0.421870394330161	0.166608144127067	0.677132644533255	5.56103135317441	3.4656399583196	0.00267362551242921	0.010678437347067	ENSG00000115307
AVEN	-0.0619353812458181	-0.235636796366855	0.111766033875219	7.01238940092425	-0.747698389887188	0.464047771787502	0.561650893181385	0.0334884054062545	-0.140213009714783	0.207189820527292	7.01238940092425	0.404279852621987	0.690645817357096	0.861636443455812	-0.0954237866520726	-0.26912520177311	0.0782776284689645	7.01238940092425	-1.15197824250917	0.264010385300371	0.373840633841335	ENSG00000169857
B2M	0.742753525533598	0.49579765258542	0.989709398481775	7.98500021684953	6.30690587997018	5.34506450370107e-06	5.5888955361171e-05	0.145329686116856	-0.101626186831321	0.392285559065033	7.98500021684953	1.23403069846911	0.232649926927667	0.485870785455311	0.597423839416741	0.350467966468564	0.844379712364919	7.98500021684953	5.07287518150107	7.32728172613912e-05	0.000746035927171232	NA
B3GALT6	-0.0728354693813698	-0.304135852002614	0.158464913239874	5.44295773684319	-0.660324724621611	0.51718945935804	0.610362264189856	-0.0784753199362456	-0.309775702557489	0.152825062684998	5.44295773684319	-0.711455482701245	0.485683339106866	0.72689723821757	0.00563985055487581	-0.225660532066368	0.23694023317612	5.44295773684319	0.0511307580796341	0.959769755751497	0.97270087987488	ENSG00000176022
B3GAT3	-0.0889317512604064	-0.287920753120284	0.110057250599471	8.10862514961196	-0.937170819935716	0.360753650717869	0.456509854987829	-0.144072714582765	-0.343061716442643	0.0549162872771129	8.10862514961196	-1.5182512673177	0.145867397119084	0.372718835142833	0.0551409633223585	-0.143848038537519	0.254129965182236	8.10862514961196	0.581080447381981	0.568203781649863	0.668483488246982	ENSG00000149541
B3GLCT	0.129276668057775	-0.00836724321488039	0.266920579330431	9.25582448394764	1.96949159597623	0.0640686333532531	0.112497703182096	0.225020772223212	0.0873768609505567	0.362664683495868	9.25582448394764	3.42812455234102	0.00290815457472433	0.0430019239101566	-0.095744104165437	-0.233388015438093	0.0418998071072187	9.25582448394764	-1.45863295636478	0.161447900116478	0.256914185787269	ENSG00000187676
B3GNT7	-1.74268370072058	-2.59899376294673	-0.886373638494437	7.56195670577426	-4.26754892477476	0.000439219766995862	0.00186298047022037	-0.55231188064575	-1.4086219428719	0.303998181580398	7.56195670577426	-1.35252195875562	0.192521752457974	0.438474652073887	-1.19037182007483	-2.04668188230098	-0.334061757848687	7.56195670577426	-2.91502696601914	0.00905952416403919	0.0266291635725043	ENSG00000156966
B4GALT4	-0.371391206995763	-0.642969481951698	-0.0998129320398281	6.94014073076358	-2.8676594722106	0.010043555600609	0.0238431960253232	-0.379113589701689	-0.650691864657623	-0.107535314745754	6.94014073076358	-2.9272870656957	0.00882039086169699	0.0726052431318077	0.00772238270592585	-0.263855892250009	0.279300657661861	6.94014073076358	0.059627593485099	0.953092103921636	0.969341543070464	ENSG00000121578
BABAM1	-0.189461968006126	-0.357533026463343	-0.0213909095489104	6.79392808706662	-2.36385098638046	0.029212572317391	0.0586141004712463	-0.0401594984909091	-0.208230556948125	0.127911559966307	6.79392808706662	-0.50105607536606	0.622245303945814	0.822687749832647	-0.149302469515217	-0.317373527972434	0.0187685889419987	6.79392808706662	-1.8627949110144	0.0784601081006926	0.14608838855243	ENSG00000105393
BAG1	-0.240820979705064	-0.408328082640832	-0.0733138767692958	5.95885745728223	-3.0147553749418	0.00728291509150368	0.0182092444496328	-0.113220555066749	-0.280727658002517	0.054286547869019	5.95885745728223	-1.41736935610597	0.173009129786765	0.415811715339781	-0.127600424638315	-0.295107527574083	0.0399066782974533	5.95885745728223	-1.59738601883583	0.12713170672594	0.214172277840623	ENSG00000107262
BAG2	0.204028074558796	-0.0368456272469339	0.444901776364525	9.05166230498377	1.77619863031331	0.0921619240262997	0.151690637599707	0.201814376131241	-0.0390593256744891	0.44268807793697	9.05166230498377	1.75692692898763	0.0954804796058826	0.293428851923815	0.00221369842755514	-0.238660003378175	0.243087400233285	9.05166230498377	0.0192717013256775	0.984830838251491	0.988868772202026	ENSG00000112208
BAG3	-0.25396271052775	-0.403771110583896	-0.104154310471604	10.6719979134193	-3.55487860437364	0.00218821002727863	0.00681052926884781	-0.111508251657757	-0.261316651713903	0.0383001483983893	10.6719979134193	-1.56085236767843	0.13551423006323	0.358062301240322	-0.142454458869993	-0.292262858926139	0.00735394118615251	10.6719979134193	-1.99402623669521	0.061112429655194	0.120643247851344	ENSG00000151929
BAG4	-0.000378446873948945	-0.133698555741108	0.132941661993211	7.52846263693919	-0.00595251158564995	0.995314376298351	0.997028588356561	-0.139561485815814	-0.272881594682973	-0.00624137694865437	7.52846263693919	-2.19513336855102	0.0411435673129211	0.172903706803432	0.139183038941865	0.0058629300747054	0.272503147809024	7.52846263693919	2.18918085696537	0.0416367481399525	0.0888911169297835	ENSG00000156735
BAG5	-0.13403644055564	-0.263111676071703	-0.00496120503957689	7.96041402566367	-2.17756409444888	0.0426148516977015	0.0803757215036096	-0.138764806802968	-0.267840042319031	-0.00968957128690454	7.96041402566367	-2.25438141758057	0.0365188364748271	0.16267740645904	0.00472836624732764	-0.124346869268736	0.133803601763391	7.96041402566367	0.0768173231316937	0.939594145103242	0.960864078497886	ENSG00000166170
BAG6	0.0514003721109582	-0.0741857457619609	0.176986489983877	8.27745002772263	0.858253561169465	0.401743413695249	0.49689316957044	-0.149306758640865	-0.274892876513784	-0.0237206407679459	8.27745002772263	-2.49303754131525	0.0223466787077526	0.121612977809559	0.200707130751823	0.075121012878904	0.326293248624742	8.27745002772263	3.35129110248472	0.00345358307280661	0.012969751442913	NA
BAIAP2	-0.141347910551083	-0.297946703183651	0.0152508820814846	9.01845930421987	-1.89274440213124	0.0741567335974268	0.126670808160362	0.213917848022197	0.0573190553896291	0.370516640654765	9.01845930421987	2.86450509088811	0.0101126211827173	0.0773914907289202	-0.35526575857328	-0.511864551205848	-0.198666965940712	9.01845930421987	-4.75724949301935	0.000146983462438555	0.00125029990992065	ENSG00000175866
BAIAP2L1	-0.751014627424448	-0.945539316900963	-0.556489937947933	9.36031950203526	-8.09589099036657	1.70835672636278e-07	5.09010752099917e-06	0.140963880825996	-0.0535608086505182	0.335488570302511	9.36031950203526	1.51958187107494	0.145534369171136	0.372481529017215	-0.891978508250444	-1.08650319772696	-0.69745381877393	9.36031950203526	-9.6154728614415	1.27196922093107e-08	1.79347660151281e-06	ENSG00000006453
BANF1	0.230436548224407	-0.265865033076302	0.726738129525117	8.2576315301189	0.973636146936538	0.342805830452781	0.438087209309747	-0.0271684069930913	-0.523469988293801	0.469133174307618	8.2576315301189	-0.11479143958274	0.909848049470426	0.962465287979899	0.257604955217499	-0.238696626083211	0.753906536518208	8.2576315301189	1.08842758651928	0.290392942775684	0.402501746420989	ENSG00000175334
BAP18	0.208487278154716	-0.276342875827955	0.693317432137387	5.83573476958532	0.901739145768086	0.378794142639641	0.474308166227731	0.202398823936627	-0.282431330046044	0.687228977919298	5.83573476958532	0.875405656481543	0.392585416233307	0.649839893893126	0.00608845421808901	-0.478741699764582	0.49091860820076	5.83573476958532	0.0263334892865428	0.979273528921048	0.984776254607659	NA
BAX	0.567479042479648	0.373135443167538	0.761822641791758	6.9625240421581	6.12308900374269	7.80118729434466e-06	7.51530527548358e-05	0.147078696044759	-0.0472649032673504	0.341422295356869	6.9625240421581	1.58697657362171	0.12947448316862	0.349549921307902	0.420400346434889	0.226056747122779	0.614743945746998	6.9625240421581	4.53611243012098	0.000240527004920408	0.00179354511842093	ENSG00000087088
BAZ1B	0.592365082936043	0.253711188306639	0.931018977565447	7.39772191443899	3.66795807750729	0.00169665636899014	0.00554781594161006	0.0596393914493794	-0.279014503180025	0.398293286078783	7.39772191443899	0.36929048302462	0.716107174282129	0.872949091415967	0.532725691486664	0.194071796857259	0.871379586116068	7.39772191443899	3.29866759448267	0.00388400932939049	0.0140749964249641	ENSG00000009954
BBS1	-0.101927526434663	-0.31184431606311	0.107989263193784	5.70126974235939	-1.01820516529037	0.321721610781358	0.415825181934905	-0.0209508190507508	-0.230867608679198	0.188965970577696	5.70126974235939	-0.209288235678051	0.836512203628516	0.931615912753347	-0.080976707383912	-0.290893497012359	0.128940082244535	5.70126974235939	-0.808916929612324	0.428851313522675	0.544459798586905	ENSG00000174483
BBS2	-0.164945253607916	-0.344501014130049	0.0146105069142162	6.76071672558637	-1.92633345424629	0.0695799330660335	0.120355177901953	-0.0460778765045315	-0.225633637026664	0.133477884017601	6.76071672558637	-0.538126154404533	0.596909952079063	0.804583431930441	-0.118867377103385	-0.298423137625517	0.0606883834187477	6.76071672558637	-1.38820729984176	0.181577146126373	0.282096314165614	ENSG00000125124
BBS4	-0.164809298123334	-0.423796455252769	0.0941778590061006	7.12252853656758	-1.33442591695389	0.198269110880073	0.280212156617638	-0.0387362376978073	-0.297723394827242	0.220250919431627	7.12252853656758	-0.313639097416446	0.757306518769651	0.890371610143138	-0.126073060425527	-0.385060217554961	0.132914096703908	7.12252853656758	-1.02078681953745	0.320528969405658	0.433552701931549	ENSG00000140463
BBS5	-0.110081018885946	-0.339026688516293	0.118864650744401	6.31623985302425	-1.0082564150403	0.326346925934087	0.419937015036313	-0.0520693873914979	-0.281015057021845	0.176876282238849	6.31623985302425	-0.476915043083771	0.639011659692737	0.835202599030984	-0.0580116314944483	-0.286957301124795	0.170934038135899	6.31623985302425	-0.531341371956533	0.601508877898014	0.697091110550302	ENSG00000163093
BBS7	-0.176719003377785	-0.515800152243699	0.16236214548813	6.09255622723109	-1.0928752593124	0.288486030999589	0.380154489448057	-0.101256848155588	-0.440337997021502	0.237824300710327	6.09255622723109	-0.626198100204461	0.538840731038187	0.762770283395401	-0.0754621552221968	-0.414543304088112	0.263618993643718	6.09255622723109	-0.46667715910794	0.646183542094824	0.734893089090866	ENSG00000138686
BCAP29	0.0679357717258542	-0.271185923828619	0.407057467280327	5.63110749038998	0.420081856887286	0.679267751321954	0.750209553026597	0.00425177718053682	-0.334869918373936	0.34337347273501	5.63110749038998	0.0262909275584363	0.979307020116334	0.989514881910354	0.0636839945453174	-0.275437701009156	0.402805690099791	5.63110749038998	0.39379092932885	0.698240482359911	0.779438389175199	ENSG00000075790
BCAP31	0.373371389923694	0.145133311461453	0.601609468385935	10.6725514953182	3.43039334333592	0.00289341176800459	0.00851552495668902	-0.0100166132477302	-0.238254691709971	0.218221465214511	10.6725514953182	-0.0920288065317655	0.927665091564265	0.971949036489197	0.383388003171424	0.155149924709183	0.611626081633665	10.6725514953182	3.52242214986769	0.00235373513588468	0.00975238609730312	ENSG00000185825
BCAS2	0.111082208237915	0.0207941539809512	0.20137026249488	9.23376928734529	2.57991381145663	0.0186160250395076	0.0405336286892039	-0.0410097081020844	-0.131297762359049	0.0492783461548799	9.23376928734529	-0.952461370859382	0.353151351029668	0.615205255088374	0.15209191634	0.0618038620830356	0.242379970596964	9.23376928734529	3.53237518231601	0.00230169982078362	0.00957087512610025	ENSG00000116752
BCAS3	-0.136884586813538	-0.422683031325831	0.148913857698756	6.88012780804917	-1.00435136785863	0.328175167267105	0.421706449404541	0.0241137417381836	-0.26168470277411	0.309912186250477	6.88012780804917	0.176927659006085	0.861489190807294	0.94207031840807	-0.160998328551721	-0.446796773064015	0.124800115960573	6.88012780804917	-1.18127902686472	0.252466247750489	0.361565235698069	ENSG00000141376
BCAT1	-1.25947582551584	-1.41900665387196	-1.09994499715972	11.5749318077078	-16.5552675026462	1.54620046928516e-12	1.43889415671677e-09	-0.22055977767487	-0.380090606030993	-0.0610289493187467	11.5749318077078	-2.89916332315163	0.0093782453370026	0.0756131390777931	-1.03891604784097	-1.19844687619709	-0.879385219484847	11.5749318077078	-13.6561041794946	4.19970727576644e-11	3.25687299235687e-08	ENSG00000060982
BCAT2	0.793958385518264	0.624019154227371	0.963897616809158	8.49431674122901	9.79704442311044	9.50033620573182e-09	6.40653106743046e-07	0.318714477773092	0.148775246482199	0.488653709063986	8.49431674122901	3.93277526125404	0.000933853317135351	0.0266577882492686	0.475243907745172	0.305304676454279	0.645183139036066	8.49431674122901	5.8642691618564	1.33837751532523e-05	0.00021181872717035	ENSG00000105552
BCCIP	-0.339744747480228	-0.591183660481022	-0.0883058344794352	6.35455297138182	-2.83342190731826	0.0108180875082088	0.0253457004912869	-0.278161496149942	-0.529600409150736	-0.0267225831491492	6.35455297138182	-2.31982652508716	0.0319704874146976	0.1508708701223	-0.0615832513302861	-0.313022164331079	0.189855661670507	6.35455297138182	-0.513595382231108	0.613618792373615	0.706318320032118	ENSG00000107949
BCKDHA	0.173508073730794	0.0432057670100362	0.303810380451552	8.93916570138255	2.79227746298585	0.0118249314472064	0.0273738338427122	0.0416857441412759	-0.0886165625794818	0.171988050862034	8.93916570138255	0.670851571288127	0.510610434233539	0.746843576318981	0.131822329589518	0.0015200228687603	0.262124636310276	8.93916570138255	2.12142589169772	0.0476441235734955	0.0993226285786177	ENSG00000248098
BCKDHB	0.0703906787328705	-0.0791898528422394	0.21997121030798	8.38204028318938	0.98680437744837	0.33647888431341	0.430593027698101	0.117422772599424	-0.032157758975686	0.267003304174534	8.38204028318938	1.64614559909232	0.116628288162575	0.328891772618462	-0.0470320938665534	-0.196612625441663	0.102548437708557	8.38204028318938	-0.659341221643947	0.517806544986211	0.626131458893149	ENSG00000083123
BCKDK	-0.00378202168866704	-0.126486708378244	0.11892266500091	6.06998997671481	-0.0646329310041677	0.949160051678503	0.962558674492174	0.126051716098652	0.00334702940907472	0.248756402788229	6.06998997671481	2.15416318049528	0.0446492369772503	0.182832472221278	-0.129833737787319	-0.252538424476896	-0.00712905109774173	6.06998997671481	-2.21879611149944	0.0392355553830719	0.0847947232686639	ENSG00000103507
BCL10	-0.314766572656328	-0.421942134494052	-0.207591010818604	7.53991088085188	-6.1586258871353	7.24878968908644e-06	7.10770879302255e-05	-0.0723472784073227	-0.179522840245047	0.0348282834304015	7.53991088085188	-1.41552458351287	0.173541275849676	0.416230699241517	-0.242419294249006	-0.34959485608673	-0.135243732411281	7.53991088085188	-4.74310130362243	0.000151672435923548	0.00128082004419649	ENSG00000142867
BCL2L13	-0.0983620665361862	-0.324086939436772	0.127362806364399	9.0288035151379	-0.913774878116452	0.372599567218141	0.468189518300299	0.307558281653142	0.0818334087525564	0.533283154553727	9.0288035151379	2.85718917086715	0.0102745684571926	0.077989505760713	-0.405920348189328	-0.631645221089914	-0.180195475288743	9.0288035151379	-3.7709640489836	0.00134519008484839	0.00641308346803234	ENSG00000099968
BCL3	0.144458326486748	-0.300165756162774	0.58908240913627	4.09313061367869	0.681303443470728	0.504125393994784	0.598447730803084	0.215536540541729	-0.229087542107793	0.660160623191251	4.09313061367869	1.01652698626769	0.322498555889582	0.586395381224784	-0.0710782140549808	-0.515702296704503	0.373545868594542	4.09313061367869	-0.335223542796962	0.741230481827007	0.813814401118703	ENSG00000069399
BCS1L	-0.0495180639382955	-0.353852693728379	0.254816565851788	6.15852736928215	-0.341195480727449	0.736803751070087	0.796919538291286	-0.0335686804861943	-0.337903310276278	0.27076594930389	6.15852736928215	-0.231299068762975	0.819623194677806	0.922384095635316	-0.0159493834521012	-0.320284013242185	0.288385246337983	6.15852736928215	-0.109896411964474	0.91367573847844	0.94138270602156	ENSG00000074582
BDH2	-0.669118487706616	-0.958747453120259	-0.379489522292972	10.5125487327666	-4.8445341695514	0.00012113922082206	0.000656947312919634	-0.405244230287023	-0.694873195700666	-0.11561526487338	10.5125487327666	-2.93403867432795	0.00869131563413403	0.0722665724316809	-0.263874257419593	-0.553503222833236	0.0257547079940507	10.5125487327666	-1.91049549522345	0.0717058070339885	0.136684604723125	ENSG00000164039
BECN1	-0.0163388805001068	-0.201933177765275	0.169255416765061	6.17309373373323	-0.184607208657823	0.855547204869781	0.891550269385309	0.0417711707618063	-0.143823126503361	0.227365468026974	6.17309373373323	0.471957625043891	0.64247994350558	0.837149027480108	-0.058110051261913	-0.243704348527081	0.127484246003255	6.17309373373323	-0.656564833701714	0.51955077550044	0.627639162335211	ENSG00000126581
BGN	-2.03719210126093	-2.84121601181606	-1.2331681907058	10.6966466533855	-5.31317360097703	4.34052789174403e-05	0.000298323135602437	-0.781956541359007	-1.58598045191413	0.0220673691961214	10.6966466533855	-2.0394104464122	0.0559646698814354	0.211289400894694	-1.25523555990193	-2.05925947045705	-0.451211649346798	10.6966466533855	-3.27376315456482	0.00410566696711155	0.014650052452431	ENSG00000182492
BICD2	-0.0400719910243676	-0.249445676827779	0.169301694779044	6.13866611927445	-0.401337563498424	0.692772869087127	0.761510077926388	-0.110246273376944	-0.319619959180355	0.0991274124264669	6.13866611927445	-1.10416202466651	0.283687971067552	0.549084912386572	0.0701742823525766	-0.139199403450835	0.279547968155988	6.13866611927445	0.702824461168086	0.490921690883454	0.603024980908319	ENSG00000185963
BIN1	-0.365367531679238	-0.49061894778775	-0.240116115570726	9.30579903176599	-6.11699736251167	7.90014814418286e-06	7.57925552884182e-05	0.0391088964456188	-0.0861425196628933	0.164360312554131	9.30579903176599	0.654762658600477	0.520684724175889	0.754279583309592	-0.404476428124857	-0.529727844233369	-0.279225012016345	9.30579903176599	-6.77176002111215	2.09592261144619e-06	5.94654140918239e-05	ENSG00000136717
BIN3	0.0618434616120145	-0.279900351025497	0.403587274249526	4.11007749292019	0.379475827924781	0.708658437214524	0.775284765100686	-0.00859902040837524	-0.350342833045887	0.333144792229136	4.11007749292019	-0.0527641937199768	0.958485787734928	0.98406610685378	0.0704424820203897	-0.271301330617122	0.412186294657901	4.11007749292019	0.432240021644758	0.670566764711171	0.755666543037317	ENSG00000147439
BIRC2	-0.011780106067862	-0.187404205074188	0.163843992938464	7.24218391085931	-0.140655292562725	0.88966353866193	0.917259863819371	0.0034352033093823	-0.172188895696944	0.179059302315708	7.24218391085931	0.0410165684171385	0.967722429130792	0.986593440566516	-0.0152153093772442	-0.19083940838357	0.160408789629082	7.24218391085931	-0.181671860979864	0.857817378660565	0.898969428582794	ENSG00000110330
BLMH	0.169675289471652	-0.01638946491253	0.355740043855834	10.1246676358863	1.91225353116745	0.0714670227255666	0.122888417125669	-0.185019355580517	-0.371084109964698	0.00104539880366511	10.1246676358863	-2.08518233353172	0.0511719697044361	0.198949703221733	0.354694645052168	0.168629890667987	0.54075939943635	10.1246676358863	3.99743586469916	0.000807114946749355	0.00436476452539765	ENSG00000108578
BLOC1S1	-0.11851260726269	-0.248088874387759	0.0110636598623793	7.44516969490045	-1.91791817587011	0.0707024152172728	0.122024606085301	-0.0804842586350798	-0.210060525760149	0.0490920084899894	7.44516969490045	-1.3024962159975	0.208740322795882	0.455566942762308	-0.0380283486276101	-0.167604615752679	0.0915479184974591	7.44516969490045	-0.61542195987262	0.54577853767414	0.649324350753713	ENSG00000135441
BLOC1S2	-0.294726179478963	-0.523167599062194	-0.0662847598957321	6.83150270633017	-2.70542096316542	0.0142532661975302	0.0322884360355931	-0.215977782937629	-0.44441920252086	0.0124636366456019	6.83150270633017	-1.98255486692915	0.0624790784408589	0.224837704551676	-0.078748396541334	-0.307189816124565	0.149693023041897	6.83150270633017	-0.72286609623627	0.478808518602255	0.592053158930718	ENSG00000196072
BLOC1S3	0.174737089969783	0.00180325911784004	0.347670920821726	6.72509051610829	2.11883004908003	0.0478892503237168	0.0886703866917048	0.0210705144337435	-0.1518633164182	0.194004345285687	6.72509051610829	0.255497210921337	0.801160165827629	0.913452156725302	0.15366657553604	-0.0192672553159035	0.326600406387983	6.72509051610829	1.86333283815869	0.0783809133855567	0.14599935547758	ENSG00000189114
BLOC1S4	-0.00684163104982449	-0.270238698201024	0.256555436101375	5.55324244380194	-0.0544677834363422	0.957146799152231	0.967695548679499	-0.0667116647753225	-0.330108731926522	0.196685402375877	5.55324244380194	-0.531106761413762	0.601668213181262	0.808187700904276	0.059870033725498	-0.203527033425701	0.323267100876697	5.55324244380194	0.47663897797742	0.639204575350773	0.72951162352395	ENSG00000186222
BLOC1S5	-0.105731863102198	-0.254698166260266	0.0432344400558698	6.66999492221996	-1.48836288501392	0.153515709636762	0.227631802721432	-0.217029905910892	-0.36599620906896	-0.0680636027528242	6.66999492221996	-3.05507958923993	0.00666486277574577	0.064607921074763	0.111298042808694	-0.037668260349374	0.260264345966762	6.66999492221996	1.56671670422601	0.134138294105859	0.223157819261713	ENSG00000188428
BLOC1S6	-0.166003751048376	-0.400331257138566	0.0683237550418136	6.89197627572739	-1.4855443361858	0.154253706046539	0.228653231677142	0.0967886019982949	-0.137538904091895	0.331116108088485	6.89197627572739	0.866147653880468	0.397511400269951	0.652884061226997	-0.262792353046671	-0.497119859136861	-0.0284648469564812	6.89197627572739	-2.35169199006627	0.0299512998776034	0.0687280674166486	ENSG00000104164
BLVRA	-0.334573706596661	-0.473023612282909	-0.196123800910413	10.3658991989335	-5.06745767788406	7.41478847645296e-05	0.000449817611224715	-0.1159886361646	-0.254438541850848	0.0224612695216485	10.3658991989335	-1.75676538021613	0.0955087303434525	0.293428851923815	-0.218585070432061	-0.35703497611831	-0.0801351647458127	10.3658991989335	-3.31069229766793	0.00378123299731242	0.0138318216481877	ENSG00000106605
BLVRB	0.00967448305940799	-0.45856125480005	0.477910220918866	10.4245730347857	0.0433265588623551	0.965905772325114	0.973648084624947	-0.353172169965459	-0.821407907824917	0.115063567893998	10.4245730347857	-1.58165916634418	0.130685170250691	0.351490229581772	0.362846653024867	-0.105389084834591	0.831082390884325	10.4245730347857	1.62498572520654	0.121092370628347	0.205711135645746	ENSG00000090013
BLZF1	-0.351051452965809	-0.860950250509359	0.15884734457774	3.69191413597708	-1.443702717119	0.165556087619262	0.242395366800638	-0.297751171275299	-0.807649968818848	0.21214762626825	3.69191413597708	-1.22450475952704	0.236137378581701	0.490074586325002	-0.0533002816905102	-0.563199079234059	0.456598515853039	3.69191413597708	-0.219197957591967	0.828897791960593	0.879544236711028	ENSG00000117475
BOLA2	-0.333435589112369	-0.482639732816458	-0.184231445408281	8.19096887007059	-4.68621332327184	0.000172112140844069	0.000873323654686426	0.0556997852593	-0.0935043584447885	0.204903928963388	8.19096887007059	0.782823082803998	0.443644089625886	0.693408111867398	-0.389135374371669	-0.538339518075758	-0.239931230667581	8.19096887007059	-5.46903640607584	3.10081825533833e-05	0.000401897140448169	ENSG00000183336
BOP1	0.42677594065757	-0.0721535576323435	0.925705438947483	4.08065331697552	1.79370795183793	0.0892342353459945	0.147760461588937	0.252660657177191	-0.246268841112722	0.751590155467105	4.08065331697552	1.06191419599953	0.301950946400721	0.567103769884706	0.174115283480378	-0.324814214809535	0.673044781770292	4.08065331697552	0.731793755838402	0.473470004253395	0.586386992225458	ENSG00000261236
BPGM	-0.0533156205333754	-0.494905981043057	0.388274739976306	9.15303309000836	-0.25317794499248	0.802924738698577	0.850224668859781	0.0880807127295213	-0.35350964778016	0.529671073239203	9.15303309000836	0.418265671847023	0.6805715236146	0.856567371880836	-0.141396333262897	-0.582986693772578	0.300194027246785	9.15303309000836	-0.671443616839502	0.510241831540083	0.61972206790812	ENSG00000172331
BPHL	0.526480163877736	0.356064108168346	0.696896219587125	9.23958962102435	6.47832140253989	3.771950810909e-06	4.39990482354986e-05	0.19221932991857	0.0218032742091807	0.36263538562796	9.23958962102435	2.36525264279954	0.0291285124219941	0.142219274186294	0.334260833959165	0.163844778249776	0.504676889668555	9.23958962102435	4.11306875974035	0.000621891668054387	0.00355486723766224	ENSG00000137274
BPNT1	-0.40279012978907	-0.525349549168979	-0.28023071040916	10.8794391099525	-6.89164838951668	1.65411224703126e-06	2.39024356690574e-05	-0.0150680277873416	-0.137627447167251	0.107491391592568	10.8794391099525	-0.257810561267243	0.799401187485445	0.911893534045054	-0.387722102001728	-0.510281521381638	-0.265162682621818	10.8794391099525	-6.63383782824944	2.75863166265774e-06	7.33480750076941e-05	ENSG00000162813
BRCC3	-0.171749737568713	-0.374266458760116	0.0307669836226898	7.00427305647134	-1.77838661705781	0.0917915665829037	0.151134522048921	0.0234303399225588	-0.179086381268844	0.225947061113961	7.00427305647134	0.242609994875384	0.810978822599142	0.918569732608034	-0.195180077491272	-0.397696798682674	0.00733664370013096	7.00427305647134	-2.02099661193319	0.0580043123652726	0.115735019483539	ENSG00000185515
BRD8	0.0650167064426306	-0.183272760770963	0.313306173656224	5.74363685178869	0.549107854339094	0.589503154855149	0.672128933972312	-0.0933728058301107	-0.341662273043704	0.154916661383483	5.74363685178869	-0.788593330365543	0.440345959533182	0.691174153347027	0.158389512272741	-0.089899954940852	0.406678979486334	5.74363685178869	1.33770118470464	0.197218917598496	0.300183062998299	ENSG00000112983
BRE	-0.0543508702033968	-0.185763851085361	0.0770621106785677	6.2254836325026	-0.867279781546543	0.396906862007306	0.492744831622197	0.00275455300693839	-0.128658427875026	0.134167533888903	6.2254836325026	0.0439545516231052	0.965411929683224	0.986055154931678	-0.0571054232103352	-0.1885184040923	0.0743075576716294	6.2254836325026	-0.911234333169648	0.37390145299925	0.490903911062503	ENSG00000158019
BRI3BP	0.159352591879649	-0.038096799157263	0.35680198291656	5.26703054009774	1.6923661096517	0.107362118606515	0.171668707173922	-0.0348221959220902	-0.232271586959002	0.162627195114821	5.26703054009774	-0.369820807726212	0.715718606904008	0.872932812037838	0.194174787801739	-0.00327460323517278	0.39162417883865	5.26703054009774	2.06218691737791	0.0535313281439268	0.108721636775946	ENSG00000184992
BRIX1	-0.142516672717532	-0.341136688314716	0.056103342879652	8.49441926228542	-1.50464362563336	0.149309529300089	0.222458290052294	-0.17652232414499	-0.375142339742174	0.0220976914521937	8.49441926228542	-1.86366398220067	0.0783321967115524	0.260715101072141	0.0340056514274583	-0.164614364169726	0.232625667024642	8.49441926228542	0.359020356567311	0.723647653578601	0.799793950617869	ENSG00000113460
BRK1	-0.653683972762498	-1.20571682998309	-0.101651115541909	6.12381230769324	-2.48309820405486	0.0228157780291876	0.047734629123116	-0.205162877606924	-0.757195734827513	0.346869979613666	6.12381230769324	-0.779336184076176	0.445644501323439	0.694900758933633	-0.448521095155574	-1.00055395237616	0.103511762065015	6.12381230769324	-1.70376201997869	0.105176862005748	0.18502379543015	ENSG00000254999
BROX	-0.225348088103266	-0.347572588227059	-0.103123587979474	7.82019010620772	-3.86622028211693	0.00108513293320962	0.00384892354201989	-0.0892394958316807	-0.211463995955473	0.0329850042921118	7.82019010620772	-1.53105159069389	0.142689745499285	0.369058024351402	-0.136108592271586	-0.258333092395378	-0.0138840921477931	7.82019010620772	-2.33516869142304	0.030983042934511	0.0704270145453246	ENSG00000162819
BSDC1	-0.121179297400713	-0.250202612811103	0.00784401800967799	6.75460014330923	-1.96947838804379	0.0640702586358383	0.112497703182096	-0.0435482696283476	-0.172571585038738	0.085475045782043	6.75460014330923	-0.707772513205132	0.487914598102954	0.727489462521573	-0.0776310277723651	-0.206654343182756	0.0513922876380256	6.75460014330923	-1.26170587483866	0.222742509857759	0.328980106352511	ENSG00000160058
BSG	-0.450191564166323	-0.708265693392	-0.192117434940646	8.64069814218624	-3.65800141308705	0.00173512800018814	0.00564189418929101	0.118730342335741	-0.139343786889935	0.376804471561418	8.64069814218624	0.96473544733058	0.347128715632895	0.610888772254108	-0.568921906502064	-0.826996035727741	-0.310847777276387	8.64069814218624	-4.62273686041763	0.0001982429035359	0.00156343089856363	ENSG00000172270
BTF3	-0.267575288488228	-0.522090860362381	-0.0130597166140748	9.14721607380913	-2.2045635899868	0.0403731993772384	0.076707430258183	-0.0363489555792036	-0.290864527453357	0.218166616294949	9.14721607380913	-0.299480510538571	0.767914426293242	0.894212373401825	-0.231226332909024	-0.485741904783177	0.0232892389651288	9.14721607380913	-1.90508307944823	0.0724453919128797	0.137643286472286	ENSG00000145741
BTF3L4	-0.0687262182165007	-0.351246364604132	0.21379392817113	8.03309378672305	-0.510110203830976	0.616010715177765	0.695872264559879	0.187483032462771	-0.0950371139248605	0.470003178850402	8.03309378672305	1.39156511716036	0.180573537790842	0.424396742615576	-0.256209250679271	-0.538729397066902	0.0263108957083599	8.03309378672305	-1.90167532099134	0.0729145081809101	0.138365092400397	ENSG00000134717
BUB3	0.135644343248758	0.0293200789879387	0.241968607509578	10.4083416043615	2.6752248367429	0.0152039329701761	0.0340114904376103	0.0221232122164086	-0.0842010520444111	0.128447476477228	10.4083416043615	0.43632167307804	0.667656349207819	0.848392625086859	0.11352113103235	0.00719686677153014	0.21984539529317	10.4083416043615	2.23890316366486	0.0376784922022757	0.0821931665340783	ENSG00000154473
BUD31	0.0151748542438259	-0.11783858103797	0.148188289525622	7.12322154121426	0.239232404390023	0.813557587811436	0.858191669935754	-0.0611562793204925	-0.194169714602288	0.0718571559613031	7.12322154121426	-0.964132077337212	0.347423113866382	0.610944727445305	0.0763311335643184	-0.0566823017174772	0.209344568846114	7.12322154121426	1.20336448172724	0.244019606654884	0.351960083622188	ENSG00000106245
BYSL	0.107679381857159	-0.0305400595415723	0.245898823255891	6.3969468023853	1.63363265894529	0.119250932933671	0.187141514651053	-0.196120598271941	-0.334340039670673	-0.0579011568732093	6.3969468023853	-2.97539797223148	0.00793957596118673	0.0695474829396384	0.3037999801291	0.165580538730369	0.442019421527832	6.3969468023853	4.60903063117677	0.000204394287007646	0.00159304291029577	ENSG00000112578
BZW1	-0.42143960620046	-0.552604179848246	-0.290275032552674	11.4847126761467	-6.73767071665872	2.24265606575639e-06	2.96451098692173e-05	-0.0205740710040789	-0.151738644651865	0.110590502643707	11.4847126761467	-0.328923323026987	0.745910625483107	0.885459851396341	-0.400865535196381	-0.532030108844167	-0.269700961548595	11.4847126761467	-6.40874739363174	4.34316673248454e-06	9.87888661000439e-05	ENSG00000082153
BZW2	0.685667640528713	0.49548611036319	0.875849170694236	7.79720656766863	7.56025254844367	4.57830512748236e-07	9.86243229545159e-06	0.118267556367053	-0.0719139737984696	0.308449086532576	7.79720656766863	1.30403207264202	0.208226892182565	0.455300624683024	0.56740008416166	0.377218553996137	0.757581614327183	7.79720656766863	6.25622047580165	5.92979301423173e-06	0.000121014591645703	ENSG00000136261
C10orf32	-0.276476222033145	-0.460863365877586	-0.0920890781887052	6.67829917424444	-3.14425772035496	0.005473705249155	0.014348817196799	-0.154734988288832	-0.339122132133272	0.0296521555556086	6.67829917424444	-1.75974149949816	0.094989444367044	0.292899857282873	-0.121741233744314	-0.306128377588754	0.0626459101001264	6.67829917424444	-1.3845162208568	0.182685526504692	0.283534274458416	NA
C10orf76	-0.0387212966177968	-0.226036488632473	0.148593895396879	5.18819903459705	-0.433478814096358	0.669682876901385	0.740854594917295	-0.257369222947938	-0.444684414962614	-0.0700540309332619	5.18819903459705	-2.88120789573707	0.00975204227420561	0.0769495891552048	0.218647926330141	0.0313327343154651	0.405963118344818	5.18819903459705	2.44772908164072	0.0245611546837355	0.0586066937145751	ENSG00000120029
C11orf54	-0.536786656515584	-0.703682013579878	-0.369891299451291	10.0469504889547	-6.7444795677164	2.21252153812961e-06	2.94138934769059e-05	-0.139776646421554	-0.306672003485848	0.0271187106427399	10.0469504889547	-1.75622982499886	0.09560243703342	0.293428851923815	-0.39701001009403	-0.563905367158324	-0.230114653029737	10.0469504889547	-4.98824974271753	8.82308926468526e-05	0.000855288215595428	ENSG00000182919
C11orf68	0.128986466036555	-0.044155721509254	0.302128653582363	8.69380327493588	1.56218416270788	0.135200722559982	0.206801105217487	-0.062857910179595	-0.236000097725403	0.110284277366214	8.69380327493588	-0.761286317865698	0.456088226989867	0.703640092899154	0.191844376216149	0.0187021886703409	0.364986563761958	8.69380327493588	2.32347048057358	0.0317333484617888	0.071573083079352	ENSG00000175573
C11orf73	-0.0642258868147634	-0.236037987884157	0.10758621425463	6.67035587149893	-0.783875963463439	0.443041151863536	0.540076101551227	-0.0983866631376822	-0.270198764207076	0.0734254379317113	6.67035587149893	-1.20080771451918	0.244986320417469	0.500572351704768	0.0341607763229188	-0.137651324746475	0.205972877392312	6.67035587149893	0.416931751055739	0.681529755373364	0.764472511916438	NA
C11orf96	-0.868365939105868	-1.23757676329812	-0.49915511491361	7.90137289719491	-4.93195769031461	9.98728266188334e-05	0.00056328274213022	-0.245645002854644	-0.614855827046901	0.123565821337613	7.90137289719491	-1.39516154003435	0.179503564668972	0.423115545291149	-0.622720936251223	-0.991931760443481	-0.253510112058966	7.90137289719491	-3.53679615028026	0.00227895329436008	0.00951877246704052	ENSG00000187479
C12orf10	-0.288700151034318	-0.408333864825495	-0.169066437243141	8.65438584317829	-5.06039494343535	7.53047331662047e-05	0.000454201040091254	0.0172970510611741	-0.102336662730003	0.136930764852351	8.65438584317829	0.303186227692356	0.76513337598916	0.894156157299937	-0.305997202095492	-0.425630915886669	-0.186363488304315	8.65438584317829	-5.36358117112771	3.89202484238306e-05	0.000475317364609144	ENSG00000139637
C14orf1	0.344322380424897	0.0886360140431419	0.600008746806652	6.53514386641833	2.82389580024607	0.0110436039508163	0.025796129108006	-0.244503767898218	-0.500190134279973	0.0111825984835373	6.53514386641833	-2.00525206191968	0.0598010326410363	0.220486691663028	0.588826148323115	0.33313978194136	0.84451251470487	6.53514386641833	4.82914786216575	0.000125334153972057	0.00109414600081048	ENSG00000133935
C14orf159	0.688591524749184	0.460706001266462	0.916477048231907	6.41773097575762	6.33630278990112	5.03350680544961e-06	5.3841165898292e-05	0.0673770134130747	-0.160508510069648	0.295262536895797	6.41773097575762	0.619991885929723	0.542830514179034	0.765623031971823	0.62121451133611	0.393328987853387	0.849100034818832	6.41773097575762	5.7163109039714	1.82905129409942e-05	0.000269322014919132	ENSG00000133943
C14orf166	0.222729504981997	0.101337340941802	0.344121669022191	11.7863674300976	3.84749518516445	0.00113194895148891	0.00396608318620322	0.0328500433721342	-0.0885421206680602	0.154242207412329	11.7863674300976	0.567461341580881	0.57722770971516	0.790650731028743	0.189879461609863	0.0684872975696683	0.311271625650057	11.7863674300976	3.28003384358357	0.0040487138956017	0.0145248001204585	ENSG00000087302
C16orf13	-0.176927700828546	-0.299663317925554	-0.0541920837315388	8.33821806870442	-3.02284730645744	0.00715458724905957	0.0179365810721305	-0.109438763366576	-0.232174380463584	0.0132968537304315	8.33821806870442	-1.86978449115364	0.0774365606434947	0.258845055082026	-0.0674889374619703	-0.190224554558978	0.0552466796350373	8.33821806870442	-1.1530628153038	0.263576160062119	0.373680643744376	NA
C16orf58	-0.0732135324605601	-0.298864896330777	0.152437831409657	8.86995684025343	-0.680368793322977	0.504703392309685	0.598924989649826	-0.300518912129697	-0.526170275999913	-0.0748675482594796	8.86995684025343	-2.79270351729797	0.0118140590578025	0.0841828771336444	0.227305379669136	0.00165401579891949	0.452956743539353	8.86995684025343	2.11233472397499	0.048507639038981	0.100775921679669	ENSG00000140688
C16orf62	0.602217889224739	0.377782537947644	0.826653240501834	7.51025434703729	5.62669500040789	2.2128274436947e-05	0.000170428283382314	-0.0647503812599091	-0.289185732537004	0.159684970017186	7.51025434703729	-0.604981441150236	0.552545755518811	0.773821558048591	0.666968270484648	0.442532919207553	0.891403621761743	7.51025434703729	6.23167644155813	6.23627213260341e-06	0.000125616338671012	ENSG00000103544
C17orf59	-0.340263819790943	-0.484039950703527	-0.196487688878359	5.78341684031658	-4.96272222585935	9.33285724306837e-05	0.00053545973800243	-0.261821319745891	-0.405597450658476	-0.118045188833307	5.78341684031658	-3.81864426110621	0.00120805851564796	0.0289852945442062	-0.0784425000450515	-0.222218630957636	0.0653336308675327	5.78341684031658	-1.14407796475314	0.267189504436313	0.377652723007947	NA
C17orf62	0.345644158736357	0.163096100089192	0.528192217383521	6.82762178723659	3.97047979139927	0.00085771055281475	0.00317255846643498	0.0152942320342149	-0.167253826612949	0.197842290681379	6.82762178723659	0.175687734573118	0.862449378230939	0.942455837695763	0.330349926702142	0.147801868054977	0.512897985349306	6.82762178723659	3.79479205682615	0.00127482178327993	0.00613480281000771	ENSG00000178927
C17orf75	-0.0391989743237158	-0.191864426870289	0.113466478222857	7.3007970393303	-0.538424633120068	0.596708032738003	0.677686716214286	0.143314561351724	-0.00935089119484864	0.295980013898297	7.3007970393303	1.96852319347245	0.0641878963953478	0.228863051285482	-0.18251353567544	-0.335178988222013	-0.0298480831288671	7.3007970393303	-2.50694782659252	0.0217053773372136	0.0530715295586204	ENSG00000108666
C17orf85	0.5937812926199	0.215254904405016	0.972307680834783	3.73074724044234	3.2894352094269	0.00396477587344344	0.01101379232187	0.264173527329283	-0.1143528608856	0.642699915544167	3.73074724044234	1.46347100017465	0.160134677142971	0.397602269341647	0.329607765290616	-0.0489186229242672	0.7081341535055	3.73074724044234	1.82596420925224	0.0840525851346271	0.15409640608015	NA
C19orf25	-0.00710701218361365	-0.272746463475897	0.25853243910867	4.82977931570214	-0.0561029208506286	0.955861735857086	0.967085161327032	-0.116000928795909	-0.381640380088193	0.149638522496374	4.82977931570214	-0.915714052361063	0.371607898759158	0.631375865689079	0.108893916612296	-0.156745534679988	0.374533367904579	4.82977931570214	0.859611131510434	0.401013544051196	0.518655561373227	ENSG00000119559
C19orf43	-0.345585633902579	-0.99016375851815	0.298992490712991	6.2776243533816	-1.12427124916315	0.275284932513445	0.365658233224397	0.121232247092562	-0.523345877523008	0.765810371708133	6.2776243533816	0.394396978654597	0.697800761681291	0.866293208138486	-0.466817880995142	-1.11139600561071	0.177760243620429	6.2776243533816	-1.51866822781775	0.145762970989151	0.236813932965265	ENSG00000123144
C19orf52	0.240590867437887	0.0940830118944598	0.387098722981314	5.9304938053079	3.44357235925385	0.00280921989887205	0.00830451092087144	0.140953558810229	-0.00555429673319821	0.287461414353656	5.9304938053079	2.0174655182316	0.0584029960813286	0.216878803484774	0.0996373086276581	-0.046870546915769	0.246145164171085	5.9304938053079	1.42610684102225	0.170506617727775	0.267667777424878	NA
C19orf66	0.030562221206214	-0.1360064646031	0.197130907015528	8.0568343104738	0.384753467307755	0.704810576504434	0.772188277013217	0.0223979820822997	-0.144170703727014	0.188966667891613	8.0568343104738	0.281972347779147	0.781097078280782	0.901407380418425	0.00816423912391429	-0.158404446685399	0.174732924933228	8.0568343104738	0.102781119528608	0.919243416911534	0.945611529997709	ENSG00000130813
C1GALT1	-0.00719564365030401	-0.41197340186917	0.397582114568562	4.45811574779375	-0.0372772609274081	0.97066353064628	0.977596841579468	0.383220880553003	-0.021556877665863	0.787998638771868	4.45811574779375	1.98528796747763	0.06215100904526	0.224525345564903	-0.390416524203307	-0.795194282422172	0.0143612340155591	4.45811574779375	-2.02256522840504	0.0578279915106804	0.115482250858024	ENSG00000106392
C1GALT1C1	-0.0185605289273956	-0.48436912103131	0.447248063176519	5.87360076478412	-0.0835552686721701	0.934308171294207	0.952736340353264	0.0631054680831662	-0.402703124020748	0.528914060187081	5.87360076478412	0.284086426685249	0.779501585137701	0.901347136094861	-0.0816659970105618	-0.547474589114477	0.384142595093353	5.87360076478412	-0.367641695357419	0.717315744486359	0.794189816804953	ENSG00000171155
C1orf123	-0.156756323513386	-0.270790752995767	-0.0427218940310056	9.33330444636253	-2.88257132345607	0.00972316180035664	0.0231534656382085	-0.165749777859045	-0.279784207341426	-0.0517153483766638	9.33330444636253	-3.04795076726136	0.00677028895526051	0.0650870960926181	0.00899345434565824	-0.105040975136723	0.123027883828039	9.33330444636253	0.165379443805289	0.87044041609038	0.909126656805509	ENSG00000162384
C1orf198	0.0861043480854704	-0.0997352370617908	0.271943933232732	8.26635254158433	0.971578380634481	0.343801920538153	0.438998445736561	-0.0616368675572581	-0.247476452704519	0.124202717590003	8.26635254158433	-0.695493889683929	0.495396479124587	0.732863256713308	0.147741215642728	-0.0380983695045328	0.33358080078999	8.26635254158433	1.66707227031841	0.112351780432498	0.194701241844474	ENSG00000119280
C1orf50	-0.0980679103092443	-0.496170382659621	0.300034562041133	4.36244972866656	-0.516562687925691	0.611585795129729	0.69154525024025	-0.216541553150615	-0.614644025500992	0.181560919199762	4.36244972866656	-1.14061048502368	0.268593806001298	0.52983083224634	0.118473642841371	-0.279628829509006	0.516576115191748	4.36244972866656	0.624047797097985	0.540221290485486	0.644525555033068	ENSG00000164008
C1QBP	0.361180358575096	0.227708736856261	0.494651980293931	9.31384714253267	5.67448136711028	1.99887368346834e-05	0.000156842483122735	0.191675388597242	0.0582037668784069	0.325147010316076	9.31384714253267	3.01139969354819	0.00733678444553028	0.0661380685496755	0.169504969977854	0.0360333482590197	0.302976591696689	9.31384714253267	2.66308167356209	0.0156030132082229	0.0408558359357687	ENSG00000108561
C1QTNF1	0.115774449739985	-0.309575339342888	0.541124238822857	5.08482873688072	0.570765205956887	0.575031885111138	0.660321658791245	-0.0445343777522194	-0.469884166835092	0.380815411330653	5.08482873688072	-0.219553393231361	0.828625001301187	0.927621595033444	0.160308827492204	-0.265040961590668	0.585658616575077	5.08482873688072	0.790318599188248	0.439362802446435	0.555924126376454	ENSG00000173918
C1QTNF5	0.519082846244008	-0.193405294711854	1.23157098719987	7.1921146267498	1.52774202020092	0.143505778353232	0.215954846920307	-0.228876846421544	-0.941364987377406	0.483611294534318	7.1921146267498	-0.673620363800073	0.508887903279799	0.744842848053131	0.747959692665552	0.0354715517096901	1.46044783362141	7.1921146267498	2.201362384001	0.0406332147346856	0.0871273493827153	ENSG00000223953
C1QTNF8	-2.70494935084177	-3.25745869503254	-2.152440006651	7.91361326763769	-10.2662183504558	4.54667312054461e-09	3.83965481103493e-07	-0.860732715519977	-1.41324205971075	-0.308223371329209	7.91361326763769	-3.2667783580343	0.0041700311131534	0.050159231628364	-1.84421663532179	-2.39672597951256	-1.29170729113103	7.91361326763769	-6.99943999242147	1.33921434235551e-06	4.45097452498583e-05	ENSG00000184471
C1R	-0.102635070329708	-0.320403436190434	0.115133295531019	5.87481477842303	-0.988307244478536	0.335762002642364	0.42979383722006	0.190777755357053	-0.0269906105036734	0.40854612121778	5.87481477842303	1.83706248847529	0.0823316826155486	0.267790855314945	-0.293412825686761	-0.511181191547487	-0.0756444598260342	5.87481477842303	-2.82536973295383	0.0110084178183248	0.0311380961146902	ENSG00000159403
C1S	0.306529987929138	0.0691686320336527	0.543891343824623	7.19310261311287	2.70803292743818	0.0141737521848655	0.0321396047349801	0.221654591633456	-0.0157067642620291	0.459015947528941	7.19310261311287	1.95820296968799	0.0654712471091504	0.231793328943746	0.0848753962956819	-0.152485959599803	0.322236752191167	7.19310261311287	0.749829957750187	0.46279362639214	0.57576971754081	ENSG00000182326
C21orf33	0.242770300889145	0.124792493328847	0.360748108449443	10.4074564067387	4.31505387246131	0.00039474031938334	0.00172139335153766	0.188514750693937	0.0705369431336387	0.306492558254235	10.4074564067387	3.35070353341693	0.00345811975911857	0.045500516053294	0.054255550195208	-0.0637222573650902	0.172233357755506	10.4074564067387	0.964350339044372	0.347316599062265	0.463719981473951	ENSG00000160221
C21orf59	-0.113589519668492	-0.323468110336427	0.0962890709994443	5.37861223415943	-1.13490918431377	0.270914703580914	0.360677000218024	-0.119943094037696	-0.329821684705632	0.0899354966302398	5.37861223415943	-1.19838977588485	0.245903217120685	0.501769419165354	0.00635357436920447	-0.203525016298731	0.21623216503714	5.37861223415943	0.0634805915710805	0.950065182083119	0.96668560949765	ENSG00000159079
C2orf40	-1.2817618440795	-1.59979205788017	-0.963731630278837	8.0890602843677	-8.45142505852834	9.06614096228734e-08	3.19581468920629e-06	-0.182661651769306	-0.500691865569973	0.13536856203136	8.0890602843677	-1.20439789039276	0.243629698826337	0.498845614734615	-1.0991001923102	-1.41713040611086	-0.781069978509531	8.0890602843677	-7.24702716813557	8.29429474756165e-07	3.29857721883798e-05	ENSG00000119147
C2orf47	0.0257645781148916	-0.187466814661052	0.238995970890835	6.56783101936928	0.253374484778309	0.802775162492546	0.850224668859781	0.0659085508865669	-0.147322841889377	0.27913994366251	6.56783101936928	0.648159075180692	0.524851544378847	0.756403498517312	-0.0401439727716753	-0.253375365547619	0.173087420004268	6.56783101936928	-0.394784590402383	0.697519586547974	0.778871762948818	NA
C2orf49	-0.056941258495959	-0.22689293144545	0.113010414453532	5.95639006730677	-0.702574858051663	0.491073668089854	0.585888660928741	-0.0916880538620148	-0.261639726811506	0.0782636190874761	5.95639006730677	-1.1313013292762	0.272391064789716	0.536367170743356	0.0347467953660558	-0.135204877583435	0.204698468315547	5.95639006730677	0.42872647122454	0.67307639357623	0.757943964015053	ENSG00000135974
C3	-1.84647458850277	-2.46445199777623	-1.2284971792293	10.2414949252456	-6.26558639276692	5.81697429411288e-06	5.9930891952948e-05	-0.0217104407818187	-0.63968785005528	0.596266968491643	10.2414949252456	-0.0736693822869427	0.942064734318438	0.976047029343952	-1.82476414772095	-2.44274155699441	-1.20678673844749	10.2414949252456	-6.19191701047998	6.76784780369127e-06	0.000134576050558015	ENSG00000125730
C3orf38	-0.0632536013170704	-0.323810476994322	0.197303274360182	4.71454992226134	-0.509065547292326	0.616728539203679	0.696075897956614	-0.288904787203694	-0.549461662880946	-0.0283479115264418	4.71454992226134	-2.3251083029407	0.0316272956516786	0.149554681572419	0.225651185886623	-0.0349056897906286	0.486208061563876	4.71454992226134	1.81604275564838	0.0856176007092076	0.156352898286157	ENSG00000179021
C3orf58	-0.169889938244624	-0.425080960072232	0.0853010835829848	6.12986619046239	-1.39602518853383	0.179247381368293	0.258095336336824	-0.127951040467241	-0.38314206229485	0.127239981360367	6.12986619046239	-1.05140349827064	0.306623521828154	0.570231513615667	-0.0419388977773822	-0.297129919604991	0.213252124050226	6.12986619046239	-0.344621690263188	0.734268306602357	0.808077206863946	ENSG00000181744
C4B	-0.751289154540759	-1.13962196825831	-0.362956340823212	5.72974196328059	-4.05689732822469	0.000705832882415744	0.00271424826601691	0.343755028522675	-0.0445777851948719	0.732087842240221	5.72974196328059	1.85624782195865	0.0794296458343402	0.262438590592552	-1.09504418306343	-1.48337699678098	-0.706711369345887	5.72974196328059	-5.91314515018334	1.2078926336198e-05	0.000199682420392542	NA
C4orf27	0.0671597764902039	-0.0803150547915893	0.214634607771997	6.71111285673557	0.954953711332944	0.351922653482008	0.447281099877569	0.0206928605966779	-0.126781970685115	0.168167691878471	6.71111285673557	0.294234511453074	0.7718569511751	0.896456337630765	0.046466915893526	-0.101007915388267	0.193941747175319	6.71111285673557	0.660719199879871	0.516942067103209	0.625411190387736	NA
C5	-0.689457433007466	-1.41461904213736	0.0357041761224248	8.53377211687796	-1.99371759138183	0.0611488468539325	0.108308178306566	-0.12166799396166	-0.846829603091551	0.603493615168231	8.53377211687796	-0.351829726182491	0.728944518978451	0.878699183110553	-0.567789439045806	-1.2929510481757	0.157372170084085	8.53377211687796	-1.64188786519934	0.117515131568594	0.201028642348775	ENSG00000106804
C5orf22	0.147610532447395	-0.123905221678069	0.419126286572859	4.21113762662408	1.14002217720233	0.268832609555107	0.358417802939803	-0.140060606051691	-0.411576360177155	0.131455148073773	4.21113762662408	-1.08171276401452	0.293289250572959	0.558779229546516	0.287671138499086	0.0161553843736217	0.55918689262455	4.21113762662408	2.22173494121684	0.039004345170991	0.0844126595723818	ENSG00000082213
C5orf24	-0.0706973102177182	-0.361744161915205	0.220349541479768	6.0481984481082	-0.50936719527315	0.616521224390903	0.696075897956614	0.106788835435038	-0.184258016262448	0.397835687132525	6.0481984481082	0.769403099276597	0.45137347670644	0.698682896578532	-0.177486145652757	-0.468532997350243	0.11356070604473	6.0481984481082	-1.27877029454975	0.216798477694941	0.322435701304987	ENSG00000181904
C5orf51	-0.162819272968981	-0.360535170317884	0.0348966243799214	5.6427169441656	-1.72685235727663	0.100866055980468	0.163700648230595	-0.100984918384157	-0.29870081573306	0.0967309789647461	5.6427169441656	-1.07104055423642	0.2979355831468	0.56284785561594	-0.0618343545848248	-0.259550251933728	0.135881542764078	5.6427169441656	-0.655811803040207	0.52002442290878	0.627639162335211	ENSG00000205765
C6orf203	0.395425771494223	0.205506216851299	0.585345326137146	6.83806980123753	4.36602556325605	0.000352050527306686	0.00156605268026578	0.336401083626665	0.146481528983742	0.526320638269589	6.83806980123753	3.71431463627433	0.00152840996286599	0.0327727721530667	0.0590246878675575	-0.130894866775366	0.248944242510481	6.83806980123753	0.65171092698173	0.522608052109517	0.629320721134986	ENSG00000130349
C7	-0.49726258131883	-1.24573081718283	0.251205654545169	7.765892747757	-1.39316768645445	0.180096125001979	0.259198041953049	-0.0102959558837963	-0.758764191747795	0.738172279980203	7.765892747757	-0.0288459127578486	0.977296612287798	0.989514881910354	-0.486966625435033	-1.23543486129903	0.261501610428966	7.765892747757	-1.3643217736966	0.188846026138593	0.290479523842272	ENSG00000112936
C7orf50	0.0507642405897943	-0.1134079919714	0.214936473150989	6.97442154086424	0.648409212087647	0.524693373231639	0.616670438405359	-0.171999297606604	-0.336171530167798	-0.00782706504540931	6.97442154086424	-2.19693878495935	0.0409950454219435	0.172468305920708	0.222763538196398	0.0585913056352036	0.386935770757593	6.97442154086424	2.84534799704699	0.0105419893307657	0.0300011476183809	ENSG00000146540
C8A	-0.387876795957954	-1.02035619453976	0.244602602623854	6.06210899626814	-1.28599240067068	0.214320313897178	0.298930581703708	-0.192239615111314	-0.824719013693122	0.440239783470494	6.06210899626814	-0.637363943183148	0.531702833918577	0.759483453396019	-0.19563718084664	-0.828116579428448	0.436842217735168	6.06210899626814	-0.648628457487534	0.524554757709532	0.631174886894868	ENSG00000157131
C8B	-0.347001167952614	-1.17140888381733	0.477406547912102	6.20757996420539	-0.882632420061387	0.388768174160106	0.48458031459067	-0.0471206521683794	-0.871528368033096	0.777287063696337	6.20757996420539	-0.119856124703093	0.905890081131933	0.959942279095169	-0.299880515784235	-1.12428823164895	0.524527200080482	6.20757996420539	-0.762776295358293	0.455220510378135	0.569571796677113	ENSG00000021852
C8G	-0.643030852074084	-1.38504413451632	0.0989824303681555	7.63856088053581	-1.81723510489419	0.0854281807436729	0.142064805218124	-0.088800240708732	-0.830813523150971	0.653213041733507	7.63856088053581	-0.250953611663365	0.80461810668974	0.915087562946757	-0.554230611365352	-1.29624389380759	0.187782671076888	7.63856088053581	-1.56628149323083	0.134240003463042	0.223157819261713	ENSG00000176919
C8orf82	0.185115254519884	-0.145550224434962	0.51578073347473	4.2264553446723	1.17393577518535	0.255323051769438	0.344752803216249	-0.039076378484574	-0.36974185743942	0.291589100470272	4.2264553446723	-0.247808635688623	0.807014046018186	0.91615014762093	0.224191633004458	-0.106473845950388	0.554857111959304	4.2264553446723	1.42174441087397	0.171752373492203	0.269123615463603	ENSG00000213563
C9	-0.427802779293321	-1.25942127732278	0.403815718736137	9.59102705301042	-1.07872426398355	0.29458501026442	0.386440387020115	0.334119435092763	-0.497499062936695	1.16573793312222	9.59102705301042	0.842497429068634	0.410277407360868	0.665627885791534	-0.761922214386084	-1.59354071241554	0.0696962836433741	9.59102705301042	-1.92122169305218	0.0702598690099634	0.134368750720658	ENSG00000113600
C9orf142	0.243012492192397	0.077370924496529	0.408654059888266	6.06359267079363	3.07645278250052	0.00635825527809526	0.0162020601363512	0.460482888357758	0.29484132066189	0.626124456053626	6.06359267079363	5.82955160206543	1.43980015731604e-05	0.00805335717140213	-0.217470396165361	-0.383111963861229	-0.0518288284694922	6.06359267079363	-2.7530988195649	0.012866763782863	0.0353439218557119	ENSG00000148362
C9orf64	-0.403745273614495	-0.544679287228422	-0.262811260000569	9.89911917288353	-6.00734560630137	9.92050442089456e-06	9.01564591219187e-05	-0.127133913644771	-0.268067927258698	0.0138000999691556	9.89911917288353	-1.89163169814601	0.0743128067636643	0.252576690921351	-0.276611359969724	-0.417545373583651	-0.135677346355797	9.89911917288353	-4.11571390815536	0.000618195853120492	0.00354681295261363	ENSG00000165118
C9orf78	-0.110061098194084	-0.234350208550058	0.0142280121618898	7.31207924826991	-1.85691382346073	0.0793305403566076	0.133740943579455	-0.0614970804063129	-0.185786190762287	0.0627920299496608	7.31207924826991	-1.03755805259716	0.312857407832763	0.577259927861201	-0.0485640177877711	-0.172853128143745	0.0757250925682027	7.31207924826991	-0.819355770863574	0.423021381839761	0.539265339643948	ENSG00000136819
CA1	2.31143027367867	1.19298595514651	3.42987459221082	11.4828502838487	4.33368575150881	0.000378561175443643	0.00166488199370442	0.706846707940157	-0.411597610591996	1.82529102647231	11.4828502838487	1.32526234582278	0.201230876365299	0.446960142055453	1.60458356573851	0.486139247206355	2.72302788427066	11.4828502838487	3.00842340568604	0.00738488654074073	0.0228774148296049	ENSG00000133742
CA13	-0.640631797747528	-0.881652383716679	-0.399611211778376	7.73058919808725	-5.57372246463273	2.47765091765962e-05	0.000187455442599515	0.256497624035738	0.0154770380665864	0.49751821000489	7.73058919808725	2.23161974513219	0.0382358236424626	0.167052852026646	-0.897129421783266	-1.13815000775242	-0.656108835814114	7.73058919808725	-7.80534220976492	2.90240426192786e-07	1.70947937098105e-05	ENSG00000185015
CA2	2.42339249628079	1.45984947280408	3.38693551975749	10.2417016094074	5.27404261142598	4.7249301013796e-05	0.000315922420276976	0.454830909629605	-0.508712113847098	1.41837393310631	10.2417016094074	0.989851046440741	0.33502670380152	0.600261552864256	1.96856158665118	1.00501856317448	2.93210461012788	10.2417016094074	4.28419156498524	0.000423089358192213	0.00272409240694126	ENSG00000104267
CA3	0.456210151686722	-0.165859241023332	1.07827954439678	6.4247931147062	1.53786105265977	0.141022877770826	0.212841570332939	0.0731390480277172	-0.548930344682337	0.695208440737771	6.4247931147062	0.246547984464135	0.807975001167925	0.916508712019262	0.383071103659005	-0.238998289051049	1.00514049636906	6.4247931147062	1.29131306819563	0.212508789717697	0.317738881284204	ENSG00000164879
CA5B	-0.309486498519931	-0.660465579982952	0.0414925829430902	8.30696624731874	-1.84906194753228	0.0805058987395848	0.135428035732208	0.57791174727406	0.226932665811039	0.928890828737081	8.30696624731874	3.45279883299186	0.00275172133037532	0.0425374064791907	-0.887398245793991	-1.23837732725701	-0.53641916433097	8.30696624731874	-5.30186078052414	4.44825241086236e-05	0.000526659502995994	ENSG00000169239
CA9	-2.07472749880756	-2.54641096569823	-1.60304403191688	7.75279124370866	-9.22361986601483	2.41911087506787e-08	1.21556542774145e-06	-0.3312465912728	-0.802930058163477	0.140436875617877	7.75279124370866	-1.47262358144359	0.15767424650292	0.393186511662871	-1.74348090753476	-2.21516437442543	-1.27179744064408	7.75279124370866	-7.75099628457124	3.20885554213843e-07	1.84330923920618e-05	ENSG00000107159
CAB39	-0.124244593338545	-0.309596915661944	0.0611077289848529	9.91690642204231	-1.40562817556454	0.176418645344167	0.254614130516876	-0.288538622300456	-0.473890944623854	-0.103186299977057	9.91690642204231	-3.26435144054087	0.00419262567751043	0.050159231628364	0.16429402896191	-0.0210582933614883	0.349646351285309	9.91690642204231	1.85872326497633	0.0790618325635846	0.146797568602697	ENSG00000135932
CAB39L	-0.89576467534809	-1.11217283423777	-0.679356516458406	9.12091652234987	-8.67983138205809	6.08636573942623e-08	2.35998831546252e-06	-0.458003185294125	-0.674411344183809	-0.241595026404441	9.12091652234987	-4.43798525461354	0.000299588916134961	0.0199735029035418	-0.437761490053965	-0.654169648943649	-0.221353331164282	9.12091652234987	-4.24184612744455	0.000465357966651513	0.00291036373498587	ENSG00000102547
CACNA2D1	0.336713041899652	-0.00948832544255157	0.682914409241856	5.44903755862051	2.03949265778931	0.0559557102939998	0.1008373044144	0.0540452225501014	-0.292156144792102	0.400246589892305	5.44903755862051	0.327355406127602	0.747076946677069	0.885825384184944	0.282667819349551	-0.0635335479926529	0.628869186691755	5.44903755862051	1.7121372516617	0.103595298625632	0.182517578381321	ENSG00000153956
CACYBP	0.12217133634268	-0.086437721920622	0.330780394605982	9.98566071168142	1.22808138531006	0.234823307276657	0.321302493761004	0.0805706112290121	-0.12803844703429	0.289179669492314	9.98566071168142	0.80990575052617	0.428296911516572	0.682021057250722	0.0416007251136676	-0.167008333149634	0.250209783376969	9.98566071168142	0.418175634783886	0.680636184849405	0.76386882974054	ENSG00000116161
CAD	-0.0119207358848676	-0.227763892962922	0.203922421193187	11.2181957694735	-0.115812588348774	0.909049839923584	0.933320588076883	-0.263980283202644	-0.479823440280698	-0.048137126124589	11.2181957694735	-2.56462689602488	0.0192266805247853	0.111280781067003	0.252059547317776	0.0362163902397213	0.467902704395831	11.2181957694735	2.4488143076761	0.0245057888553804	0.0585045846814188	ENSG00000084774
CALCOCO1	0.275877876824862	-0.185657825864725	0.737413579514449	7.38935729490758	1.25343714213148	0.225667818141166	0.31204527720976	-0.0542638097853718	-0.515799512474959	0.407271892904215	7.38935729490758	-0.246544867755822	0.807977377327104	0.916508712019262	0.330141686610234	-0.131394016079353	0.791677389299821	7.38935729490758	1.4999820098873	0.150504038172015	0.243158086671661	ENSG00000012822
CALCOCO2	-0.219515254739099	-0.359226912216917	-0.0798035972612803	7.33828341715948	-3.29475440874225	0.00391804346366014	0.0109231013998865	-0.150038635568894	-0.289750293046712	-0.0103269780910756	7.33828341715948	-2.25196402231738	0.036697757681511	0.163013129154089	-0.0694766191702048	-0.209188276648023	0.0702350383076135	7.33828341715948	-1.04279038642487	0.310491010641328	0.422184299390444	ENSG00000136436
CALD1	2.18194719953581	1.22165962698911	3.14223477208252	10.352384502691	4.76468194034203	0.000144579489006278	0.000762730569553526	0.0184266929087631	-0.941860879637941	0.978714265455467	10.352384502691	0.0402380639372438	0.968334713505826	0.986700257194276	2.16352050662705	1.20323293408035	3.12380807917375	10.352384502691	4.72444387640479	0.00015808908392452	0.00131355090625141	ENSG00000122786
CALM1	-0.120680480773155	-0.477521182517764	0.236160220971454	9.86203983493179	-0.70917535325325	0.487064007915629	0.581850790457361	0.0675244658377725	-0.289316235906837	0.424365167582382	9.86203983493179	0.396805569607837	0.696054289368414	0.865048239431418	-0.188204946610927	-0.545045648355536	0.168635755133682	9.86203983493179	-1.10598092286109	0.282920251937762	0.394731014172835	ENSG00000198668
CALR	0.464591082280068	0.226558379964792	0.702623784595343	13.0477050213043	4.09284435228212	0.000650892806749684	0.00255147786841304	0.0787730141365515	-0.159259688178724	0.316805716451827	13.0477050213043	0.693955821189589	0.496338345535899	0.733288649953562	0.385818068143516	0.147785365828241	0.623850770458792	13.0477050213043	3.39888853109253	0.00310489034664328	0.0119594824362013	ENSG00000179218
CALU	0.137531882357061	-0.0973186048835115	0.372382369597634	12.3693372667642	1.22801284151566	0.234848437842505	0.321302493761004	0.384269905155353	0.14941941791478	0.619120392395926	12.3693372667642	3.43111989781146	0.00288870615321356	0.0430019239101566	-0.246738022798292	-0.481588510038865	-0.011887535557719	12.3693372667642	-2.2031070562958	0.0404913153395476	0.0869834211795545	ENSG00000128595
CAMK1D	-0.434890874562214	-0.640501286140966	-0.229280462983462	8.44602867434496	-4.43533246307923	0.000301374921500304	0.00137885694173148	-0.0732001130650968	-0.278810524643849	0.132410298513656	8.44602867434496	-0.746547827901706	0.46472557584017	0.709671186210801	-0.361690761497117	-0.56730117307587	-0.156080349918365	8.44602867434496	-3.68878463517753	0.00161890397202352	0.0073778258392022	ENSG00000183049
CAMK2D	-0.0724076581884141	-0.237851859261171	0.0930365428843427	10.3927845072023	-0.917749040337317	0.370569140116653	0.466015732152104	-0.275383926600206	-0.440828127672963	-0.109939725527449	10.3927845072023	-3.49042270783039	0.00252904220201048	0.0411455712096321	0.202976268411792	0.0375320673390351	0.368420469484549	10.3927845072023	2.57267366749307	0.0189029190274107	0.0474917788454877	ENSG00000145349
CAMK2G	-0.632781858279489	-0.913072614647839	-0.352491101911139	7.42339576080421	-4.73408695571612	0.000154738935770353	0.000801299247283903	-0.45570848074714	-0.73599923711549	-0.17541772437879	7.42339576080421	-3.40933221470672	0.00303315081272304	0.0435594158382725	-0.177073377532349	-0.457364133900698	0.103217378836001	7.42339576080421	-1.32475474100939	0.201395955863332	0.30524279564563	ENSG00000148660
CAMKK1	-0.189639490422039	-0.494202295035582	0.114923314191504	4.22598934217371	-1.30569849442514	0.207670935843105	0.290964427725976	0.0762153030597341	-0.228347501553809	0.380778107673277	4.22598934217371	0.52475466072907	0.60599004416251	0.810017717750118	-0.265854793481773	-0.570417598095316	0.0387080111317704	4.22598934217371	-1.83045315515421	0.0833527674260001	0.153175669512789	ENSG00000004660
CAMLG	0.177365282249391	-0.111562411008826	0.466292975507608	5.14331681991388	1.28727232016406	0.213883442886918	0.29841069257956	-0.0733124448168354	-0.362240138075053	0.215615248441382	5.14331681991388	-0.53208316610446	0.601005225579691	0.807763522421231	0.250677727066226	-0.0382499661919911	0.539605420324444	5.14331681991388	1.81935548626852	0.0850922365333901	0.155695704518232	ENSG00000164615
CAMSAP1	-0.0365202377827218	-0.268878160071812	0.195837684506369	4.36347277326197	-0.329584742689364	0.745418806249853	0.803808506484488	-0.142719762557719	-0.375077684846809	0.0896381597313718	4.36347277326197	-1.28800520136611	0.213633604073533	0.461695851733967	0.106199524774997	-0.126158397514094	0.338557447064088	4.36347277326197	0.958420458676746	0.350218462711704	0.466389956209948	ENSG00000130559
CAMSAP2	-0.444911943740752	-0.673570600684518	-0.216253286796985	8.54440697282298	-4.08016196537224	0.0006697679704861	0.00260789152022747	-0.289119768176458	-0.517778425120224	-0.0604611112326915	8.54440697282298	-2.65143585859364	0.0159950961489154	0.100574570785005	-0.155792175564294	-0.38445083250806	0.0728664813794727	8.54440697282298	-1.42872610677861	0.169762175301464	0.266859257323551	ENSG00000118200
CAND1	0.385384710996034	0.0848729247289841	0.685896497263083	12.0822567061605	2.68920529740401	0.0147565079496138	0.0332664881247833	-0.169910780488269	-0.470422566755319	0.13060100577878	12.0822567061605	-1.1856333630729	0.250783672876566	0.507787828500724	0.555295491484303	0.254783705217253	0.855807277751353	12.0822567061605	3.8748386604769	0.00106424034113766	0.00541784497517894	ENSG00000111530
CANT1	0.0831774917532648	-0.0979036716379212	0.264258655144451	7.00291824579762	0.963215650906974	0.34787058848988	0.442856866824463	-0.0790665708968987	-0.260147734288085	0.102014592494287	7.00291824579762	-0.915610184271389	0.371660970582933	0.631375865689079	0.162244062650164	-0.0188371007410225	0.34332522604135	7.00291824579762	1.87882583517836	0.0761300278254626	0.142663318353555	ENSG00000171302
CANX	0.360837693065912	-0.0667484579624137	0.788423844094238	11.3834173478854	1.76961688633978	0.0932838469785675	0.152996031015606	-0.121946339393865	-0.549532490422191	0.305639811634461	11.3834173478854	-0.598048112948353	0.557064241365623	0.775821584877056	0.482784032459778	0.0551978814314516	0.910370183488104	11.3834173478854	2.36766499928813	0.0289843660465019	0.0670177893007361	ENSG00000127022
CAP1	0.2594747990416	0.107105629357474	0.411843968725726	12.7662279501913	3.57099358579243	0.00211036093180899	0.00659913267184627	0.143797348149755	-0.00857182153437056	0.296166517833881	12.7662279501913	1.97899530048161	0.0629086763613452	0.225685482736576	0.115677450891845	-0.0366917187922814	0.268046620575971	12.7662279501913	1.59199828531082	0.12833979002267	0.215816784595404	ENSG00000131236
CAP2	0.501003118164699	0.192778036290559	0.809228200038839	6.78694901915117	3.40850110406224	0.00303879952812866	0.00886491172688567	0.156426996571138	-0.151798085303002	0.464652078445278	6.78694901915117	1.06422808798285	0.300929220371519	0.566204473266751	0.344576121593561	0.0363510397194208	0.652801203467701	6.78694901915117	2.34427301607938	0.0304105391732607	0.0694320736495426	ENSG00000112186
CAPG	-0.408184748230733	-0.637584536882705	-0.178784959578761	11.273931493366	-3.7312534209368	0.00147116406652133	0.00493179135556465	-0.0264695042221099	-0.255869292874082	0.202930284429862	11.273931493366	-0.241960113912489	0.811474830334265	0.918651040789523	-0.381715244008623	-0.611115032660595	-0.152315455356651	11.273931493366	-3.48929330702431	0.00253545987193736	0.0103034888944319	ENSG00000042493
CAPN1	0.271604055715702	0.102720074388871	0.440488037042534	10.5281734231117	3.37239765689401	0.00329444324877003	0.00946237310896726	-0.0375945399172117	-0.206478521244043	0.13128944140962	10.5281734231117	-0.466796189750282	0.646099951523237	0.839305895893176	0.309198595632914	0.140314614306082	0.478082576959746	10.5281734231117	3.83919384664429	0.00115334390658108	0.00571513226551839	ENSG00000014216
CAPN2	-0.107074592913596	-0.25430338539683	0.0401541995696378	11.1410290195025	-1.52505205745151	0.144171887082322	0.216676934946397	-0.0528174184477006	-0.200046210930935	0.0944113740355335	11.1410290195025	-0.752272882680416	0.461358808411923	0.707776275945186	-0.0542571744658957	-0.20148596694913	0.0929716180173384	11.1410290195025	-0.772779174771094	0.449421255821371	0.565024886067777	ENSG00000162909
CAPN7	-0.110207241954216	-0.255164164419792	0.0347496805113602	6.97071282493267	-1.59427105244223	0.127828997870314	0.197407343873405	0.164818101295317	0.0198611788297415	0.309775023760893	6.97071282493267	2.38427823030702	0.0280095689297136	0.139239876314057	-0.275025343249533	-0.419982265715109	-0.130068420783957	6.97071282493267	-3.97854928274924	0.000842239937204787	0.00451491063112197	ENSG00000131375
CAPNS1	-0.261051880892213	-0.60145861859934	0.0793548568149146	9.09734013455152	-1.60812449030659	0.124752395813688	0.193813989222402	-0.00416146535041406	-0.344568203057541	0.336245272356713	9.09734013455152	-0.0256353423798019	0.979822895363103	0.989514881910354	-0.256890415541799	-0.597297153248926	0.0835163221653287	9.09734013455152	-1.58248914792678	0.130495573137418	0.21867002117125	ENSG00000126247
CAPRIN1	0.0135077890538486	-0.0934443949565879	0.120459973064285	10.0700117644318	0.264841231757526	0.794062147975185	0.842785395649757	-0.0457046246320374	-0.152656808642474	0.0612475593783991	10.0700117644318	-0.896110313561297	0.38171463151132	0.640042587539521	0.059212413685886	-0.0477397703245505	0.166164597696323	10.0700117644318	1.16095154531882	0.260433830670322	0.370127860143252	ENSG00000135387
CAPS	-1.02133071561522	-1.44355210969738	-0.599109321533062	10.2493772686385	-5.07244263853097	7.33422955313427e-05	0.00044551135914796	0.774055589997401	0.351834195915244	1.19627698407956	10.2493772686385	3.84434984600551	0.001140008375938	0.0289137691549813	-1.79538630561262	-2.21760769969478	-1.37316491153046	10.2493772686385	-8.91679248453647	4.05332801351136e-08	3.92919484309758e-06	ENSG00000105519
CAPZA1	0.0944528275920131	-0.0251944588643666	0.214100114048393	9.82522828096491	1.65540055715105	0.114720185282282	0.181130988163711	0.184644089814761	0.0649968033583808	0.30429137627114	9.82522828096491	3.23611200370087	0.00446451861640502	0.0517372701763699	-0.0901912622227474	-0.209838548679127	0.0294560242336323	9.82522828096491	-1.58071144654983	0.130901945696333	0.218938444760977	ENSG00000116489
CAPZA2	-0.00454844075570549	-0.137068717743568	0.127971836232157	10.1219455905471	-0.0719732632819204	0.943396146398468	0.959270600784981	0.124330525756228	-0.00818975123163376	0.256850802744091	10.1219455905471	1.96737170930671	0.0643299648357661	0.229193971195115	-0.128878966511934	-0.261399243499796	0.00364131047592831	10.1219455905471	-2.03934497258863	0.0559718062960115	0.11249970397207	ENSG00000198898
CAPZB	0.0637512573976711	-0.0549211111010654	0.182423625896407	11.7635622783836	1.12649723876739	0.274366175931897	0.36464604873211	0.150325383198677	0.0316530146999404	0.268997751697413	11.7635622783836	2.65627904456275	0.0158309144684286	0.0999474152260491	-0.0865741258010058	-0.205246494299742	0.0320982426977307	11.7635622783836	-1.52978180579536	0.143002376408609	0.234045043063405	ENSG00000077549
CARHSP1	-1.03565349468241	-1.27443909531802	-0.796867894046802	8.24775405769659	-9.094887419425	2.99984813771736e-08	1.45398889424988e-06	-0.27910378227697	-0.517889382912576	-0.0403181816413632	8.24775405769659	-2.4510297036396	0.0243931271864152	0.128540453905311	-0.756549712405439	-0.995335313041046	-0.517764111769833	8.24775405769659	-6.6438577157854	2.70388274580808e-06	7.27235052962138e-05	ENSG00000153048
CARKD	-0.628080767818231	-0.814378919848685	-0.441782615787777	9.58471781144786	-7.0696503504985	1.16809788547158e-06	1.88720814621502e-05	-0.339996993570116	-0.52629514560057	-0.153698841539662	9.58471781144786	-3.826991667188	0.00118552735282001	0.0289852945442062	-0.288083774248115	-0.474381926278569	-0.101785622217661	9.58471781144786	-3.24265868331051	0.00439998800882215	0.0154982166578724	NA
CARM1	0.164190362512871	0.0533083136794125	0.275072411346329	9.05968113476249	3.10511297838065	0.00596856918254119	0.0153945412452129	-0.0376837760324502	-0.148565824865909	0.0731982728010082	9.05968113476249	-0.712662912986615	0.484953143025736	0.726492908724645	0.201874138545321	0.0909920897118627	0.31275618737878	9.05968113476249	3.81777589136727	0.00121042680042467	0.0059127784808616	ENSG00000142453
CARS	-0.106091583982858	-0.239111364318548	0.0269281963528327	11.423941585976	-1.67245982465556	0.111272697167644	0.176707119426979	0.0620974911055825	-0.070922289230108	0.195117271441273	11.423941585976	0.978923635476812	0.340255515865186	0.605109274561679	-0.16818907508844	-0.301208855424131	-0.0351692947527497	11.423941585976	-2.65138346013237	0.0159968812526929	0.0415597367218202	NA
CARS2	-0.187355231979608	-0.4208846498607	0.0461741859014842	6.15612233908948	-1.68234559548421	0.109315678558281	0.174313177632515	0.16185743547661	-0.0716719824044825	0.395386853357702	6.15612233908948	1.45338958935548	0.162881068914834	0.400997679185568	-0.349212667456218	-0.58274208533731	-0.115683249575126	6.15612233908948	-3.13573518483969	0.00557791808141922	0.0183827322532186	ENSG00000134905
CASC4	0.118462144934282	-0.221988582270824	0.458912872139389	7.7501452533913	0.729652899351713	0.474746942946858	0.571686730210075	0.043701056199863	-0.296749671005243	0.384151783404969	7.7501452533913	0.26917123929042	0.790779145340662	0.905610475823308	0.0747610887344194	-0.265689638470687	0.415211815939526	7.7501452533913	0.460481660061293	0.650541056257309	0.738645079249697	ENSG00000166734
CASK	0.00598810383406168	-0.204079553456465	0.216055761124589	11.6194179081541	0.0597752108968937	0.952976121628324	0.96563542986424	0.170382138409755	-0.0396855188807722	0.380449795700282	11.6194179081541	1.70081022953783	0.10573919476076	0.311001563351338	-0.164394034575693	-0.37446169186622	0.0456736227148339	11.6194179081541	-1.64103501864094	0.11769345798595	0.201185767820949	ENSG00000147044
CASKIN2	0.0486247127019173	-0.183836168318341	0.281085593722175	4.8420964500788	0.438629822065695	0.666012915975714	0.738022885933555	-0.0684315023236461	-0.300892383343904	0.164029378696612	4.8420964500788	-0.617301286115889	0.544565158692703	0.76713947423468	0.117056215025563	-0.115404665994694	0.349517096045821	4.8420964500788	1.05593110818158	0.304604428649974	0.416793548501424	ENSG00000177303
CASP3	0.479659951195169	0.255943891696666	0.703376010693671	6.52108203531079	4.49601016618058	0.000263091089522306	0.00123276005560197	0.318726344498155	0.0950102849996525	0.542442403996658	6.52108203531079	2.98752664574701	0.00773132940964659	0.0683663833677971	0.160933606697014	-0.0627824528014893	0.384649666195516	6.52108203531079	1.50848352043356	0.148331472993197	0.239981343476128	ENSG00000164305
CASP4	0.610850856479419	0.333647820028861	0.888053892929977	6.17422448814699	4.6209172431749	0.000199048622363993	0.000985290680701764	0.280398421473386	0.00319538502282823	0.557601457923944	6.17422448814699	2.12113625936947	0.0476714170362711	0.191201480981939	0.330452435006033	0.0532493985554754	0.607655471456591	6.17422448814699	2.49978098380543	0.0220335937045937	0.0536766028834945	ENSG00000196954
CASP6	-0.00490661515708002	-0.284566640546944	0.274753410232783	5.53772452298233	-0.036791084524033	0.971045958760046	0.977770362715969	-0.0866155856992892	-0.366275611089153	0.193044439690574	5.53772452298233	-0.649466329137907	0.524025209656525	0.756058697839321	0.0817089705422092	-0.197951054847654	0.361368995932073	5.53772452298233	0.612675244613874	0.547554551080508	0.651270788900206	ENSG00000138794
CASP7	0.654407995282044	0.424603976724011	0.884212013840077	6.83427950897725	5.97147975981994	1.06912221740237e-05	9.49356045338402e-05	0.104846056357692	-0.124957962200341	0.334650074915725	6.83427950897725	0.956721354186789	0.351053002660558	0.613900409841468	0.549561938924352	0.319757920366319	0.779365957482385	6.83427950897725	5.01475840563315	8.32370966702424e-05	0.000818767905934958	ENSG00000165806
CASP8	-0.011087809011725	-0.282325424964564	0.260149806941114	6.78916554533208	-0.08572091632926	0.932609856515611	0.951838925722118	-0.148638963138044	-0.419876579090883	0.122598652814795	6.78916554533208	-1.14914209912441	0.265148402559599	0.526189957509863	0.137551154126319	-0.13368646182652	0.408788770079158	6.78916554533208	1.06342118279515	0.301285235280454	0.414267198510625	ENSG00000064012
CAST	0.0213862153601294	-0.33843969907729	0.381212129797549	10.7253397806301	0.124632838139299	0.90215947424449	0.927884180738199	0.0691696712861116	-0.290656243151308	0.428995585723531	10.7253397806301	0.40310135759796	0.691497463511875	0.862128924581785	-0.0477834559259822	-0.407609370363402	0.312042458511437	10.7253397806301	-0.27846851945866	0.783743609537705	0.849466344090134	ENSG00000153113
CAT	1.37372862973568	0.630181267634363	2.117275991837	10.9644786163152	3.8742112596807	0.00106574762263593	0.00379412676979724	0.410598219739079	-0.332949142362239	1.1541455818404	10.9644786163152	1.15797560863536	0.261615928856063	0.522081676993612	0.963130409996602	0.219583047895284	1.70667777209792	10.9644786163152	2.71623565104534	0.0139267856536093	0.0373279571694953	ENSG00000121691
CAV1	-0.123566621204102	-0.458862455569096	0.211729213160892	11.5432197529512	-0.7727944606183	0.449412428562251	0.546411296080521	-0.213376071268785	-0.548671905633779	0.121919763096209	11.5432197529512	-1.33446916568711	0.198255214663625	0.445162752937645	0.0898094500646831	-0.245486384300311	0.425105284429677	11.5432197529512	0.561674705068807	0.581083919706202	0.679791290836942	ENSG00000105974
CAV2	-0.113847191011457	-0.456994185163553	0.229299803140638	5.81196195700393	-0.695717787867603	0.495259456903358	0.589673043237289	-0.101497155679174	-0.444644149831269	0.241649838472922	5.81196195700393	-0.620246981911589	0.542666207225357	0.765623031971823	-0.0123500353322834	-0.355497029484379	0.330796958819812	5.81196195700393	-0.0754708059560141	0.940650852696325	0.961522060104569	ENSG00000105971
CBFB	0.275989486514845	0.129256950789437	0.422722022240254	8.4486873058514	3.94418341384331	0.000910127320845966	0.00332664762285647	-0.116080491848965	-0.262813027574374	0.0306520438764434	8.4486873058514	-1.65891373763194	0.114002861954804	0.324888317608148	0.392069978363811	0.245337442638402	0.538802514089219	8.4486873058514	5.60309715147525	2.32701519833638e-05	0.000320343246090509	ENSG00000067955
CBR1	-0.307409713227649	-0.438309189553044	-0.176510236902255	10.8722371258287	-4.92459662860704	0.000101506820517229	0.000571113949052801	-0.210201055290254	-0.341100531615648	-0.0793015789648591	10.8722371258287	-3.36734775665807	0.0033318490290703	0.045266092475375	-0.0972086579373954	-0.22810813426279	0.0336908183879993	10.8722371258287	-1.55724887194897	0.136365549061615	0.225723550261009	ENSG00000159228
CBR3	0.397534768862261	0.103197294441014	0.691872243283508	9.3885839152376	2.83217800877066	0.0108472817727439	0.0254013095564053	0.300500742403955	0.00616326798270778	0.594838216825202	9.3885839152376	2.14087335477974	0.0458436981050761	0.186767724688265	0.0970340264583065	-0.197303447962941	0.391371500879554	9.3885839152376	0.69130465399092	0.497964264873891	0.60958372124657	ENSG00000159231
CBWD2	-0.353068395137886	-0.611368673946245	-0.0947681163295276	6.15226359402472	-2.86632185659031	0.0100727872268239	0.0238882941644114	-0.289610969045846	-0.547911247854205	-0.0313106902374873	6.15226359402472	-2.35115422936742	0.0299843696542502	0.144652933275205	-0.0634574260920404	-0.321757704900399	0.194842852716318	6.15226359402472	-0.515167627222893	0.612541194206382	0.705309125622938	ENSG00000136682
CBX1	-0.0974260696029443	-0.432857508886574	0.238005369680686	7.61536557825522	-0.609063261127964	0.54989474571932	0.638769827426326	-0.0216420618214919	-0.357073501105122	0.313789377462138	7.61536557825522	-0.135296279571279	0.893839907661103	0.953138182318087	-0.0757840077814524	-0.411215447065082	0.259647431502177	7.61536557825522	-0.473766981556685	0.64121310651113	0.731445105319021	ENSG00000108468
CBX3	0.258470575960878	-0.0350730775697327	0.552014229491489	9.68862709291296	1.84641535045575	0.0809055068372489	0.136001923162471	0.245443642360838	-0.0481000111697725	0.538987295891449	9.68862709291296	1.7533558984115	0.0961066530149705	0.294531751873475	0.0130269336000399	-0.280516719930571	0.306570587130651	9.68862709291296	0.0930594520442518	0.926857448859397	0.951183879475689	ENSG00000122565
CBX5	0.116918038670883	-0.136516047833225	0.370352125174992	9.76487270132653	0.967403115488763	0.345829158808216	0.440981933662545	0.0952957116771209	-0.158138374826987	0.348729798181229	9.76487270132653	0.788495679684404	0.44040164731535	0.691174153347027	0.0216223269937625	-0.231811759510346	0.275056413497871	9.76487270132653	0.178907435804359	0.859956527794793	0.900602683733777	ENSG00000094916
CC2D1A	-0.0217509762381383	-0.182248352564933	0.138746400088657	9.06983416410745	-0.284185426873134	0.779426894388519	0.831424424481838	0.104397072571992	-0.0561003037548035	0.264894448898787	9.06983416410745	1.36399057717496	0.188948426977142	0.433947201739705	-0.12614804881013	-0.286645425136925	0.0343493275166653	9.06983416410745	-1.64817600404809	0.116207382484153	0.199525074058584	ENSG00000132024
CC2D1B	-0.12604650312292	-0.255302995869693	0.00320998962385299	8.10582502021557	-2.04488750314439	0.0553705856935838	0.099976459151046	0.0233604654362862	-0.105896027310487	0.152616958183059	8.10582502021557	0.378983332776107	0.709017922304665	0.869776006454945	-0.149406968559206	-0.278663461305979	-0.0201504758124332	8.10582502021557	-2.4238708359205	0.0258083561243588	0.0610124462820086	ENSG00000154222
CCAR1	1.34571612868573	0.664411163488675	2.02702109388278	5.51160621018497	4.14193129160434	0.000582737181844276	0.00234759836114408	0.383665049358584	-0.297639915838467	1.06497001455563	5.51160621018497	1.18086886198297	0.252625179053849	0.509521004827723	0.962051079327143	0.280746114130092	1.64335604452419	5.51160621018497	2.96106242962137	0.00819272102010355	0.0247537213678843	ENSG00000060339
CCAR2	0.374226810656191	0.252518051807054	0.495935569505329	10.5014152590118	6.4476885558919	4.01324037042422e-06	4.55453840087412e-05	-0.00373183502412289	-0.12544059387326	0.117976923825015	10.5014152590118	-0.0642971302225046	0.949423806524732	0.97931034621139	0.377958645680314	0.256249886831177	0.499667404529452	10.5014152590118	6.5119856861144	3.52399035354668e-06	8.60528857780331e-05	ENSG00000158941
CCBL2	-0.146437252044049	-0.302854760178872	0.0099802560907731	8.58757438572058	-1.96316677070503	0.0648511523493076	0.113611600858934	0.209394482297905	0.0529769741630828	0.365811990432728	8.58757438572058	2.80718385436907	0.0114501867514685	0.0828728843373075	-0.355831734341955	-0.512249242476777	-0.199414226207132	8.58757438572058	-4.7703506250741	0.000142772876535385	0.00122118050463078	NA
CCDC112	0.000447510825376973	-0.199940420211949	0.200835441862703	6.25416276473515	0.004682987202074	0.996313695897577	0.997385461921563	0.0188475059862361	-0.18154042505109	0.219235437023562	6.25416276473515	0.197230154712361	0.845799716004462	0.936072819091782	-0.0183999951608591	-0.218787926198185	0.181987935876467	6.25416276473515	-0.192547167510287	0.849413045938738	0.892630049199485	ENSG00000164221
CCDC124	-0.0432058980811476	-0.202184020592707	0.115772224430412	9.45490111631297	-0.569897379272634	0.575608248470519	0.660563023329629	0.0278179442654363	-0.131160178246123	0.186796066776996	9.45490111631297	0.366926142904127	0.71784048706296	0.873345442339948	-0.0710238423465839	-0.230001964858143	0.0879542801649754	9.45490111631297	-0.936823522176761	0.360927606088925	0.476424440037381	ENSG00000007080
CCDC127	0.00551087461845512	-0.220346911541109	0.231368660778019	6.89774542535027	0.0511654089990716	0.959742517084325	0.969176529265024	0.2955061869612	0.0696484008016357	0.521363973120764	6.89774542535027	2.74361076316131	0.0131319781650639	0.0890715661837352	-0.289995312342745	-0.515853098502309	-0.0641375261831805	6.89774542535027	-2.69244535416223	0.0146546200374444	0.0387584422111733	ENSG00000164366
CCDC134	-0.251597196532241	-0.511363458979981	0.00816906591550015	7.02393441461729	-2.03101924520812	0.0568859895561394	0.102276085550509	0.0384314333796656	-0.221334829068075	0.298197695827406	7.02393441461729	0.310237879797013	0.759850359340185	0.890950190424131	-0.290028629911906	-0.549794892359647	-0.0302623674641654	7.02393441461729	-2.34125712500513	0.0305990886950784	0.0697245640049949	ENSG00000100147
CCDC22	0.0759979505924093	-0.0515845682616719	0.203580469446491	9.8507396513703	1.24911290610266	0.227209425032359	0.313431798006394	-0.0247586852852173	-0.152341204139299	0.102823833568864	9.8507396513703	-0.406937201422218	0.688727026014882	0.861220473109805	0.100756635877627	-0.0268258829764546	0.228339154731708	9.8507396513703	1.65605010752488	0.114587270770753	0.197691720762445	ENSG00000101997
CCDC25	-0.0104158263915188	-0.131608437355345	0.110776784572307	9.04193932845788	-0.180222320539103	0.858938912538817	0.893104527383936	-0.0239096930739855	-0.145102304037811	0.0972829178898403	9.04193932845788	-0.413703167391506	0.683851333529881	0.857919679412138	0.0134938666824667	-0.107698744281359	0.134686477646292	9.04193932845788	0.233480846852403	0.817953884785082	0.873418238404803	ENSG00000147419
CCDC37	0.252369514738751	-0.0740388945296215	0.578777924007124	5.69305019512085	1.62131178848588	0.121882025083464	0.190063701742023	0.314135743240079	-0.0122726660282938	0.640544152508451	5.69305019512085	2.01812007376226	0.0583289069973415	0.216878803484774	-0.0617662285013276	-0.3881746377697	0.264642180767045	5.69305019512085	-0.396808285276377	0.696052321216264	0.77760659078494	NA
CCDC43	-0.238083179395224	-0.37755472324474	-0.0986116355457076	6.1112068899992	-3.57959664235724	0.00206993081725387	0.00648141863572157	-0.0147443602499795	-0.154215904099496	0.124727183599537	6.1112068899992	-0.221682449716105	0.826991457266641	0.927026041785545	-0.223338819145244	-0.36281036299476	-0.0838672752957281	6.1112068899992	-3.35791419264113	0.00340284862127191	0.0128414068408582	ENSG00000180329
CCDC47	0.145390833809763	0.0464126841623963	0.24436898345713	10.5525253251207	3.08026927140753	0.00630496891370215	0.0160838927387369	0.101714775788032	0.00273662614066528	0.200692925435399	10.5525253251207	2.154942578553	0.0445800757315729	0.182832472221278	0.043676058021731	-0.0553020916256361	0.142654207669098	10.5525253251207	0.925326692854526	0.366718317889522	0.482599769318111	ENSG00000108588
CCDC50	0.220252802090754	0.0579468577727073	0.382558746408801	7.81445958086617	2.84562719902836	0.0105356074655129	0.0248087963244086	0.0615881021909308	-0.100717842127116	0.223894046508978	7.81445958086617	0.79570737383326	0.436300769834173	0.688655116477837	0.158664699899823	-0.00364124441822347	0.32097064421787	7.81445958086617	2.0499198251951	0.0548297597968361	0.110778494283404	ENSG00000152492
CCDC53	-0.0322937302715589	-0.524279553431189	0.459692092888072	5.76634561888198	-0.137643786667888	0.892010055964189	0.919274150697978	0.0499265505742086	-0.442059272585422	0.541912373733839	5.76634561888198	0.212799184811181	0.833812527571705	0.929721948428263	-0.0822202808457675	-0.574206104005398	0.409765542313863	5.76634561888198	-0.350442971479069	0.72996767383819	0.804867200561398	ENSG00000120860
CCDC58	0.112840435468179	-0.00758026746670132	0.23326113840306	7.91780121968752	1.9649639283634	0.064627941318588	0.113305882047999	0.131889241208512	0.0114685382736315	0.252309944143392	7.91780121968752	2.29667317782576	0.0335160309669242	0.155019972255565	-0.0190488057403329	-0.139469508675213	0.101371897194548	7.91780121968752	-0.331709249462362	0.743839823852305	0.815524670213189	ENSG00000160124
CCDC6	0.199365242189414	-0.107983054996869	0.506713539375697	9.41486001143075	1.36022145287553	0.190116906063207	0.270772563180931	-0.0925299468948406	-0.399878244081124	0.214818350291442	9.41486001143075	-0.631309737934246	0.535566608958886	0.761283689068804	0.291895189084254	-0.0154531081020288	0.599243486270537	9.41486001143075	1.99153119080978	0.0614073785304476	0.121037541731791	ENSG00000108091
CCDC86	0.210096245811773	0.0230347015291359	0.39715779009441	8.10051055311425	2.35518357304392	0.0297374074156148	0.0594109732524069	-0.107751630567913	-0.29481317485055	0.079309913714724	8.10051055311425	-1.20789816734567	0.242312555718087	0.497564131401704	0.317847876379686	0.130786332097049	0.504909420662323	8.10051055311425	3.56308174038959	0.00214823287111745	0.00909529349345722	ENSG00000110104
CCDC9	0.00142535909915509	-0.156034189028033	0.158884907226343	7.32544563509469	0.0189821883562634	0.985058690934325	0.98888416157873	0.0278529294206322	-0.129606618706556	0.18531247754782	7.32544563509469	0.370930773058912	0.714905596698907	0.872398568434307	-0.0264275703214771	-0.183887118448665	0.131031977805711	7.32544563509469	-0.351948584702649	0.72885684883081	0.804040710199773	ENSG00000105321
CCDC90B	0.211545316296138	0.0071084446873074	0.415982187904968	6.75834095851381	2.16987729011567	0.0432735719802792	0.0813543153229249	0.288140934954093	0.0837040633452627	0.492577806562923	6.75834095851381	2.95553918213125	0.00829232311002424	0.0703210592037557	-0.0765956186579553	-0.281032490266786	0.127841252950875	6.75834095851381	-0.785661892015577	0.44201959079824	0.558435285360904	ENSG00000137500
CCDC93	0.173659091314342	0.0644267601460822	0.282891422482601	9.51972792801463	3.33378285514539	0.00359131035025846	0.0101459423556482	0.0315938665224209	-0.0776384646458386	0.14082619769068	9.51972792801463	0.606516421012161	0.551548039546372	0.77323080084642	0.142065224791921	0.0328328936236612	0.25129755596018	9.51972792801463	2.72726643413322	0.0136011422575757	0.0366663470014482	ENSG00000125633
CCDC94	-0.267111824498716	-0.451629146770882	-0.0825945022265509	4.96745685513251	-3.03561686573759	0.00695652974825522	0.0175535427975225	-0.191045848612588	-0.375563170884753	-0.00652852634042278	4.96745685513251	-2.17115809555002	0.0431631710314684	0.178681703567102	-0.0760659758861282	-0.260583298158294	0.108451346386037	4.96745685513251	-0.864458770187575	0.398414354044493	0.516205030702724	ENSG00000105248
CCDC97	0.0920791122316178	-0.137977223094913	0.322135447558149	4.2476754424416	0.839301332832912	0.412022647409118	0.507986586750033	-0.119690308737991	-0.349746644064522	0.11036602658854	4.2476754424416	-1.0909774564104	0.289298581589281	0.555553570010287	0.211769420969609	-0.0182869143569223	0.44182575629614	4.2476754424416	1.93027878924332	0.0690591518300559	0.132672268152457	ENSG00000142039
CCL20	0.439985543706181	-0.46028510769841	1.34025619511077	5.36089751408202	1.02484055196786	0.318662594935306	0.412673825280818	0.555674565966059	-0.344596085438532	1.45594521737065	5.36089751408202	1.2943103177941	0.211493601959113	0.458992411341303	-0.115689022259878	-1.01595967366447	0.784581629144713	5.36089751408202	-0.269469765826241	0.790552950422452	0.853665091277714	ENSG00000115009
CCM2	0.111182215655003	-0.0378787839707903	0.260243215280796	6.97220924116503	1.56409195384154	0.134752681262454	0.206251390103354	0.106567888553131	-0.0424931110726623	0.255628888178924	6.97220924116503	1.49917840764251	0.150710750903327	0.381532711617617	0.00461432710187193	-0.144446672523921	0.153675326727665	6.97220924116503	0.0649135461990236	0.948939646997257	0.966174218266573	ENSG00000136280
CCNH	0.0488110608680188	-0.21927928812014	0.316901409856178	4.36674819042212	0.381793080847938	0.7069679580205	0.773823078962453	-0.118211069704179	-0.386301418692338	0.14987927928398	4.36674819042212	-0.924629944321894	0.36707126113342	0.627703997814701	0.167022130572198	-0.101068218415961	0.435112479560357	4.36674819042212	1.30642302516983	0.207429579677134	0.3123849041779	ENSG00000134480
CCNK	0.270746311241591	-0.040823536769359	0.58231615925254	6.13204983424357	1.82220868676677	0.0846420123465468	0.14111045626961	-0.169864222333561	-0.481434070344511	0.141705625677389	6.13204983424357	-1.14324017966361	0.267528298980315	0.529692527228844	0.440610533575152	0.129040685564202	0.752180381586101	6.13204983424357	2.96544886643038	0.00811444488663833	0.024597076258976	ENSG00000090061
CCNT1	0.212092165641949	-0.0667944093923863	0.490978740676285	4.46615988306776	1.5947330857894	0.127725367917151	0.197312794461654	0.240229366459027	-0.0386572085753086	0.519115941493362	4.46615988306776	1.80629830296129	0.0871794455981695	0.277766238406832	-0.0281372008170777	-0.307023775851413	0.250749374217258	4.46615988306776	-0.211565217171885	0.834761123070897	0.882559305987022	ENSG00000129315
CCPG1	0.254930120166222	-0.0484072160185178	0.558267456350961	8.93569934337338	1.7623260825069	0.0945404630247194	0.154893230441556	0.0432280511773726	-0.260109285007367	0.346565387362112	8.93569934337338	0.29883452781552	0.768399553153883	0.894247714676217	0.211702068988849	-0.0916352671958905	0.515039405173589	8.93569934337338	1.46349155469138	0.160129116591607	0.255077295275847	ENSG00000260916
CCS	0.155368951390985	0.00471687130295043	0.306021031479019	7.97236218665481	2.16261937203981	0.043904068929238	0.0823390073958797	-0.177372855316136	-0.328024935404171	-0.0267207752281018	7.97236218665481	-2.46889722525957	0.0235020854799154	0.125254406997252	0.332741806707121	0.182089726619087	0.483393886795155	7.97236218665481	4.63151659729938	0.000194401499937528	0.00153705672722937	ENSG00000173992
CCT2	-0.143505538403263	-0.240986044998931	-0.0460250318075947	11.8543705847108	-3.0870372621381	0.00621153976811287	0.0158891118972123	-0.0619892606161798	-0.159469767211848	0.0354912459794881	11.8543705847108	-1.33348970014516	0.198570115022961	0.445490233944955	-0.0815162777870828	-0.178996784382751	0.0159642288085852	11.8543705847108	-1.75354756199293	0.0960729550608813	0.171801483435158	ENSG00000166226
CCT3	-0.0967365578403392	-0.214395286768478	0.0209221710877999	12.4692226852296	-1.72408020007506	0.101375424840419	0.164126601176921	-0.0743810400236526	-0.192039768951792	0.0432776889044864	12.4692226852296	-1.32565062504524	0.201104675195706	0.446960142055453	-0.0223555178166865	-0.140014246744826	0.0953032111114526	12.4692226852296	-0.398429575029826	0.694877704705947	0.776780597084174	ENSG00000163468
CCT4	-0.115523530365083	-0.261305555736712	0.030258495006546	11.4792581283542	-1.66171851736434	0.113432927228616	0.179341967514355	-0.130829564329913	-0.276611589701542	0.0149524610417161	11.4792581283542	-1.88188422721052	0.0756924948234213	0.255816674751611	0.0153060339648299	-0.130475991406799	0.161088059336459	11.4792581283542	0.220165709846181	0.828155111475548	0.879368902549618	ENSG00000115484
CCT5	-0.104950664532183	-0.216365585704154	0.00646425663978872	12.5949484411435	-1.97529890161498	0.06335758309494	0.11157676539778	-0.034929902077355	-0.146344823249326	0.0764850190946164	12.5949484411435	-0.65742315700879	0.519011194363672	0.753187057816547	-0.0700207624548277	-0.181435683626799	0.0413941587171438	12.5949484411435	-1.31787574460619	0.203643647777354	0.307947316577194	ENSG00000150753
CCT6A	-0.163386481469015	-0.265161753550022	-0.0616112093880075	11.233747985061	-3.36639315464982	0.00333896681572546	0.00956663337042524	-0.0525488305941906	-0.154324102675198	0.0492264414868168	11.233747985061	-1.08270905895408	0.29285819668142	0.55869995455459	-0.110837650874824	-0.212612922955832	-0.00906237879381691	11.233747985061	-2.28368409569573	0.0344130802178162	0.0764680335499039	ENSG00000146731
CCT7	-0.127326683100328	-0.226439440810788	-0.0282139253898692	11.9836351654062	-2.69389616722069	0.014609214954664	0.032982376120355	-0.0786913289050215	-0.177804086615481	0.0204214288054377	11.9836351654062	-1.66490058618509	0.112789269921618	0.322984522674059	-0.0486353541953068	-0.147748111905766	0.0504774035151524	11.9836351654062	-1.0289955810356	0.316757591987687	0.429200080232589	ENSG00000135624
CCT8	-0.0807330943025697	-0.220991764727054	0.0595255761219149	12.7410902442634	-1.20701555598854	0.242644167292108	0.330123774973736	-0.0427764247955427	-0.183035095220027	0.0974822456289419	12.7410902442634	-0.639537114287846	0.530319661949481	0.75832126215456	-0.037956669507027	-0.178215339931512	0.102302000917458	12.7410902442634	-0.567478441700695	0.577216333575536	0.676525652850668	ENSG00000156261
CCZ1B	-0.165039791907992	-0.321369965893592	-0.00870961792239175	6.98403341049365	-2.21379214895319	0.039632137056768	0.0756392846293981	-0.139915099208282	-0.296245273193882	0.0164150747773182	6.98403341049365	-1.87677737936061	0.0764243265035903	0.257496300667057	-0.02512469269971	-0.18145486668531	0.13120548128589	6.98403341049365	-0.337014769592581	0.739901743056541	0.812772802114526	ENSG00000146574
CD109	-0.757980185789568	-1.14171796572054	-0.3742424058586	9.34209940222873	-4.14203992830748	0.000582594587734662	0.00234759836114408	0.149490055451441	-0.234247724479528	0.533227835382409	9.34209940222873	0.816899689692771	0.424388528161338	0.680092917162447	-0.907470241241009	-1.29120802117198	-0.523732461310041	9.34209940222873	-4.95893961800025	9.41090673654134e-05	0.000894494152114859	ENSG00000156535
CD151	-1.00442732453733	-1.225347957928	-0.783506691146667	6.39653619660541	-9.53395781264439	1.45180965711334e-08	8.7730783565563e-07	-0.132771451289091	-0.353692084679756	0.088149182101573	6.39653619660541	-1.26025784483397	0.223252660879575	0.473928352339649	-0.87165587324824	-1.0925765066389	-0.650735239857576	6.39653619660541	-8.27369996781042	1.24188637994751e-07	8.81098577910089e-06	ENSG00000177697
CD2AP	-0.181022240529254	-0.276838617787117	-0.085205863271391	9.41008644632601	-3.96171451059984	0.00087483774276941	0.00321788143644748	0.0317592290826472	-0.0640571481752157	0.12757560634051	9.41008644632601	0.695058233365832	0.495663156861547	0.732863256713308	-0.212781469611901	-0.308597846869764	-0.116965092354038	9.41008644632601	-4.65677274396568	0.000183766763442971	0.00146918685618581	ENSG00000198087
CD2BP2	-0.0561061296787653	-0.209104868846721	0.0968926094891905	7.38085209595874	-0.768977169513171	0.451620139840853	0.548952066530692	0.0799223628731234	-0.0730763762948324	0.232921102041079	7.38085209595874	1.09539675495099	0.287409022817101	0.553630524964147	-0.136028492551889	-0.289027231719845	0.0169702466160672	7.38085209595874	-1.86437392446416	0.0782278425310103	0.145772587623865	ENSG00000169217
CD44	0.245143536241541	-0.0610684237298205	0.551355496212902	9.81422362124716	1.67876259523437	0.110021552187634	0.175198590803922	0.0743365269781933	-0.231875432993168	0.380548486949554	9.81422362124716	0.509062498093616	0.616730635007644	0.818963368918541	0.170807009263347	-0.135404950708014	0.477018969234708	9.81422362124716	1.16970009714076	0.256981919591812	0.366491319998683	ENSG00000026508
CD47	0.326248326009431	0.129614427785302	0.522882224233559	7.71059669797352	3.47921197661226	0.00259346327999975	0.00783596405314211	-0.273754149696212	-0.47038804792034	-0.077120251472084	7.71059669797352	-2.91939801782412	0.00897355746983235	0.0730711723418756	0.600002475705643	0.403368577481515	0.796636373929771	7.71059669797352	6.39860999443638	4.43356423307859e-06	9.96198885903586e-05	ENSG00000196776
CD55	-1.40968023435432	-1.73611850997539	-1.08324195873324	9.2757158909666	-9.05546011556627	3.20547417749817e-08	1.4915071347899e-06	0.342488391811656	0.0160501161905816	0.668926667432731	9.2757158909666	2.20006629625152	0.0407389244740426	0.171856949753146	-1.75216862616598	-2.07860690178705	-1.4257303505449	9.2757158909666	-11.2555264118178	1.03777448474182e-09	4.02397056458641e-07	ENSG00000196352
CD59	-0.61844107357061	-1.09273576272068	-0.144146384420536	7.1419227604745	-2.73426781512854	0.0133982391018117	0.0306348926490073	-0.258193296319415	-0.732487985469489	0.216101392830659	7.1419227604745	-1.14153094025945	0.268220494982108	0.529724093018569	-0.360247777251195	-0.834542466401269	0.114046911898879	7.1419227604745	-1.59273687486909	0.128173607961719	0.215615255909572	ENSG00000085063
CD63	-0.522382489868499	-0.840253817896286	-0.204511161840712	8.03737726240158	-3.44610290180993	0.00279333281828798	0.00827331483354166	-0.434872656117117	-0.752743984144904	-0.11700132808933	8.03737726240158	-2.86880963896826	0.0100184857222479	0.0769705631131122	-0.0875098337513815	-0.405381161779169	0.230361494276406	8.03737726240158	-0.577293262841668	0.57070580024761	0.670410019831389	ENSG00000135404
CD81	-0.42253925352497	-0.702217222694937	-0.142861284355003	7.42770099618207	-3.16810662804655	0.00519207739438448	0.0137109739591776	-0.169400098624608	-0.449078067794576	0.110277870545359	7.42770099618207	-1.2701247772064	0.219794351028843	0.470208328890669	-0.253139154900362	-0.532817124070329	0.0265388142696053	7.42770099618207	-1.89798185084015	0.0734259916373797	0.138805778773373	ENSG00000110651
CD82	1.10942047100253	0.662574215075838	1.55626672692922	5.21110201984764	5.20629818944285	5.47472641109075e-05	0.000355284546594216	0.349631959704752	-0.0972142962219387	0.796478215631442	5.21110201984764	1.64075594993961	0.117751859893418	0.330657455693467	0.759788511297777	0.312942255371086	1.20663476722447	5.21110201984764	3.56554223950324	0.00213638353063754	0.0090616158323213	ENSG00000085117
CD9	-0.716555664494543	-0.948059222220072	-0.485052106769013	9.18791792725051	-6.4905761663037	3.67966400006626e-06	4.32360520007785e-05	-0.358740353859451	-0.590243911584981	-0.127236796133922	9.18791792725051	-3.24947761356961	0.00433374537038006	0.0510504233123504	-0.357815310635091	-0.589318868360621	-0.126311752909562	9.18791792725051	-3.24109855273409	0.00441528279606716	0.0155403259077916	ENSG00000010278
CDA	-2.5667146506209	-3.04264629283309	-2.0907830084087	8.0007382003274	-11.30899459667	9.60829679472294e-10	1.49024683286153e-07	-0.450205749092454	-0.926137391304649	0.0257258931197405	8.0007382003274	-1.98361527357344	0.0623516083087533	0.224726594469891	-2.11650890152845	-2.59244054374064	-1.64057725931625	8.0007382003274	-9.32537932309658	2.04362422950387e-08	2.31926427801988e-06	ENSG00000158825
CDC16	0.119950162900263	0.0220258390248882	0.217874486775638	7.52864438323765	2.56862820625065	0.0190650381795664	0.0413248759233191	-0.00218999629306449	-0.10011432016844	0.0957343275823106	7.52864438323765	-0.0468968621128689	0.963098342320682	0.985116857950788	0.122140159193328	0.0242158353179527	0.220064483068703	7.52864438323765	2.61552506836352	0.0172639141598098	0.0442096822155173	ENSG00000130177
CDC23	0.269228297394569	0.0769572770970902	0.461499317692047	5.90642510779093	2.93628266095185	0.00864882125047186	0.0209708000408784	-0.0513404270156048	-0.243611447313083	0.140930593281873	5.90642510779093	-0.55993373323181	0.582246652107904	0.794484947876269	0.320568724410173	0.128297704112695	0.512839744707652	5.90642510779093	3.49621639418366	0.00249637192075645	0.0101881826633251	ENSG00000094880
CDC27	0.109690199206645	-0.0868146941240608	0.306195092537352	7.42736264546638	1.17053779873378	0.2566531997671	0.345946505943313	0.143094344351515	-0.0534105489791913	0.339599237682221	7.42736264546638	1.52700368911654	0.143688354549417	0.371022149677268	-0.0334041451448694	-0.229909038475576	0.163100748185837	7.42736264546638	-0.356465890382759	0.725527736668727	0.80149111080712	ENSG00000004897
CDC37	0.0552785204084199	-0.123370964551372	0.233928005368211	10.8641961954926	0.64885197131327	0.524413464433485	0.616536480286235	-0.12936905553517	-0.308018540494961	0.0492804294246217	10.8641961954926	-1.51851688668109	0.145800866622596	0.372718835142833	0.18464757594359	0.00599809098379805	0.363297060903381	10.8641961954926	2.16736885799436	0.0434905381810887	0.0922340356228832	ENSG00000105401
CDC37L1	-0.19678687592188	-0.39425300086764	0.000679249023879003	7.91777745581672	-2.08975086769363	0.0507145979779043	0.0929401435176009	-0.117269489618681	-0.31473561456444	0.0801966353270783	7.91777745581672	-1.24532703990846	0.228565763149682	0.480576816961351	-0.0795173863031993	-0.276983511248959	0.11794873864256	7.91777745581672	-0.844423827785174	0.40922779109284	0.527607900236904	ENSG00000106993
CDC40	0.16012765240603	0.0524896638782575	0.267765640933802	7.37776957363098	3.11954855736082	0.00578120010667835	0.0150615476463462	-0.0426110382971121	-0.150249026824884	0.0650269502306602	7.37776957363098	-0.830132716305264	0.417055604851729	0.672404618633089	0.202738690703142	0.0951007021753696	0.310376679230914	7.37776957363098	3.94968127366608	0.000898909570911409	0.00477423901372029	ENSG00000168438
CDC42	-0.160718121478089	-0.258903047376758	-0.0625331955794202	10.9473684227705	-3.43250372871366	0.00287976448117894	0.00848609507975022	-0.0609049774147383	-0.159089903313407	0.0372799484839305	10.9473684227705	-1.30076534090035	0.209320136995027	0.455976871459672	-0.0998131440633507	-0.19799806996202	-0.00162821816468191	10.9473684227705	-2.13173838781331	0.0466815422983164	0.0976221196917151	ENSG00000070831
CDC42BPA	0.50327273612035	0.157655491268633	0.848889980972068	8.44928303815744	3.05350747066872	0.00668797441270891	0.0169771658168765	-0.022454993914014	-0.368072238765732	0.323162250937704	8.44928303815744	-0.136241220215565	0.893103264348453	0.95290288672629	0.525727730034364	0.180110485182646	0.871344974886082	8.44928303815744	3.18974869088429	0.00494879049005899	0.0168941468453738	ENSG00000143776
CDC42BPB	0.415383921496758	0.0892622297491537	0.741505613244363	10.1755227247853	2.67092062809493	0.0153442643422981	0.034193899417966	-0.100056471428568	-0.426178163176172	0.226065220319037	10.1755227247853	-0.64336359614015	0.527889014159944	0.757639599903214	0.515440392925326	0.189318701177721	0.841562084672931	10.1755227247853	3.31428422423508	0.00375105384645059	0.0137755750177858	ENSG00000198752
CDC42EP1	0.688590975215005	0.30903830772746	1.06814364270255	6.73561871400238	3.80434824875948	0.00124764281723883	0.00428834742827344	0.0605514186784148	-0.31900124880913	0.44010408616596	6.73561871400238	0.334536309508272	0.741740496230066	0.883594093435355	0.62803955653659	0.248486889049045	1.00759222402414	6.73561871400238	3.46981193925121	0.0026487269339816	0.0106063050118902	ENSG00000128283
CDC42EP4	-0.434661264055365	-0.659089166195744	-0.210233361914987	6.1625659877969	-4.06130004134665	0.000698861358803235	0.00269387574632265	-0.318044313235868	-0.542472215376246	-0.0936164110954893	6.1625659877969	-2.97167815333637	0.00800452553958054	0.0695605047423672	-0.116616950819497	-0.341044852959876	0.107810951320881	6.1625659877969	-1.08962188801029	0.289879993728143	0.401910491900193	ENSG00000179604
CDC5L	0.145893684443591	0.0449388235697993	0.246848545317382	9.70782864046251	3.03040200300838	0.00703676150680374	0.0177079779833195	-0.0162138686039714	-0.117168729477763	0.08474099226982	9.70782864046251	-0.336783186204249	0.740073485281909	0.883588234791189	0.162107553047562	0.0611526921737707	0.263062413921354	9.70782864046251	3.36718518921263	0.00333306012278916	0.0126588482844719	ENSG00000096401
CDC73	0.0626176665379248	-0.0685840902167743	0.193819423292624	8.95010088402414	1.00080211873726	0.329843062774033	0.423382005817262	0.0824926904222707	-0.0487090663324283	0.21369444717697	8.95010088402414	1.31845953258164	0.203452132216615	0.450148726202524	-0.0198750238843459	-0.151076780639045	0.111326732870353	8.95010088402414	-0.31765741384438	0.754304803878509	0.825054126104067	ENSG00000134371
CDH1	-3.18858749653323	-4.05976606717628	-2.31740892589018	7.43133800327811	-7.67506640103958	3.69437958464232e-07	8.46795478194123e-06	-0.896796872869071	-1.76797544351212	-0.0256183022260196	7.43133800327811	-2.15862840677831	0.0442543301166884	0.181904061866565	-2.29179062366416	-3.16296919430721	-1.42061205302111	7.43133800327811	-5.51643799426127	2.80084697010488e-05	0.000371527016081346	ENSG00000039068
CDIPT	0.10317691589367	-0.247715059070069	0.454068890857408	6.46063436275048	0.616595133854296	0.545020912622308	0.635425283495766	0.00470876009599408	-0.346183214867744	0.355600735059732	6.46063436275048	0.0281400014385909	0.977852048480799	0.989514881910354	0.0984681557976756	-0.252423819166063	0.449360130761414	6.46063436275048	0.588455132415705	0.563348024502301	0.664787815878571	ENSG00000103502
CDK16	0.0578214208031591	-0.352744148551991	0.468386990158309	5.22063516510924	0.295322964885254	0.771038417184116	0.824931070772759	0.229522412077083	-0.181043157278067	0.640087981432233	5.22063516510924	1.1722859504434	0.255968231315044	0.513813710228172	-0.171700991273924	-0.582266560629074	0.238864578081227	5.22063516510924	-0.876962985558145	0.391760747206324	0.509321809653821	ENSG00000102225
CDK2	-0.246402715798182	-0.394354562190223	-0.0984508694061411	6.94585875370956	-3.49233653710113	0.00251820375314032	0.00763335639306966	-0.204445222808279	-0.35239706920032	-0.056493376416238	6.94585875370956	-2.89766092527135	0.00940898506899682	0.0756131390777931	-0.0419574929899031	-0.189909339381944	0.105994353402138	6.94585875370956	-0.594675611829779	0.559269145106364	0.661148204314002	ENSG00000123374
CDK4	-0.238552052849338	-0.445934053466204	-0.0311700522324712	8.94281092472787	-2.41214319160432	0.026442918255507	0.0541782909039517	-0.344284486527767	-0.551666487144634	-0.136902485910901	8.94281092472787	-3.48126738057223	0.00258153198441363	0.041599443965055	0.10573243367843	-0.101649566938437	0.313114434295296	8.94281092472787	1.06912418896792	0.298775516393074	0.41154602657696	ENSG00000135446
CDK5	0.145618739856432	-0.00868436647217158	0.299921846185035	7.42756558863757	1.97894437094349	0.062914842087233	0.110929427901438	0.079813089041358	-0.0744900172872455	0.234116195369961	7.42756558863757	1.08465204026438	0.292018877475297	0.558243154023236	0.0658056508150739	-0.0884974555135296	0.220108757143677	7.42756558863757	0.89429233067911	0.382661069966968	0.499725500577126	ENSG00000164885
CDK5RAP3	0.0818560989247743	-0.0340998622195229	0.197812060069071	10.334984494493	1.48029731029561	0.155635335567104	0.230407641232495	0.087052720647657	-0.0289032404966401	0.203008681791954	10.334984494493	1.57427375505725	0.132382463996668	0.354212538801895	-0.00519662172288271	-0.12115258286718	0.110759339421414	10.334984494493	-0.0939764447616357	0.92613893624891	0.950656181417644	ENSG00000108465
CDK6	0.179237311381645	-0.0193595806182739	0.377834203381563	8.96717148299898	1.89254824726391	0.0741842261493019	0.12667126762301	-0.126985025448413	-0.325581917448331	0.0716118665515059	8.96717148299898	-1.34082176020505	0.196222430610806	0.444077319859962	0.306222336830057	0.107625444830139	0.504819228829976	8.96717148299898	3.23337000746896	0.00449182103928257	0.0157382856142935	ENSG00000105810
CDK9	0.0706032981289431	-0.074121799135292	0.215328395393178	7.62724408173479	1.02299173653838	0.319512848447886	0.413429722977757	0.0869925880708422	-0.0577325091933928	0.231717685335077	7.62724408173479	1.26046092880861	0.223181058471091	0.473928352339649	-0.0163892899418991	-0.161114387206134	0.128335807322336	7.62724408173479	-0.237469192270231	0.814904659241265	0.871187486048339	ENSG00000136807
CDKN1B	-0.942468325690937	-1.42622592576421	-0.458710725617667	3.72747663895461	-4.08535639486235	0.000661971553530762	0.00258452341620377	-0.513524508929938	-0.997282109003208	-0.0297669088566674	3.72747663895461	-2.22599590807197	0.0386713398184057	0.167810131352676	-0.428943816761	-0.91270141683427	0.0548137833122708	3.72747663895461	-1.85936048679038	0.0789673940155336	0.146680752237237	ENSG00000111276
CDKN2AIP	0.069381722189533	-0.141014193942752	0.279777638321818	8.66709811909824	0.691510464681123	0.497837934603031	0.592136991234127	0.0641980772961936	-0.146197838836092	0.274593993428479	8.66709811909824	0.639846358115089	0.530122996501187	0.75832126215456	0.00518364489333933	-0.205212271238946	0.215579561025625	8.66709811909824	0.0516641065660342	0.959350502634647	0.972666517112789	ENSG00000168564
CDKN2C	-0.0165824114894093	-0.313019025994307	0.279854203015488	8.9186339223781	-0.117302381659734	0.907885479814774	0.932536674962063	-0.248442586484229	-0.544879200989126	0.0479940280206683	8.9186339223781	-1.75745892682239	0.0953874980105193	0.293428851923815	0.23186017499482	-0.0645764395100776	0.528296789499717	8.9186339223781	1.64015654516265	0.117877383115648	0.201352226004812	ENSG00000123080
CDO1	-2.57437163212553	-3.753365122911	-1.39537814134007	6.015588977916	-4.57879100042824	0.000218659324349048	0.0010675989886633	0.42554847708262	-0.753445013702849	1.60454196786809	6.015588977916	0.75688277201185	0.458658595960765	0.705733613427725	-2.99992010920815	-4.17891359999362	-1.82092661842269	6.015588977916	-5.33567377244009	4.13413594741366e-05	0.000497057740654154	ENSG00000129596
CDR2	-0.259440476040308	-0.602644091661899	0.0837631395812823	4.50373916982482	-1.58517372414368	0.129883902328473	0.199785057036161	0.0148457918027782	-0.328357823818812	0.358049407424369	4.50373916982482	0.0907073539142574	0.928700736832396	0.972377256633919	-0.274286267843086	-0.617489883464677	0.0689173477785041	4.50373916982482	-1.67588107805793	0.110592053707795	0.192440099439929	ENSG00000140743
CDS2	0.0515171693317269	-0.217144284332549	0.320178622996003	5.57115883070284	0.402103282769151	0.692219058725488	0.761440964598037	-0.108719681034761	-0.377381134699037	0.159941772629516	5.57115883070284	-0.848581962339485	0.406968096171006	0.662801033070946	0.160236850366488	-0.108424603297789	0.428898304030764	5.57115883070284	1.25068524510864	0.226647942129379	0.333108278681493	ENSG00000101290
CDV3	-0.227854162643325	-0.676767061897557	0.221058736610907	8.96805677936286	-1.0643534422419	0.30087394001749	0.393028198456311	-0.009650034315829	-0.458562933570061	0.439262864938403	8.96805677936286	-0.0450772859387389	0.964529066780235	0.9859300851776	-0.218204128327496	-0.667117027581729	0.230708770926736	8.96805677936286	-1.01927615630316	0.321226467086709	0.434369878336081	ENSG00000091527
CEBPB	0.829620881163769	0.574870999098134	1.0843707632294	7.62127765779705	6.82899303299537	1.87149942182436e-06	2.59942889843246e-05	0.340759331821483	0.0860094497558491	0.595509213887118	7.62127765779705	2.80494760410654	0.0115056701658931	0.0828728843373075	0.488861549342285	0.234111667276651	0.74361143140792	7.62127765779705	4.02404542888883	0.000760103475382431	0.00418630774910057	ENSG00000172216
CEBPD	0.58604902990703	0.362417410889734	0.809680648924325	7.43396034378338	5.4953040965029	2.93073275646413e-05	0.000216455547870279	0.194643452110734	-0.0289881669065615	0.418275071128029	7.43396034378338	1.82514585837855	0.0841807176350483	0.271631677639307	0.391405577796296	0.167773958779001	0.615037196813591	7.43396034378338	3.67015823812435	0.00168827015643609	0.00761193899021039	ENSG00000221869
CEBPZ	0.332985009139004	0.0727092935090914	0.593260724768917	6.79508831360448	2.68276121886378	0.0149611605470561	0.0336138483947137	-0.353414702866757	-0.613690418496669	-0.0931389872368441	6.79508831360448	-2.84735718727628	0.0104961469819335	0.0791548977421984	0.686399712005761	0.426123996375848	0.946675427635673	6.79508831360448	5.53011840614006	2.71992920868486e-05	0.00036367329333364	ENSG00000115816
CECR5	0.275111668156121	0.0659623955850414	0.484260940727201	6.22694450574277	2.75831358646176	0.0127231883094915	0.0292350593600316	0.130931820907739	-0.0782174516633414	0.340081093478819	6.22694450574277	1.31274337773651	0.20533347413602	0.452375310205919	0.144179847248383	-0.0649694253226971	0.353329119819463	6.22694450574277	1.44557020872525	0.165037614904361	0.261553141059262	ENSG00000069998
CELF1	0.37886350449604	0.164146240321028	0.593580768671053	6.45805772198676	3.70004319385868	0.0015783579227615	0.00522298374139566	0.121084822871122	-0.0936324413038905	0.335802087046135	6.45805772198676	1.1825342621476	0.251980336046461	0.509103127930604	0.257778681624918	0.0430614174499057	0.472495945799931	6.45805772198676	2.51750893171108	0.0212300940926764	0.0521908692075376	ENSG00000149187
CEMIP	0.388311965584473	-0.0421195428356075	0.818743474004553	10.3610122099245	1.89176725981763	0.0742937767115555	0.126765288976483	-0.0346403643247903	-0.46507187274487	0.39579114409529	10.3610122099245	-0.168759947943292	0.867818208890439	0.944109919562126	0.422952329909263	-0.00747917851081725	0.853383838329343	10.3610122099245	2.06052720776092	0.0537053630928867	0.108979962700044	ENSG00000103888
CEP170	0.596470926263989	0.385746784412138	0.807195068115841	8.24751854867149	5.93561840224329	1.15235887554828e-05	0.000101168412225022	0.312617824419399	0.101893682567547	0.52334196627125	8.24751854867149	3.11093136276653	0.005892347339052	0.0616225404216907	0.28385310184459	0.0731289599927387	0.494577243696442	8.24751854867149	2.82468703947676	0.011024701858009	0.0311652112668991	NA
CEP57	0.161634680134929	-0.237641969878003	0.560911330147861	3.72943875691771	0.848890399176506	0.406800800996862	0.50221388353367	-0.107060458120995	-0.506337108133926	0.292216191891937	3.72943875691771	-0.562271629791849	0.580685526202375	0.793320585674241	0.268695138255924	-0.130581511757008	0.667971788268856	3.72943875691771	1.41116202896835	0.174804973156439	0.273217178400036	ENSG00000166037
CEP97	-0.0946691374640638	-0.238195460150931	0.0488571852228031	6.47434707854805	-1.38314543961213	0.183098533455808	0.262706591480072	0.151296141768978	0.0077698190821113	0.294822464455845	6.47434707854805	2.21048352318736	0.039896375117586	0.169717686364347	-0.245965279233042	-0.389491601919909	-0.102438956546175	6.47434707854805	-3.5936289627995	0.00200562683228018	0.00862493683049878	ENSG00000182504
CERS2	0.0108677524669405	-0.302514701698206	0.324250206632087	6.0231151522705	0.0727203645716351	0.94280966875002	0.958988097591554	0.00690195832370222	-0.306480495841445	0.320284412488849	6.0231151522705	0.0461836913459951	0.963659090189724	0.98547379047314	0.00396579414323828	-0.309416660021909	0.317348248308385	6.0231151522705	0.02653667322564	0.979113647026439	0.984776254607659	ENSG00000143418
CES1	0.812557478378588	0.347978292121918	1.27713666463526	9.83183440834749	3.66762842123775	0.00169791645949136	0.00554803741995316	-0.0900223410067191	-0.554601527263389	0.374556845249951	9.83183440834749	-0.406332481342036	0.689163486124662	0.861220473109805	0.902579819385307	0.438000633128637	1.36715900564198	9.83183440834749	4.07396090257978	0.000679196069720534	0.00380300759616083	NA
CES2	-0.15072047093067	-0.407395143980056	0.105954202118716	6.42263760565397	-1.23134630554243	0.233628659215293	0.320010053379087	-0.365970431514781	-0.622645104564167	-0.109295758465395	6.42263760565397	-2.989881440795	0.00769151601056326	0.0682618133359584	0.215249960584111	-0.0414247124652752	0.471924633633497	6.42263760565397	1.75853513525258	0.0951996402259926	0.170436293178739	ENSG00000172831
CETN2	-0.243174786519098	-0.646080461196857	0.159730888158662	6.10159315433154	-1.26562820842246	0.221365182015538	0.307191229322487	-0.318804647480313	-0.721710322158072	0.0841010271974463	6.10159315433154	-1.65925160499965	0.11393407786261	0.324888317608148	0.0756298609612154	-0.327275813716544	0.478535535638975	6.10159315433154	0.393623396577199	0.69836205554941	0.779438389175199	ENSG00000147400
CFAP20	-0.0802280571048923	-0.238376691032392	0.0779205768226076	6.10627865651668	-1.06377998996901	0.301126888367088	0.393248221041836	-0.156601580661055	-0.314750214588554	0.0015470532664453	6.10627865651668	-2.07645098131872	0.0520565028527942	0.201011541721204	0.0763735235561622	-0.0817751103713377	0.234522157483662	6.10627865651668	1.01267099134971	0.324288780206395	0.438383409151759	ENSG00000070761
CFAP36	-0.695578303079491	-0.880645719771151	-0.51051088638783	7.00269102094939	-7.88146680457265	2.52338004265311e-07	6.67118598776416e-06	-0.17067191483034	-0.355739331522	0.0143955018613204	7.00269102094939	-1.93385133672643	0.068590570493577	0.239963853012491	-0.524906388249151	-0.709973804940811	-0.33983897155749	7.00269102094939	-5.94761546784622	1.12379507854735e-05	0.000189457192046407	ENSG00000163001
CFB	1.2403841280977	0.82599309102419	1.65477516517121	9.29581539444305	6.27677894151925	5.68505024110681e-06	5.87834194930445e-05	0.648530759808725	0.234139722735215	1.06292179688224	9.29581539444305	3.2817932154113	0.00403287423395124	0.0490601432116475	0.591853368288975	0.177462331215464	1.00624440536249	9.29581539444305	2.99498572610796	0.00760589673960493	0.023402422115666	NA
CFDP1	0.715757019332629	0.0258871906292664	1.40562684803599	4.85836630739982	2.17565210354108	0.0427778371795002	0.0805851321442165	0.277320928097943	-0.412548900605419	0.967190756801305	4.85836630739982	0.842959054924564	0.41002572851378	0.665600458781086	0.438436091234686	-0.251433737468677	1.12830591993805	4.85836630739982	1.33269304861652	0.198826532100621	0.301938594603195	ENSG00000153774
CFH	-1.08299462368795	-1.38920499439237	-0.776784252983535	9.19969579176679	-7.41647252488021	6.00420649153136e-07	1.18689501883962e-05	-0.557234388097566	-0.863444758801985	-0.251024017393147	9.19969579176679	-3.81600558197674	0.00121526928156298	0.0289981947031412	-0.525760235590388	-0.831970606294807	-0.219549864885969	9.19969579176679	-3.60046694290347	0.00197501303899157	0.00853271649993293	ENSG00000000971
CFL1	0.169131440224005	0.0748745985131065	0.263388281934903	12.1221040190548	3.76272475115745	0.00137041219154889	0.00464423009998323	0.0526980906676453	-0.0415587510432531	0.146954932378544	12.1221040190548	1.17239237028471	0.255926577865879	0.513813710228172	0.11643334955636	0.0221765078454612	0.210690191267258	12.1221040190548	2.59033238087274	0.0182104067014273	0.0460005550389476	ENSG00000172757
CFL2	-0.988451581716564	-1.15706298772563	-0.819840175707496	10.3837121316315	-12.2930440428131	2.44150335970093e-10	5.16377960576748e-08	-0.134627103216273	-0.303238509225341	0.0339843027927954	10.3837121316315	-1.67431257110229	0.110903658382479	0.320156785305282	-0.853824478500291	-1.02243588450936	-0.685213072491223	10.3837121316315	-10.6187314717108	2.65492482723301e-09	7.42111732572437e-07	ENSG00000165410
CGGBP1	-0.236910806330265	-0.482022836146392	0.00820122348586264	7.33560207044177	-2.0268015660459	0.0573542109586869	0.102839747048466	0.0829804791387145	-0.162131550677413	0.328092508954842	7.33560207044177	0.70990837300654	0.486619898014641	0.727117015241531	-0.319891285468979	-0.565003315285107	-0.0747792556528519	7.33560207044177	-2.73670993905244	0.0133281481207728	0.0361608590122191	ENSG00000163320
CGREF1	0.436703737535829	0.164482287516835	0.708925187554823	7.04310140707311	3.3639966345659	0.00335690196160912	0.00960028569598479	0.0758788710439724	-0.196342578975022	0.348100321062966	7.04310140707311	0.584506714476288	0.565945109304808	0.782801008797643	0.360824866491857	0.0886034164728628	0.633046316510851	7.04310140707311	2.77948992008961	0.0121557548623978	0.0338079661534592	ENSG00000138028
CHAD	-1.32023039725778	-1.9649772017405	-0.675483592775065	10.7846105754218	-4.29389594864817	0.000413960646938574	0.0017818306107356	-0.414929282423634	-1.05967608690635	0.229817522059086	10.7846105754218	-1.34950927389263	0.193469293159136	0.439858598436874	-0.905301114834151	-1.55004791931687	-0.260554310351431	10.7846105754218	-2.94438667475554	0.00849702106272112	0.0254418526414681	ENSG00000136457
CHADL	-0.404958451814585	-0.658683984890167	-0.151232918739004	6.85816790084239	-3.3468579541458	0.00348795695697714	0.00990205230068006	-0.313543734853262	-0.567269267928844	-0.05981820177768	6.85816790084239	-2.59134323105002	0.0181715004579701	0.107435821640324	-0.0914147169613235	-0.345140250036905	0.162310816114258	6.85816790084239	-0.755514723095781	0.459458919238855	0.572999826110532	ENSG00000100399
CHAMP1	0.343440334601106	0.13465231503014	0.552228354172073	7.55946167053835	3.44934560563041	0.00277310424106227	0.0082238712770317	-0.0951280116116289	-0.303916031182595	0.113660007959338	7.55946167053835	-0.955418906186546	0.351693642271054	0.614247495834935	0.438568346212735	0.229780326641769	0.647356365783701	7.55946167053835	4.40476451181695	0.00032274826006555	0.00223474353286459	ENSG00000198824
CHCHD2	0.0387439099037428	-0.523811410663402	0.601299230470888	6.33139651162965	0.144420617091869	0.886731132500543	0.915455948419132	0.128268802294699	-0.434286518272446	0.690824122861843	6.33139651162965	0.478130875976608	0.638162344538374	0.83456137974622	-0.0895248923909557	-0.652080212958101	0.473030428176189	6.33139651162965	-0.333710258884739	0.742353693313681	0.814663145044471	ENSG00000106153
CHCHD3	0.433602038454566	0.147037523431299	0.720166553477834	9.73208023444995	3.17292561555911	0.00513691397031885	0.013596166498233	0.396646351911629	0.110081836888362	0.683210866934897	9.73208023444995	2.90249874005228	0.00931034705030158	0.0753409475218318	0.036955686542937	-0.24960882848033	0.323520201566204	9.73208023444995	0.270426875506823	0.789827872960909	0.853475119612098	ENSG00000106554
CHCHD4	0.412915633545826	-0.0451501999619544	0.870981467053605	4.002705621117	1.89027248770922	0.0745038501588204	0.127030566064123	0.591741589966448	0.133675756458668	1.04980742347423	4.002705621117	2.70891377432613	0.0141470328012006	0.0929747791299245	-0.178825956420622	-0.636891789928402	0.279239877087157	4.002705621117	-0.81864128661691	0.423418802158268	0.539624126661852	ENSG00000163528
CHCHD6	0.00821910604671849	-0.197200010868122	0.213638222961559	5.60141636124982	0.0839024635576791	0.934035876824632	0.952736340353264	0.164911166003981	-0.0405079509108593	0.370330282918822	5.60141636124982	1.68344988095483	0.109098910032393	0.317075095803075	-0.156692059957263	-0.362111176872103	0.0487270569575779	5.60141636124982	-1.59954741739716	0.126649758395491	0.213669806314076	ENSG00000159685
CHD1L	-0.501573105310723	-0.744059549865769	-0.259086660755678	5.31155817795663	-4.33748276674411	0.000375346968661055	0.001652307895156	-0.192682703664415	-0.435169148219461	0.0498037408906305	5.31155817795663	-1.66627336622508	0.112512552378234	0.322961694149243	-0.308890401646308	-0.551376846201354	-0.0664039570912623	5.31155817795663	-2.67120940051903	0.0153348109523583	0.0403123589611995	ENSG00000131778
CHD4	1.24268993143905	0.709161954497795	1.7762179083803	8.39964884952068	4.88423519368038	0.000110962567943923	0.000611081706325995	0.312964627602399	-0.220563349338853	0.846492604543652	8.39964884952068	1.23006778267092	0.234095919416585	0.487390889798454	0.929725303836648	0.396197326895395	1.4632532807779	8.39964884952068	3.65416741100945	0.00175017224635538	0.00778542204807992	ENSG00000111642
CHDH	-1.31560591219071	-1.77409224306988	-0.857119581311538	7.05585390828483	-6.01714408237314	9.72005999823775e-06	8.92059944216968e-05	-0.307134830541719	-0.765621161420892	0.151351500337453	7.05585390828483	-1.40473261100463	0.176680918660655	0.420078325440944	-1.00847108164899	-1.46695741252816	-0.549984750769818	7.05585390828483	-4.61241147136851	0.000202859205823985	0.00158639308352774	ENSG00000016391
CHI3L1	0.137814128839761	-0.137528977193011	0.413157234872533	8.49722803721744	1.04956786120887	0.307444856014244	0.399927569201644	0.421643003867469	0.146299897834698	0.696986109900241	8.49722803721744	3.21115802485982	0.00471909702820261	0.0532142647295396	-0.283828875027709	-0.559171981060481	-0.00848576899493675	8.49722803721744	-2.16159016365095	0.0439941527827195	0.0930476331354518	ENSG00000133048
CHI3L2	-0.969120569980187	-1.39360710221496	-0.544634037745417	9.13053913090628	-4.78745696046058	0.000137458923765455	0.000733482078303511	0.0756881067629376	-0.348798425471832	0.500174638997707	9.13053913090628	0.373899352434256	0.712732940652776	0.871575919279203	-1.04480867674312	-1.46929520897789	-0.620322144508355	9.13053913090628	-5.16135631289484	6.03826957950841e-05	0.000645112928089238	ENSG00000064886
CHID1	0.0394487525912499	-0.245481288850208	0.324378794032708	10.0311893489347	0.290326060069196	0.774798428522803	0.827536946318063	-0.210635967747725	-0.495566009189184	0.0742940736937328	10.0311893489347	-1.55019123820467	0.138045847153833	0.362078538222539	0.250084720338975	-0.0348453211024829	0.535014761780434	10.0311893489347	1.84051729827387	0.0818023244893152	0.150982235560803	ENSG00000177830
CHKB	0.0966912812199059	-0.0800894461155385	0.27347200855535	8.42757235256133	1.14694709384546	0.266031668491844	0.355498378372358	-0.115777826894472	-0.292558554229917	0.0610029004409719	8.42757235256133	-1.37335073455434	0.186071442647833	0.429827496843303	0.212469108114378	0.0356883807789339	0.389249835449823	8.42757235256133	2.52029782839981	0.0211062308799858	0.0519615303092985	ENSG00000100288
CHMP1A	-0.343920140902506	-0.485201474406325	-0.202638807398687	8.47330505520288	-5.10462462732104	6.83520782536856e-05	0.000422366826181141	-0.131913903890048	-0.273195237393867	0.00936742961377077	8.47330505520288	-1.95792825833392	0.0655057189651105	0.231793328943746	-0.212006237012458	-0.353287570516277	-0.0707249035086394	8.47330505520288	-3.14669636898712	0.0054442368187779	0.0180943099412668	ENSG00000131165
CHMP1B	-0.171703775324002	-0.39724991195071	0.0538423613027058	8.1027750790138	-1.59637691386369	0.127357245203907	0.196902813466641	0.0314304307849653	-0.194115705841743	0.256976567411673	8.1027750790138	0.292217302754295	0.773374650259607	0.897160869523299	-0.203134206108968	-0.428680342735676	0.0224119305177405	8.1027750790138	-1.88859421661799	0.0747403379940723	0.140568630835254	ENSG00000255112
CHMP2A	-0.299084771739476	-0.412900769499233	-0.18526877397972	9.83049063226473	-5.51038543838523	2.83743049339044e-05	0.000210231912193403	-0.132914225427976	-0.246730223187733	-0.0190982276682196	9.83049063226473	-2.4488328445908	0.024504844159859	0.128813582156863	-0.1661705463115	-0.279986544071257	-0.0523545485517435	9.83049063226473	-3.06155259379443	0.00657051850793069	0.0209401524776723	ENSG00000130724
CHMP2B	-0.129781666488729	-0.231000070496375	-0.0285632624810817	9.31138305112481	-2.68871548327733	0.0147719694320858	0.033285217320821	-0.105824690764253	-0.2070430947719	-0.00460628675660617	9.31138305112481	-2.1923935195854	0.0413699021460984	0.173230009686662	-0.0239569757244755	-0.125175379732122	0.0772614282831714	9.31138305112481	-0.496321963691927	0.625516931693647	0.717763325072883	ENSG00000083937
CHMP3	0.10694070748049	-0.0645511952592614	0.278432610220241	7.8024237043598	1.30764669566832	0.207022450051606	0.290230629734897	-0.0286663631923956	-0.200158265932147	0.142825539547356	7.8024237043598	-0.350525781889023	0.729906561246548	0.879175570665335	0.135607070672886	-0.0358848320668658	0.307098973412637	7.8024237043598	1.65817247755734	0.114153893975565	0.197309832343351	ENSG00000115561
CHMP4A	-0.148264285106011	-0.297749729317762	0.00122115910573964	7.58976567235773	-2.07983378335182	0.051712177262345	0.0942855645774653	0.0105962977379335	-0.138889146473817	0.160081741949684	7.58976567235773	0.14864360623363	0.883444299587517	0.950350772331211	-0.158860582843944	-0.308346027055695	-0.00937513863219383	7.58976567235773	-2.22847738958545	0.0384786119332395	0.0835079203942925	ENSG00000254505
CHMP4B	-0.218039891419386	-0.324172165566728	-0.111907617272043	10.3740116867348	-4.30803748668062	0.000401012310764566	0.00173582895296904	-0.105007125605511	-0.211139399752853	0.00112514854183179	10.3740116867348	-2.07473334595919	0.0522321290254408	0.201355506508182	-0.113032765813875	-0.219165039961217	-0.00690049166653267	10.3740116867348	-2.23330414072143	0.0381062627203594	0.0829719647096709	ENSG00000101421
CHMP5	-0.242934141620963	-0.426902687695009	-0.0589655955469164	8.19312959602475	-2.76908294583369	0.012431519029941	0.0286639534421781	-0.119371985775359	-0.303340531849406	0.0645965602986873	8.19312959602475	-1.3606606622489	0.189980449358311	0.435235140537845	-0.123562155845604	-0.30753070191965	0.0604063902284429	8.19312959602475	-1.40842228358478	0.175602386779748	0.27437135852457	ENSG00000086065
CHMP6	0.128762931808156	-0.0481539469135884	0.3056798105299	6.39423647952733	1.52620395514999	0.143886332086278	0.216387557594523	-0.036143540532529	-0.213060419254273	0.140773338189215	6.39423647952733	-0.428402908657408	0.673307704042401	0.851174291612884	0.164906472340685	-0.0120104063810594	0.341823351062429	6.39423647952733	1.95460686380739	0.0659237836384336	0.128130060680715	ENSG00000176108
CHMP7	-0.0121307648489353	-0.157511078816689	0.133249549118819	6.60230054563336	-0.174974019474646	0.863002173336679	0.896728252017769	0.0250156783300204	-0.120364635637734	0.170395992297774	6.60230054563336	0.360825870569294	0.722319885659896	0.875932871507818	-0.0371464431789557	-0.18252675714671	0.108233870788798	6.60230054563336	-0.53579989004394	0.59848481071176	0.694105140638539	ENSG00000147457
CHORDC1	-0.10308180982779	-0.282365329071509	0.0762017094159291	9.70384216772095	-1.20568165540885	0.243145991067713	0.330613178386343	-0.036232228245467	-0.215515747489186	0.143051290998252	9.70384216772095	-0.423785079085496	0.676612565048543	0.85388615816948	-0.0668495815823231	-0.246133100826042	0.112433937661396	9.70384216772095	-0.781896576323358	0.444175078113597	0.56039767854191	ENSG00000110172
CHP1	0.0924376711979455	-0.0254432731363348	0.210318615532226	7.36620156705735	1.64435800227128	0.116999931525225	0.184168024826411	0.022626528063288	-0.0952544162709923	0.140507472397568	7.36620156705735	0.402499457226809	0.691932593446721	0.862228804849382	0.0698111431346575	-0.0480698011996228	0.187692087468938	7.36620156705735	1.24185854504447	0.229813869598211	0.336371165536482	ENSG00000187446
CHPF	-0.686896552582974	-0.923427080841545	-0.450366024324403	7.24997482270436	-6.08968911165134	8.35992990686473e-06	7.90050254232082e-05	-0.369793034424477	-0.606323562683048	-0.133262506165906	7.24997482270436	-3.27840430532256	0.00406343909299881	0.0492374533846965	-0.317103518158497	-0.553634046417068	-0.0805729898999262	7.24997482270436	-2.81128480632878	0.0113491049068444	0.0318885175915138	ENSG00000123989
CHPF2	-0.0143124213377579	-0.189310619797256	0.160685777121741	6.19610270154755	-0.171502526289728	0.865691986377187	0.89912160995827	-0.0213985220361392	-0.196396720495638	0.153599676423359	6.19610270154755	-0.256413677424564	0.800463190478742	0.912881182670977	0.00708610069838134	-0.167912097761117	0.18208429915788	6.19610270154755	0.0849111511348355	0.933244841138743	0.95584156852709	ENSG00000033100
CHST12	-0.841134028231172	-1.42813641717674	-0.254131639285601	5.72941143235249	-3.00480519091033	0.00744377527478412	0.0185416925773426	-0.421037290713623	-1.00803967965919	0.165965098231949	5.72941143235249	-1.50408257690344	0.149452878637722	0.37917352470083	-0.420096737517549	-1.00709912646312	0.166905651428022	5.72941143235249	-1.50072261400689	0.150313737836965	0.242934985118236	ENSG00000136213
CHST14	-0.507513508182694	-0.772836615289497	-0.24219040107589	8.3929782048894	-4.01110026693706	0.000782620752546754	0.00295659147787396	-0.381255907783249	-0.646579014890052	-0.115932800676446	8.3929782048894	-3.0132314683735	0.00730733091627061	0.0660484260314857	-0.126257600399445	-0.391580707506248	0.139065506707359	8.3929782048894	-0.997868798563567	0.331225994356612	0.446334941135625	ENSG00000169105
CHST3	-0.963361692974503	-1.48258703277705	-0.44413635317196	8.66950849132777	-3.89067075586199	0.00102690209502012	0.00367269442592513	-0.185606201966884	-0.704831541769428	0.33361913783566	8.66950849132777	-0.749596571428425	0.462930843486141	0.708569817881222	-0.777755491007619	-1.29698083081016	-0.258530151205075	8.66950849132777	-3.14107418443357	0.00551240910291084	0.0182556865166151	ENSG00000122863
CHST6	-0.725165407448442	-0.980585549586115	-0.469745265310769	6.953618980322	-5.95350774996196	1.11003390982268e-05	9.80390491177238e-05	-0.131450175319388	-0.386870317457061	0.123969966818285	6.953618980322	-1.07918776800378	0.294383771514227	0.559545624532556	-0.593715232129053	-0.849135374266726	-0.33829508999138	6.953618980322	-4.87431998195817	0.000113419681434456	0.00101294007238872	ENSG00000183196
CHSY1	-0.228675927726922	-0.592547141787095	0.135195286333251	6.89216817088989	-1.3178431898528	0.203654331762981	0.286285077248685	-0.181368190639198	-0.54523940469937	0.182503023420975	6.89216817088989	-1.04521204862112	0.30940011979698	0.573332838476842	-0.0473077370877242	-0.411178951147897	0.316563476972449	6.89216817088989	-0.272631141231681	0.788158738059307	0.85266277800278	ENSG00000131873
CHTOP	0.419374252730772	0.145553462169041	0.693195043292502	6.83694904415774	3.21163609648522	0.00471408886374887	0.0127824332651652	-0.024843236827202	-0.298664027388932	0.248977553734528	6.83694904415774	-0.19025353995443	0.851184034109009	0.937854442507511	0.444217489557974	0.170396698996243	0.718038280119704	6.83694904415774	3.40188963643965	0.0030841057421388	0.0119133987043498	ENSG00000160679
CIAO1	0.00441495148774163	-0.116302482955435	0.125132385930918	6.16804877991218	0.0766914458666252	0.939692925077856	0.957249501257358	0.140738521767616	0.0200210873244401	0.261455956210793	6.16804877991218	2.44474729868689	0.024713882738839	0.128950885949795	-0.136323570279875	-0.257041004723051	-0.0156061358366985	6.16804877991218	-2.36805585282027	0.0289610738532596	0.0670093866927981	ENSG00000144021
CIAPIN1	-0.0759869574545977	-0.19569050588547	0.0437165909762749	8.67040259236457	-1.33113780474819	0.199327871168765	0.281478781350004	0.0494510926210463	-0.0702524558098263	0.169154641051919	8.67040259236457	0.866283123828329	0.397439029814044	0.652884061226997	-0.125438050075644	-0.245141598506517	-0.00573450164477138	8.67040259236457	-2.19742092857652	0.0409554652889404	0.0876567525250413	ENSG00000005194
CILP	-3.55436635922122	-4.35067202565024	-2.7580606927922	12.0210786691186	-9.35994658759668	1.9303597199888e-08	1.06928140203665e-06	-0.506818502881995	-1.30312416931101	0.289487163547023	12.0210786691186	-1.33463848043525	0.198200819693297	0.445162752937645	-3.04754785633922	-3.84385352276824	-2.25124218991021	12.0210786691186	-8.02530810716142	1.94111980511174e-07	1.2205446558358e-05	ENSG00000138615
CILP2	-2.92116905737184	-3.5362205458611	-2.30611756888259	9.76476069711945	-9.95946946890075	7.3407608805777e-09	5.33696255895751e-07	-0.984597219590849	-1.5996487080801	-0.369545731101596	9.76476069711945	-3.35689778821021	0.00341058662409911	0.045500516053294	-1.93657183778099	-2.55162332627025	-1.32152034929174	9.76476069711945	-6.60257168069054	2.93695487757327e-06	7.76457445758434e-05	ENSG00000160161
CINP	-0.157401874766123	-0.462714273752773	0.147910524220528	3.8568077188696	-1.08107654711321	0.293564755275865	0.385754534396668	-0.366140976746928	-0.671453375733579	-0.0608285777602779	3.8568077188696	-2.51475037058084	0.0213532834141793	0.118366667700172	0.208739101980806	-0.0965732970058449	0.514051500967456	3.8568077188696	1.43367382346763	0.16836314389561	0.265126233413735	ENSG00000100865
CIRBP	0.15941327580728	-0.0641923603812172	0.383018911995777	9.46483034249573	1.49497085795992	0.151796896954034	0.225514355532285	-0.110364895812952	-0.333970532001449	0.113240740375546	9.46483034249573	-1.03499725569664	0.314020240458874	0.578028984335779	0.269778171620231	0.0461725354317343	0.493383807808729	9.46483034249573	2.52996811365656	0.0206819988265895	0.0511607339394582	ENSG00000099622
CIRH1A	0.220071671839363	0.0761005039079015	0.364042839770824	7.03709431490209	3.20538058222933	0.00478003320248153	0.0128786881824821	-0.129090190995218	-0.273061358926679	0.0148809769362437	7.03709431490209	-1.88022014879943	0.0759302814155875	0.256388678829266	0.34916186283458	0.205190694903119	0.493133030766042	7.03709431490209	5.08560073102877	7.12585156461324e-05	0.000731933495146697	NA
CISD1	0.0339728420802956	-0.166440892403892	0.234386576564483	9.46523559421117	0.355463805824902	0.726265759608526	0.788335657244559	0.344074432765266	0.143660698281079	0.544488167249454	9.46523559421117	3.60011114373984	0.0019765944699932	0.037386561255603	-0.310101590684971	-0.510515325169158	-0.109687856200783	9.46523559421117	-3.24464733791494	0.00438056739493746	0.0154415000671546	ENSG00000122873
CISD2	-0.0895030593872992	-0.203864153607673	0.0248580348330751	9.16169747877054	-1.64115864681942	0.11766759364941	0.185156345367164	-0.113713940817735	-0.22807503503811	0.000647153402638809	9.16169747877054	-2.08509763257792	0.0511804845812195	0.198949703221733	0.0242108814304363	-0.090150212789938	0.138571975650811	9.16169747877054	0.443938985758498	0.66223931615171	0.748144073008297	ENSG00000145354
CISD3	0.063792528884318	-0.147967937149701	0.275552994918337	5.80085581596543	0.631707337829775	0.535312392640378	0.626185462282143	0.31150246496004	0.0997419989260211	0.523262930994059	5.80085581596543	3.08466204912741	0.00624417407121506	0.0633966647042981	-0.247709936075722	-0.459470402109741	-0.0359494700417031	5.80085581596543	-2.45295471129763	0.0242956273063782	0.0580624313593107	NA
CIZ1	0.0433202192981001	-0.227455603218485	0.314096041814685	4.07066295215903	0.335483951335808	0.741037257755331	0.800196416879916	0.0464154734213507	-0.224360349095234	0.317191295937936	4.07066295215903	0.359454469040506	0.723328326524725	0.876698802635984	-0.00309525412325051	-0.273871076639836	0.267680568393335	4.07066295215903	-0.0239705177046986	0.981132974419063	0.986219859574832	ENSG00000148337
CKAP4	0.895415419287751	0.607690497888047	1.18314034068745	12.9050711250795	6.52586485148438	3.42672029344264e-06	4.09885077773486e-05	-0.0446205075942796	-0.332345428993983	0.243104413805424	12.9050711250795	-0.325198110164914	0.748682712523992	0.886323801611624	0.940035926882031	0.652311005482327	1.22776084828173	12.9050711250795	6.85106296164929	1.79173763095195e-06	5.2765539220376e-05	ENSG00000136026
CKAP5	0.321571721854884	0.0836524145569918	0.559491029152776	10.6699197948647	2.83425649873066	0.0107985420171402	0.0253254112932225	-0.129539674406255	-0.367458981704147	0.108379632891637	10.6699197948647	-1.1417318099726	0.268139079137894	0.529724093018569	0.451111396261139	0.213192088963246	0.689030703559031	10.6699197948647	3.97598830870326	0.000847119252906536	0.00453431710309048	ENSG00000175216
CKB	0.300572996443179	-0.112977669741376	0.714123662627735	10.5750338804219	1.52409564767488	0.144409337850619	0.216893689160403	-0.121193737694636	-0.534744403879192	0.29235692848992	10.5750338804219	-0.614529083888491	0.546355527660962	0.768769734059772	0.421766734137815	0.00821606795325969	0.835317400322371	10.5750338804219	2.13862473156337	0.0460486571702818	0.0964286236783623	ENSG00000166165
CLASP1	0.321271219357014	0.109095723300857	0.53344671541317	7.54488488877114	3.17517438378836	0.00511136840186395	0.013543961944119	0.139088451513485	-0.0730870445426713	0.351263947569642	7.54488488877114	1.37463321243116	0.185679997768538	0.429408066410043	0.182182767843528	-0.0299927282126284	0.394358263899685	7.54488488877114	1.8005411713572	0.0881138483836497	0.160153803331688	ENSG00000074054
CLASP2	0.0360974067541191	-0.273417387292635	0.345612200800873	5.48329795520273	0.244560085707418	0.80949095152673	0.854870948128433	-0.187396958072696	-0.49691175211945	0.122117835974058	5.48329795520273	-1.2696151953447	0.219971932124211	0.470371966991707	0.223494364826816	-0.0860204292199385	0.533009158873569	5.48329795520273	1.51417528105212	0.146891479722991	0.238148451272152	ENSG00000163539
CLCC1	0.165257393180672	-0.0901376279750402	0.420652414336383	7.0421939999065	1.35687380393515	0.191159546726253	0.272007758690292	-0.144263492149826	-0.399658513305538	0.111131529005886	7.0421939999065	-1.18449982536211	0.251220869456011	0.508230741556008	0.309520885330498	0.054125864174786	0.56491590648621	7.0421939999065	2.54137362929726	0.0201919776625272	0.0500703587480969	ENSG00000121940
CLEC11A	0.226145093844234	-0.108958765828073	0.56124895351654	6.86319672653747	1.41513778506454	0.173653020089696	0.251558998280622	-0.300718166024848	-0.635822025697154	0.0343856936474586	6.86319672653747	-1.88179027969624	0.0757059018123722	0.255816674751611	0.526863259869081	0.191759400196775	0.861967119541388	6.86319672653747	3.29692806476078	0.00389910255524735	0.0140858107061847	ENSG00000105472
CLIC1	-0.120489804940577	-0.276194022158666	0.035214412277511	10.4296223831179	-1.62271000016193	0.121580989485283	0.189710376953395	0.148164512105325	-0.00753970511276358	0.303868729323413	10.4296223831179	1.99542223162364	0.0609479582499183	0.222075841610705	-0.268654317045902	-0.424358534263991	-0.112950099827814	10.4296223831179	-3.61813223178557	0.00189805361527865	0.00826159351907536	NA
CLIC3	1.04539786702521	0.574126828063607	1.51666890598682	8.39080391852811	4.65159445945155	0.000185898035716442	0.000937143618839224	1.34007830396666	0.868807265005057	1.81134934292827	8.39080391852811	5.96280230769996	1.0886783384463e-05	0.00805335717140213	-0.29468043694145	-0.765951475903056	0.176590602020157	8.39080391852811	-1.31120784824841	0.205841184412197	0.310598491535572	ENSG00000169583
CLIC4	-0.268786931282579	-0.437690306308046	-0.099883556257111	11.86329613076	-3.33703535612977	0.0035653227458265	0.0100909043408338	0.107733544022999	-0.0611698310024688	0.276636919048466	11.86329613076	1.33753022786644	0.197273624557162	0.444941432411281	-0.376520475305577	-0.545423850331045	-0.20761710028011	11.86329613076	-4.67456558399621	0.000176630708427108	0.00142932641097623	ENSG00000169504
CLIC6	-0.260418843982084	-0.591151243277938	0.0703135553137708	9.13236837085029	-1.65115046813303	0.115593105006033	0.182323633082398	0.811201049002051	0.480468649706196	1.14193344829791	9.13236837085029	5.14331056588934	6.28091603241688e-05	0.0139157690622977	-1.07161989298413	-1.40235229227999	-0.74088749368828	9.13236837085029	-6.79446103402236	2.00374831856573e-06	5.7552104483249e-05	ENSG00000159212
CLINT1	0.00012132973972534	-0.0907277684681109	0.0909704279475615	10.4907330846922	0.00280051325132649	0.997795516282298	0.998224583371648	0.0302462615635299	-0.0606028366443063	0.121095359771366	10.4907330846922	0.69813927321944	0.493778946693653	0.731704916868015	-0.0301249318238046	-0.120974030031641	0.0607241663840316	10.4907330846922	-0.695338759968113	0.495491428963418	0.607355537135613	ENSG00000113282
CLIP1	0.907508147173846	0.454316335342415	1.36069995900528	7.86555349624279	4.19913139981827	0.000512308855216849	0.00212268308399287	0.0406671076964091	-0.412524704135022	0.49385891952784	7.86555349624279	0.188170794278357	0.852792897917185	0.938515930465625	0.866841039477437	0.413649227646006	1.32003285130887	7.86555349624279	4.01096060553991	0.000782867295719322	0.00426881557326423	ENSG00000130779
CLIP2	0.637347989925027	0.325863658876719	0.948832320973335	8.31258304917302	4.29073213082398	0.000416914757224124	0.00178793029065792	0.194402575399144	-0.117081755649164	0.505886906447452	8.31258304917302	1.30875030558762	0.206655804674806	0.453998800354992	0.442945414525884	0.131461083477576	0.754429745574192	8.31258304917302	2.98198182523636	0.0078258678265422	0.0238622300110753	ENSG00000106665
CLK1	0.0489641339750584	-0.144496454562105	0.242424722512222	5.9383356773524	0.530733571452008	0.601921706874061	0.682937949085975	-0.322276364080588	-0.515736952617752	-0.128815775543425	5.9383356773524	-3.49322803891896	0.00251317066163634	0.0410308178547153	0.371240498055647	0.177779909518483	0.56470108659281	5.9383356773524	4.02396161037097	0.000760247162688584	0.00418630774910057	ENSG00000013441
CLN5	-0.0133540616331587	-0.25952152706777	0.232813403801453	6.7733646362183	-0.113755841890341	0.910657654085562	0.934558902615819	0.13103050171904	-0.115136963715572	0.377197967153651	6.7733646362183	1.11617614519258	0.278645273597046	0.542030291825693	-0.144384563352198	-0.39055202878681	0.101782902082413	6.7733646362183	-1.22993198708292	0.234145590551865	0.341529602770479	ENSG00000102805
CLPB	0.313928675965133	0.167974374993088	0.459882976937179	8.64057122956921	4.51029634599251	0.000254816942335234	0.00120006400069418	0.200251483185651	0.0542971822136055	0.346205784157697	8.64057122956921	2.87706604092496	0.00984028390809363	0.0769495891552048	0.113677192779482	-0.0322771081925635	0.259631493751528	8.64057122956921	1.63323030506754	0.119336087863392	0.203247004695593	ENSG00000162129
CLPP	0.354632767050727	0.145611823676035	0.563653710425418	6.64522922674449	3.55778781963335	0.00217394864373225	0.00677067137837093	0.301198412345674	0.0921774689709832	0.510219355720365	6.64522922674449	3.02171751259257	0.00717237168100608	0.0660145465355894	0.0534343547050522	-0.155586588669639	0.262455298079743	6.64522922674449	0.536070307040775	0.598301636163945	0.69406569759931	ENSG00000125656
CLPTM1L	-0.0426774398253622	-0.341241885107666	0.255887005456942	5.69706174301722	-0.299744523590977	0.767716183337559	0.822136571017184	0.0917978187195079	-0.206766626562796	0.390362264001812	5.69706174301722	0.644740958018238	0.527015597045433	0.757086623356715	-0.13447525854487	-0.433039703827174	0.164089186737434	5.69706174301722	-0.944485481609215	0.357103099913162	0.473293122994661	NA
CLPX	0.305210865031118	0.143799175919562	0.466622554142675	7.42538235811345	3.96511688641358	0.000868149270883384	0.00320087048923961	0.107229691746995	-0.0541819973645613	0.268641380858551	7.42538235811345	1.39306397702317	0.180126989768243	0.423944390549584	0.197981173284123	0.0365694841725671	0.35939286239568	7.42538235811345	2.57205290939041	0.0189277105341397	0.047499075227426	ENSG00000166855
CLTA	0.0169759367999145	-0.114052382373686	0.148004255973515	10.0972028020175	0.271681187313057	0.788877942502473	0.838927500734153	-0.0836774648457457	-0.214705784019346	0.0473508543278549	10.0972028020175	-1.33916574199035	0.196750745188707	0.44462419493106	0.10065340164566	-0.0303749175279404	0.231681720819261	10.0972028020175	1.6108469293034	0.124155193759082	0.21045323007687	ENSG00000122705
CLTB	0.0377537978631324	-0.264943100673371	0.340450696399636	10.1328315646908	0.261543337789645	0.796565261278405	0.84486395275323	0.106162943589402	-0.196533954947102	0.408859842125905	10.1328315646908	0.735454767136431	0.471291097899967	0.716126077318682	-0.0684091457262692	-0.371106044262773	0.234287752810234	10.1328315646908	-0.473911429346786	0.641112018795332	0.731445105319021	ENSG00000175416
CLTC	0.564902706083181	0.302701041213146	0.827104370953217	13.6279976015187	4.51782284318268	0.000250564241265094	0.00118602524063891	0.011560068379346	-0.250641596490689	0.273761733249381	13.6279976015187	0.092451922128468	0.927333516508662	0.971949036489197	0.553342637703835	0.2911409728338	0.815544302573871	13.6279976015187	4.42537092105422	0.000308178213361928	0.00216936948074591	ENSG00000141367
CLU	-1.70719571433623	-2.29221781785632	-1.12217361081614	10.5647207589675	-6.11930392345602	7.86252599002266e-06	7.55874657677179e-05	-0.161090700397562	-0.746112803917653	0.42393140312253	10.5647207589675	-0.577416488746487	0.570624301187396	0.784397587583889	-1.54610501393867	-2.13112711745876	-0.96108291041858	10.5647207589675	-5.54188743470953	2.65223616618243e-05	0.000356069860741636	ENSG00000120885
CMAS	-0.436290705707529	-0.58126225120368	-0.291319160211379	10.4439762003479	-6.31079654762994	5.30271305572935e-06	5.56964420955048e-05	-0.144904105740423	-0.289875651236573	6.74397557272888e-05	10.4439762003479	-2.09598856514968	0.0500961034352167	0.196375037307551	-0.291386599967106	-0.436358145463257	-0.146415054470956	10.4439762003479	-4.21480798248026	0.000494547612670928	0.00303179188637395	ENSG00000111726
CMBL	0.0774860722534338	-0.15667448821945	0.311646632726318	10.2104880290428	0.693906387151915	0.496368634583822	0.59084248061359	-0.365622970727939	-0.599783531200823	-0.131462410255055	10.2104880290428	-3.27424151591748	0.00410129474054031	0.0495670764356729	0.443109042981373	0.208948482508489	0.677269603454257	10.2104880290428	3.96814790306939	0.000862233962887754	0.00460617064215467	ENSG00000164237
CMC2	-0.372958061107219	-0.812386151895425	0.0664700296809866	4.01308379453759	-1.77976707856214	0.0915585642254248	0.150806651064798	0.0922673641787064	-0.347160726609499	0.531695454966912	4.01308379453759	0.440302635377966	0.664822934200433	0.846816619993051	-0.465225425285925	-0.904653516074131	-0.0257973344977197	4.01308379453759	-2.2200697139401	0.0391352015083791	0.0846171434100779	ENSG00000103121
CMPK1	-0.438286655894103	-0.59169962945999	-0.284873682328217	11.080373470348	-5.99083208715911	1.02679981224576e-05	9.23183658144333e-05	-0.00452365461242543	-0.157936628178312	0.148889318953461	11.080373470348	-0.0618327180143296	0.951359661615662	0.980872259139746	-0.433763001281678	-0.587175974847564	-0.280350027715791	11.080373470348	-5.92899936914478	1.16843681488318e-05	0.00019556606113854	ENSG00000162368
CMTR1	-0.0208723412531571	-0.148610622853591	0.106865940347277	6.72062404591759	-0.342642384657413	0.735732640782702	0.795946053839086	-0.116299051315712	-0.244037332916146	0.0114392302847213	6.72062404591759	-1.90917654099696	0.0718854174217505	0.246537318969982	0.0954267100625552	-0.0323115715378784	0.223164991662989	6.72062404591759	1.56653415633955	0.134180947920215	0.223157819261713	ENSG00000137200
CNBP	0.127011414881476	-0.111960518610422	0.365983348373375	8.86434982342268	1.1145173749212	0.279337557668343	0.370195857542238	0.189004277933869	-0.0499676555580299	0.427976211425767	8.86434982342268	1.65850094566937	0.114086947452006	0.324888317608148	-0.0619928630523923	-0.300964796544291	0.176979070439506	8.86434982342268	-0.543983570748163	0.59295360668913	0.689910068151123	ENSG00000169714
CNDP2	-0.594015865887503	-0.774176098012436	-0.413855633762569	10.718765005108	-6.91401152246869	1.58300031508851e-06	2.32356481580657e-05	-0.362182004994766	-0.5423422371197	-0.182021772869832	10.718765005108	-4.21559540673762	0.000493672007713222	0.0212570278155542	-0.231833860892737	-0.41199409301767	-0.0516736287678028	10.718765005108	-2.69841611573107	0.0144686155018955	0.0383603805870767	ENSG00000133313
CNIH4	-0.00166241095540887	-0.51358154393129	0.510256722020472	3.45020284574214	-0.00680970059330581	0.994639635266694	0.996567231459072	-0.138888740571198	-0.650807873547078	0.373030392404683	3.45020284574214	-0.568927157267541	0.576252966919724	0.78971247008809	0.137226329615789	-0.374692803360092	0.64914546259167	3.45020284574214	0.562117456674235	0.580788409608571	0.679680198669185	ENSG00000143771
CNN2	0.694397966110802	0.204651726495033	1.18414420572657	9.59216797163763	2.97322870351341	0.00797739001733063	0.0196499712814396	-0.283346229531375	-0.773092469147145	0.206400010084394	9.59216797163763	-1.21321372439123	0.24032270876699	0.494604153357543	0.977744195642178	0.487997956026408	1.46749043525795	9.59216797163763	4.18644242790464	0.000527154351440582	0.00318707548383305	ENSG00000064666
CNN3	-0.121709808450225	-0.300141712994528	0.0567220960940774	10.8146159024881	-1.43035571194327	0.169300344693783	0.246635724439628	-0.298141966293098	-0.476573870837401	-0.119710061748796	10.8146159024881	-3.50381838479134	0.0024541367756016	0.0407824943459794	0.176432157842873	-0.00199974670142933	0.354864062387176	10.8146159024881	2.07346267284807	0.0523623986554722	0.106813783842136	ENSG00000117519
CNNM3	0.0710197620588771	-0.233531930207348	0.375571454325102	4.3704126935794	0.489000364291114	0.630592454477312	0.708970274197152	0.142150073398138	-0.162401618868086	0.446701765664363	4.3704126935794	0.978761905989935	0.340333327214252	0.605109274561679	-0.0711303113392612	-0.375682003605486	0.233421380926964	4.3704126935794	-0.489761541698821	0.630063900589671	0.722090475232448	ENSG00000168763
CNOT1	0.614874168376952	0.36366661174736	0.866081725006543	8.4846749173994	5.13268409891152	6.42843679133345e-05	0.000402434074184062	-0.136421736500141	-0.387629293129733	0.11478582012945	8.4846749173994	-1.13878532176506	0.269335183582737	0.530978939806366	0.751295904877093	0.500088348247502	1.00250346150668	8.4846749173994	6.27146942067658	5.74724334258497e-06	0.000117805829396687	ENSG00000125107
CNOT10	-0.0826450275582138	-0.248129637638717	0.0828395825222899	6.72706232209027	-1.04724936233764	0.308484493053693	0.400943672116992	-0.193088637421262	-0.358573247501766	-0.0276040273407582	6.72706232209027	-2.44675279794209	0.024611062655803	0.128813582156863	0.110443609863048	-0.0550410002174556	0.275928219943552	6.72706232209027	1.39950343560445	0.178218610036555	0.278178863636394	ENSG00000182973
CNOT2	0.00953236338330399	-0.125662046463182	0.14472677322979	7.28409041247238	0.147853919609265	0.884058764476319	0.912928357999076	-0.0803436381939662	-0.215538048040452	0.0548507716525201	7.28409041247238	-1.24618852061944	0.228256578601351	0.480372727742647	0.0898760015772702	-0.0453184082692162	0.225070411423756	7.28409041247238	1.39404244022871	0.179835960419297	0.279764869217984	ENSG00000111596
CNOT3	0.192119562370946	0.0435224171696975	0.340716707572195	7.36767844732172	2.71114102922331	0.0140796860608616	0.0319859593987124	-0.0346175404767379	-0.183214685677987	0.113979604724511	7.36767844732172	-0.488513679497514	0.630930510806026	0.828960113088246	0.226737102847684	0.0781399576464354	0.375334248048933	7.36767844732172	3.19965470872083	0.00484118456145435	0.0166121178203887	NA
CNOT4	-0.119832607491322	-0.270632007668596	0.0309667926859511	6.35442939091585	-1.66635059968083	0.112497001303901	0.178167804453025	0.0635832321810526	-0.0872161679962208	0.214382632358326	6.35442939091585	0.884166332458508	0.387961105064882	0.645861546285116	-0.183415839672375	-0.334215239849648	-0.0326164394951015	6.35442939091585	-2.55051693213934	0.0198070824396236	0.0493110511458366	ENSG00000080802
CNOT7	0.0984997924319586	-0.171933111789184	0.368932696653101	4.24850686563897	0.763777340892687	0.454638098184123	0.552050829801268	-0.0446270893118115	-0.315059993532954	0.225805814909331	4.24850686563897	-0.346042958718934	0.733217465456169	0.880428610778724	0.14312688174377	-0.127306022477372	0.413559785964912	4.24850686563897	1.10982029961162	0.281304737937362	0.392830415853104	ENSG00000198791
CNP	0.437679099100544	0.289468623129252	0.585889575071836	10.0511215773576	6.19252676877803	6.75935226279383e-06	6.73421748839884e-05	0.117020498538418	-0.0311899774328744	0.26523097450971	10.0511215773576	1.65567094975315	0.114664840142312	0.325922725218191	0.320658600562126	0.172448124590834	0.468869076533418	10.0511215773576	4.53685581902488	0.000240127757188645	0.00179354511842093	ENSG00000173786
CNPY2	-0.0244261082705002	-0.405049843118467	0.356197626577467	9.37823398006445	-0.134570355017064	0.894405880941003	0.921131156267925	0.180088050263272	-0.200535684584695	0.56071178511124	9.37823398006445	0.9921561220429	0.333930909143202	0.599477561618308	-0.204514158533772	-0.58513789338174	0.176109576314195	9.37823398006445	-1.12672647705996	0.274271688883541	0.385554733648071	ENSG00000257727
CNPY3	-0.325417761471195	-0.698195580565932	0.047360057623541	6.39404872266672	-1.83055244912836	0.08333734559419	0.139234710610329	-0.12398987754554	-0.496767696640276	0.248787941549196	6.39404872266672	-0.697472605619299	0.49418629510398	0.73207539991048	-0.201427883925655	-0.574205703020392	0.171349935169081	6.39404872266672	-1.13307984350906	0.271662540036681	0.382928142620623	ENSG00000137161
CNPY4	0.27081214632833	-0.159683440142601	0.701307732799262	7.97898771617933	1.31913858175911	0.203229544192805	0.285774272931134	0.118014000058432	-0.312481586412499	0.548509586529363	7.97898771617933	0.574851692494095	0.572321841126741	0.785549712909358	0.152798146269898	-0.277697440201033	0.58329373274083	7.97898771617933	0.744286889265012	0.466059246471217	0.578903810419267	ENSG00000166997
CNRIP1	0.133466008954466	-0.0400501836675384	0.30698220157647	8.60024487154115	1.61295277142602	0.123694907667532	0.192556843552033	0.0353785269011375	-0.138137665720867	0.208894719523142	8.60024487154115	0.427553752908189	0.673914913024256	0.851174291612884	0.0980874820533284	-0.075428710568676	0.271603674675333	8.60024487154115	1.18539901851783	0.250874010552358	0.359506243024367	ENSG00000119865
COASY	-0.399407093608152	-0.534398049885746	-0.264416137330557	6.88165137203974	-6.20443282280452	6.59565423528525e-06	6.60499278860039e-05	-0.211727189501431	-0.346718145779025	-0.0767362332238371	6.88165137203974	-3.28899297244735	0.00396868573375828	0.0489822141092236	-0.18767990410672	-0.322670860384314	-0.0526889478291261	6.88165137203974	-2.91543985035717	0.00905136997311343	0.0266220129487338	ENSG00000068120
COBLL1	-0.472694648842241	-0.65314067651953	-0.292248621164952	10.6557338642148	-5.49318653291075	2.94408278693743e-05	0.000217096944653247	0.0893682794016559	-0.0910777482756326	0.269814307078944	10.6557338642148	1.0385491565876	0.312408182307666	0.577068389153461	-0.562062928243897	-0.742508955921186	-0.381616900566608	10.6557338642148	-6.53173568949835	3.38641406111211e-06	8.51728898721872e-05	ENSG00000082438
COG1	0.00666402841799751	-0.121980328313734	0.135308385149729	9.08939761227482	0.108626825387348	0.914668855632853	0.938054702503783	-0.0180152079175038	-0.146659564649236	0.110629148814228	9.08939761227482	-0.293656437521541	0.772291783706811	0.896575266863222	0.0246792363355013	-0.103965120396231	0.153323593067233	9.08939761227482	0.402283262908889	0.692088913021272	0.774622244769475	ENSG00000166685
COG2	0.000473336820848047	-0.108883780564946	0.109830454206642	9.2255364211726	0.00907641244115729	0.992855401980544	0.994993793972749	0.00335731984523058	-0.105999797540563	0.112714437231025	9.2255364211726	0.0643778769578914	0.949360383422788	0.97931034621139	-0.00288398302438253	-0.112241100410176	0.106473134361411	9.2255364211726	-0.0553014645167341	0.956491589404226	0.971949195347863	ENSG00000135775
COG3	-0.00058264671801922	-0.124411579286812	0.123246285850773	9.96727366033544	-0.00986675085542572	0.992233298820966	0.994584562562248	-0.062896421344357	-0.18672535391315	0.0609325112244357	9.96727366033544	-1.06511081228159	0.30054010093091	0.565701088038643	0.0623137746263378	-0.0615151579424549	0.186142707195131	9.96727366033544	1.05524406142616	0.304910201615984	0.417033265173184	ENSG00000136152
COG4	-0.0340954023076012	-0.167439667022916	0.0992488624077134	9.73700246718114	-0.536182289831558	0.598225789544251	0.679078945779312	0.00125191936513858	-0.132092345350176	0.134596184080453	9.73700246718114	0.0196876102481073	0.984503511695057	0.990444897556985	-0.0353473216727398	-0.168691586388054	0.0979969430425748	9.73700246718114	-0.555869900079665	0.584965310045579	0.683365199006297	ENSG00000103051
COG5	0.0891999219364141	-0.0942503040007477	0.272650147873576	9.04638257322439	1.01961733404651	0.321068846031873	0.415096788159574	-0.123444314793554	-0.306894540730716	0.0600059111436078	9.04638257322439	-1.41105463346397	0.174836175853916	0.41812377227453	0.212644236729968	0.0291940107928063	0.39609446266713	9.04638257322439	2.43067196751048	0.0254469127097762	0.0603796455066744	ENSG00000164597
COG6	0.0538841279356692	-0.09078061162434	0.198548867495678	9.35378888100926	0.781068558485347	0.444649954203801	0.541895295157225	-0.0442090282781411	-0.18887376783815	0.100455711281868	9.35378888100926	-0.640824734706116	0.529501056442136	0.758048716993382	0.0980931562138103	-0.0465715833461989	0.24275789577382	9.35378888100926	1.42189329319146	0.171709736749962	0.269123615463603	ENSG00000133103
COG7	-0.0722142915487805	-0.209418335527823	0.0649897524302623	9.61858639156934	-1.10369031027722	0.283887321105909	0.375690473579578	-0.00840558264209612	-0.145609626621139	0.128798461336947	9.61858639156934	-0.128467093082941	0.899166613862504	0.955428694748168	-0.0638087089066843	-0.201012752885727	0.0733953350723585	9.61858639156934	-0.975223217194274	0.342038952699847	0.457987696953206	ENSG00000168434
COG8	0.045995478341748	-0.193564651186482	0.285555607869978	7.4079699712438	0.402616516843078	0.691847959274367	0.761212710925427	-0.192804568459914	-0.432364697988144	0.0467555610683156	7.4079699712438	-1.68769423829006	0.108269174536651	0.315649416741251	0.238800046801662	-0.000760082726567662	0.478360176329893	7.4079699712438	2.09031075513314	0.0506588012874741	0.104114577027658	NA
COL11A1	0.900680657757922	0.477037438302777	1.32432387721307	8.19540243326306	4.45822069268011	0.000286312741542518	0.00132282812799388	-0.152667489713929	-0.576310709169074	0.270975729741216	8.19540243326306	-0.755678892268495	0.459362833818436	0.706583558927994	1.05334814747185	0.629704928016706	1.476991366927	8.19540243326306	5.21389958494861	5.38486097200219e-05	0.000596565669112529	ENSG00000060718
COL11A2	-0.538034743762646	-1.09306861340989	0.0169991258845962	9.4658721343836	-2.03273994879373	0.056695957659222	0.102092217874752	-0.760560674260406	-1.31559454390765	-0.205526804613164	9.4658721343836	-2.87346139626376	0.00991770593530304	0.0769495891552048	0.22252593049776	-0.332507939149482	0.777559800145002	9.4658721343836	0.840721447470023	0.411246600742892	0.52869288142139	NA
COL12A1	1.03923287567842	0.702692692589415	1.37577305876742	11.0324026815166	6.47540501243428	3.79426325179176e-06	4.41367672764676e-05	-0.219691714556371	-0.556231897645371	0.11684846853263	11.0324026815166	-1.36888743891972	0.18743890349183	0.431759018785884	1.25892459023479	0.922384407145785	1.59546477332379	11.0324026815166	7.844292451354	2.70159169481056e-07	1.65401396788863e-05	ENSG00000111799
COL14A1	1.48332093515909	1.07522720246792	1.89141466785026	9.38256732459881	7.62195162219624	4.07891897936386e-07	9.2132087431942e-06	0.125257456709111	-0.282836275982058	0.533351189400279	9.38256732459881	0.643627587750448	0.527721549085796	0.757632942886828	1.35806347844998	0.949969745758809	1.76615721114115	9.38256732459881	6.97832403444579	1.39560595319686e-06	4.60549964554963e-05	ENSG00000187955
COL15A1	-2.21679572559527	-2.71718777337763	-1.71640367781292	6.79174914232337	-9.28979783287853	2.16747768724217e-08	1.15922685962504e-06	-1.03066996801339	-1.53106201579575	-0.53027792023103	6.79174914232337	-4.3191691163572	0.000391107808026456	0.0203660167142347	-1.18612575758189	-1.68651780536424	-0.685733709799527	6.79174914232337	-4.97062871652133	9.17183945259095e-05	0.000880782700321486	ENSG00000204291
COL16A1	0.658557593059259	0.216657599146892	1.10045758697163	4.47731892537125	3.12507721648328	0.00571096855741068	0.0149036100379315	-0.380928630915164	-0.82282862482753	0.0609713629972028	4.47731892537125	-1.80763443945597	0.0869638271220012	0.27772318984123	1.03948622397442	0.597586230062056	1.48138621788679	4.47731892537125	4.93271165593924	9.97069823522649e-05	0.00093724563411129	ENSG00000084636
COL1A1	0.603153448163303	-0.292077393977703	1.49838429030431	10.0850863204388	1.41281001823992	0.174326730296167	0.252220856986339	0.648215838074584	-0.247015004066421	1.54344668021559	10.0850863204388	1.51836291876028	0.145839428376161	0.372718835142833	-0.0450623899112816	-0.940293232052287	0.850168452229724	10.0850863204388	-0.105552900520358	0.917073986669942	0.943849869492422	ENSG00000108821
COL1A2	0.570904348367337	-0.201497665012525	1.3433063617472	10.0103522907374	1.54992591745359	0.138109350792865	0.210258452166912	0.587298911353439	-0.185103102026423	1.3597009247333	10.0103522907374	1.59443487617873	0.127792245574106	0.347323200149716	-0.0163945629861022	-0.788796576365965	0.75600745039376	10.0103522907374	-0.0445089587251407	0.964975965464218	0.976306407328768	ENSG00000164692
COL2A1	0.873897942740051	0.373751993451632	1.37404389202847	10.8753104797998	3.66399563791465	0.00171186428257869	0.00558968737322011	-0.0586382058374504	-0.558784155125869	0.441507743450968	10.8753104797998	-0.245852656123564	0.808505162687111	0.916709262747364	0.932536148577501	0.432390199289083	1.43268209786592	10.8753104797998	3.90984829403821	0.000983423354436282	0.00509562234765258	ENSG00000139219
COL3A1	0.875583855079391	0.308715010326159	1.44245269983262	10.3693049792873	3.23896416444212	0.00443629171968448	0.0120996866188112	0.320121442721186	-0.246747402032046	0.886990287474418	10.3693049792873	1.18419483779702	0.25133859900098	0.508247936180601	0.555462412358205	-0.0114064323950276	1.12233125711144	10.3693049792873	2.05476932664509	0.0543130958089016	0.109973383289303	ENSG00000168542
COL4A3BP	0.157670496548906	-0.018848127108545	0.334189120206356	7.20461446104764	1.87305655041087	0.0769614612160161	0.130408477435587	0.0111019268141765	-0.165416696843274	0.187620550471627	7.20461446104764	0.131886035730378	0.89649923673198	0.95441012712815	0.146568569734729	-0.0299500539227216	0.32308719339218	7.20461446104764	1.74117051468049	0.0982701781475491	0.174857032091987	ENSG00000113163
COL5A1	0.051702424658842	-0.304528643943227	0.407933493260911	8.35862205126929	0.304347755685535	0.764262350099889	0.819947593962366	0.0981369150215734	-0.258094153580495	0.454367983623642	8.35862205126929	0.577685670136362	0.5704462910776	0.784397587583889	-0.0464344903627314	-0.4026655589648	0.309796578239337	8.35862205126929	-0.273337914450827	0.787623771091936	0.852282187649018	ENSG00000130635
COL5A2	-0.763703665516811	-1.11121509442447	-0.416192236609157	8.24132099225952	-4.60836394009911	0.000204698387557041	0.00100896355646495	-0.396378069345182	-0.743889498252837	-0.0488666404375281	8.24132099225952	-2.3918366296963	0.0275762645238081	0.137787284742108	-0.367325596171629	-0.714837025079283	-0.0198141672639743	8.24132099225952	-2.2165273104028	0.0394149120437923	0.0850638152781845	ENSG00000204262
COL6A1	-1.33425097567136	-1.6953302478875	-0.973171703455218	15.3281232633411	-7.7486484436212	3.22282908582188e-07	7.93429827319005e-06	0.333408386643109	-0.0276708855730343	0.694487658859252	15.3281232633411	1.93626568266322	0.0682755039928847	0.239401597647997	-1.66765936231447	-2.02873863453061	-1.30658009009833	15.3281232633411	-9.68491412628442	1.13713739366884e-08	1.7399241153861e-06	ENSG00000142156
COL6A2	-1.28285780129421	-1.64146567583233	-0.92424992675609	15.196848368145	-7.50152713360663	5.11273099347115e-07	1.07644965215481e-05	0.297471879648544	-0.0611359948895757	0.656079754186664	15.196848368145	1.73947055894837	0.0985753291807299	0.29803184319554	-1.58032968094275	-1.93893755548087	-1.22172180640463	15.196848368145	-9.240997692555	2.35021636875541e-08	2.60370399138545e-06	ENSG00000142173
COL6A3	-1.35574234576361	-1.72368120767616	-0.987803483851063	16.4007845987873	-7.72667218828174	3.35673022670308e-07	8.09239915882466e-06	0.119099261162582	-0.248839600749965	0.487038123075128	16.4007845987873	0.678772741550318	0.505691282898409	0.741096547819307	-1.47484160692619	-1.84278046883874	-1.10690274501364	16.4007845987873	-8.40544492983206	9.83126991322118e-08	7.37820950100293e-06	ENSG00000163359
COL9A2	0.667611072129732	0.0118945171821374	1.32332762707733	7.74327160373265	2.1350024070454	0.0463805836498976	0.0863235422891894	-0.496191345459383	-1.15190790040698	0.159525209488211	7.74327160373265	-1.58680669200318	0.129513016190592	0.349549921307902	1.16380241758912	0.508085862641521	1.81951897253671	7.74327160373265	3.72180909904857	0.00150281343345577	0.00698560530056913	ENSG00000049089
COL9A3	0.110165070771704	-0.333031456749478	0.553361598292886	7.08807809208561	0.521240983488794	0.608387120000141	0.68866662762329	-0.496398253211427	-0.939594780732609	-0.0532017256902452	7.08807809208561	-2.34868558512741	0.0301366158372209	0.144861232944823	0.606563323983131	0.163366796461949	1.04975985150431	7.08807809208561	2.86992656861621	0.00999419798102061	0.0286878489856193	ENSG00000092758
COLGALT1	0.365575773986187	0.205047484930924	0.52610406304145	11.2615482341912	4.77547766273016	0.000141158648595731	0.000749289732913767	-0.0208635575578793	-0.181391846613142	0.139664731497384	11.2615482341912	-0.272538445303277	0.788228908994752	0.903986214938514	0.386439331544066	0.225911042488803	0.546967620599329	11.2615482341912	5.04801610803344	7.73769463681063e-05	0.000775937352264652	ENSG00000130309
COLGALT2	-1.49856329737405	-1.76407900192559	-1.2330475928225	10.0452874048514	-11.8352071826745	4.56755676531419e-10	8.50113665160278e-08	-0.227823096544594	-0.493338801096138	0.0376926080069506	10.0452874048514	-1.79927905169474	0.0883198590384687	0.280474351545263	-1.27074020082945	-1.536255905381	-1.00522449627791	10.0452874048514	-10.0359281309798	6.50823887328389e-09	1.27744576037707e-06	ENSG00000198756
COMMD1	0.201740293235896	0.0328663439857163	0.370614242486076	7.51853009515207	2.50507639512732	0.0217906356167031	0.0460244337378662	0.136306769299007	-0.0325671799511728	0.305180718549187	7.51853009515207	1.69256654082354	0.107323350520113	0.313481198976827	0.0654335239368891	-0.103440425313291	0.234307473187069	7.51853009515207	0.812509854303777	0.426839031206279	0.542152920776451	ENSG00000173163
COMMD10	0.171250208248926	0.060715023262404	0.281785393235448	8.45384282343891	3.24878934894228	0.0043403869480594	0.0118589668052381	0.08224960546492	-0.0282855795216022	0.192784790451442	8.45384282343891	1.56035805691239	0.135630746470242	0.358166778278113	0.0890006027840062	-0.021534582202516	0.199535787770528	8.45384282343891	1.68843129202989	0.108125638960473	0.189272539874794	ENSG00000145781
COMMD2	0.119300924981784	0.000900070196826905	0.23770177976674	7.68300422849947	2.11290494699862	0.0484530617049088	0.0894651175051351	0.0381494294915923	-0.0802514252933644	0.156550284276549	7.68300422849947	0.675653758009576	0.507624983605746	0.743462086470738	0.0811514954901913	-0.0372493592947654	0.199552350275148	7.68300422849947	1.43725118898905	0.167357443649613	0.264149995014128	ENSG00000114744
COMMD3	0.171136137275303	0.0521993004476787	0.290072974102927	8.84044141000194	3.0172849598809	0.00724256101881925	0.0181278302423701	0.0681018177801302	-0.0508350190474939	0.187038654607754	8.84044141000194	1.20069667225211	0.245028371334959	0.500572351704768	0.103034319495173	-0.0159025173324516	0.221971156322797	8.84044141000194	1.81658828762879	0.0855308904171976	0.156352898286157	ENSG00000148444
COMMD4	0.188718570233579	0.0810032998086175	0.296433840658541	8.04107566345376	3.6739086050177	0.00167406996519432	0.00549326343303892	0.024310144647945	-0.0834051257770167	0.132025415072907	8.04107566345376	0.473261584701315	0.641566850953603	0.836662151762083	0.164408425585634	0.0566931551606724	0.272123696010596	8.04107566345376	3.20064702031638	0.00483053231196594	0.0166000493704413	ENSG00000140365
COMMD5	-0.222714803555685	-0.471273118604317	0.025843511492948	5.04722879092735	-1.87893508292966	0.0761143604935838	0.129397193780287	-0.20998446881762	-0.458542783866253	0.0385738462310122	5.04722879092735	-1.77153552001373	0.0929555783964327	0.289726483753399	-0.0127303347380643	-0.261288649786697	0.235827980310568	5.04722879092735	-0.107399562915927	0.915629002491974	0.942779762911077	ENSG00000170619
COMMD7	0.027017084051252	-0.247294681254116	0.30132884935662	6.17348257944486	0.206530894332598	0.838633872352817	0.878272205279689	0.0538174305204571	-0.220494334784911	0.328129195825825	6.17348257944486	0.41140494788361	0.68550589035764	0.858959346448782	-0.026800346469205	-0.301112111774573	0.247511418836163	6.17348257944486	-0.204874053551012	0.839909360345988	0.885950097057038	ENSG00000149600
COMMD8	0.195661254348593	0.0855288404128414	0.305793668284345	8.36180929605326	3.72546649347456	0.00149047733490424	0.00497146311061609	0.0448983373270231	-0.0652340766087287	0.155030751262775	8.36180929605326	0.854881830750899	0.4035598858828	0.660201830220757	0.15076291702157	0.0406305030858183	0.260895330957322	8.36180929605326	2.87058466272366	0.00997991421846202	0.0286645313941381	ENSG00000169019
COMMD9	0.0918914841121952	-0.150986964527609	0.334769932751999	5.19013378740847	0.793372736537998	0.43762572968787	0.53459504338085	0.0383967002228029	-0.204481748417001	0.281275148862607	5.19013378740847	0.331509447519648	0.743988271708528	0.884774186382241	0.0534947838893922	-0.189383664750411	0.296373232529196	5.19013378740847	0.46186328901835	0.64956817887292	0.737900570384692	ENSG00000110442
COMP	-2.72170916167686	-3.39170218496631	-2.0517161383874	11.4934298901704	-8.51848614938228	8.05958259411545e-08	2.88471060080148e-06	-0.450292015851209	-1.12028503914066	0.219701007438243	11.4934298901704	-1.40933732164193	0.175335735298467	0.419022689442098	-2.27141714582565	-2.9414101691151	-1.60142412253619	11.4934298901704	-7.10914882774035	1.08194790208792e-06	3.90256092125202e-05	ENSG00000105664
COMT	-0.221794088446327	-0.435303688664452	-0.00828448822820166	9.97852512753785	-2.17832936472829	0.0425497764472888	0.0803281061455409	-0.135329749794602	-0.348839350012727	0.0781798504235231	9.97852512753785	-1.32912815649842	0.199977169421877	0.446960142055453	-0.0864643386517248	-0.29997393886985	0.1270452615664	9.97852512753785	-0.849201208229868	0.406632264087928	0.524988880355475	ENSG00000093010
COPA	0.45398512396261	0.303148341169468	0.604821906755752	13.0503026005887	6.31139480904981	5.2962315169554e-06	5.56964420955048e-05	0.170578934634861	0.0197421518417189	0.321415717428003	13.0503026005887	2.37142352416899	0.0287611045466169	0.141386508280323	0.283406189327749	0.132569406534607	0.434242972120891	13.0503026005887	3.93997128488082	0.000918816384464018	0.00483735098745372	ENSG00000122218
COPB1	0.808558128299063	0.461511061427595	1.15560519517053	11.6566867099663	4.88555442736317	0.000110639754120946	0.000610684194454048	-0.122325515139389	-0.469372582010857	0.224721551732079	11.6566867099663	-0.739128012139253	0.469110940585877	0.714726000833689	0.930883643438452	0.583836576566984	1.27793071030992	11.6566867099663	5.62468243950242	2.22233777386724e-05	0.000310526656510639	ENSG00000129083
COPB2	0.253617920614749	0.140457821916841	0.366778019312657	12.3951269951246	4.69978084306547	0.000166996474565672	0.00085227951368493	0.161460206133658	0.0483001074357495	0.274620304831566	12.3951269951246	2.99201090311375	0.00765568348219288	0.0682411786257538	0.0921577144810914	-0.0210023842168167	0.205317813179	12.3951269951246	1.70776993995172	0.10441744369528	0.183896429036388	ENSG00000184432
COPE	0.1913191387289	0.0758445254874628	0.306793751970338	9.94109567869052	3.47426457045576	0.00262240602331069	0.00789777037311627	0.12068481204909	0.00521019880765244	0.236159425290528	9.94109567869052	2.19157879070531	0.0414374254063171	0.173233010256598	0.0706343266798104	-0.0448402865616272	0.186108939921248	9.94109567869052	1.28268577975044	0.215452177025509	0.32110793712354	ENSG00000105669
COPG1	0.297769791243537	0.112899428649646	0.482640153837428	11.9399823433111	3.37756977977596	0.00325656065952522	0.00937091944883788	-0.000975201652206437	-0.185845564246098	0.183895160941685	11.9399823433111	-0.0110616043888285	0.99129279742751	0.994713259959069	0.298744992895744	0.113874630301852	0.483615355489635	11.9399823433111	3.38863138416479	0.00317697492935524	0.0121666373220493	ENSG00000181789
COPG2	0.286556292183494	0.117419975166546	0.455692609200442	9.08545392276904	3.55274524108795	0.00219872691947542	0.00683411914249774	0.00789501158586425	-0.161241305431084	0.177031328602812	9.08545392276904	0.0978829137768593	0.923078748372055	0.970640772016988	0.27866128059763	0.109524963580682	0.447797597614578	9.08545392276904	3.45486232731109	0.00273902162374214	0.0108650192798569	ENSG00000158623
COPS2	0.0653606677396024	-0.0364199190370565	0.167141254516261	10.607588712124	1.34661211351227	0.194383992841504	0.27558461873599	-0.0901651197563655	-0.191945706533024	0.0116154670202933	10.607588712124	-1.85765303016693	0.0792206688764298	0.262358556784361	0.155525787495968	0.0537452007193091	0.257306374272627	10.607588712124	3.2042651436792	0.00479188634544623	0.0165282781062723	ENSG00000166200
COPS3	0.0811869328956192	-0.063779099626731	0.226152965417969	9.72553657990421	1.17438600836545	0.255147196567791	0.344615357222041	-0.117787007826578	-0.262753040348928	0.0271790246957718	9.72553657990421	-1.7038137668855	0.105167026879572	0.310102773175316	0.198973940722198	0.0540079081998474	0.343939973244548	9.72553657990421	2.87819977525095	0.00981605368959603	0.0282811751193129	ENSG00000141030
COPS4	0.044989838296182	-0.0429393496360122	0.132919026228376	10.823692419487	1.07293239153743	0.297108077017992	0.389092001791363	-0.0779151970254297	-0.165844384957624	0.0100139909067644	10.823692419487	-1.85814712494086	0.0791473041298517	0.262302283558547	0.122905035321612	0.0349758473894175	0.210834223253806	10.823692419487	2.93107951647829	0.00874766172184685	0.0260437968671186	ENSG00000138663
COPS5	0.0402168080834375	-0.0707500296523588	0.151183645819234	9.2754007411145	0.759985621016877	0.456846535317642	0.554244082702631	-0.0498126944578665	-0.160779532193663	0.0611541432779298	9.2754007411145	-0.941321137509076	0.358679237365196	0.620889838971828	0.090029502541304	-0.0209373351944923	0.2009963402771	9.2754007411145	1.70130675852595	0.105644422984794	0.185776077153532	ENSG00000121022
COPS6	0.0130477883416766	-0.0839786442337645	0.110074220917118	9.76565916636692	0.281992674223171	0.781081733169496	0.832617022780679	-0.046721875730853	-0.143748308306294	0.0503045568445881	9.76565916636692	-1.00976704534532	0.325641613836387	0.590495101005732	0.0597696640725296	-0.0372567685029115	0.156796096647971	9.76565916636692	1.29175971956849	0.212357264850074	0.317614385518288	ENSG00000168090
COPS7A	-0.0836469914507951	-0.217855583985079	0.0505616010834886	8.73523969293694	-1.30695606996334	0.207252152141182	0.290465139732807	0.0540335231093909	-0.0801750694248928	0.188242115643675	8.73523969293694	0.84425560064362	0.409319382226857	0.665001077339933	-0.137680514560186	-0.27188910709447	-0.00347192202590232	8.73523969293694	-2.15121167060696	0.0449120327739162	0.0944309482589391	ENSG00000111652
COPS7B	0.0866381242411869	-0.0216956497251508	0.194971898207525	7.76193300777295	1.67701194149579	0.110367857233685	0.175582350243498	-0.129084488901961	-0.237418262868299	-0.0207507149356237	7.76193300777295	-2.49862553288704	0.0220869444691706	0.120881841016143	0.215722613143148	0.107388839176811	0.324056387109486	7.76193300777295	4.17563747438283	0.000540136417893887	0.00324290935801324	ENSG00000144524
COPS8	0.0161770721730061	-0.0872047221622573	0.11955886650827	9.12335078766903	0.328130684254381	0.746500164485728	0.804788059627454	-0.0644847916431868	-0.16786658597845	0.0388970026920766	9.12335078766903	-1.30798939261628	0.206908543329487	0.454125213260426	0.0806618638161929	-0.0227199305190705	0.184043658151456	9.12335078766903	1.63612007687066	0.118725634558512	0.202503804105849	ENSG00000198612
COPZ1	-0.549397119658237	-0.862197522028622	-0.236596717287852	7.53401138808897	-3.68307075344125	0.00163987615925299	0.00540392618201427	-0.112440483206372	-0.425240885576757	0.200359919164013	7.53401138808897	-0.753783084006349	0.460473160134918	0.70735609577675	-0.436956636451865	-0.74975703882225	-0.12415623408148	7.53401138808897	-2.9292876694349	0.00878195210882368	0.0260762830649561	ENSG00000111481
COPZ2	0.643605078909127	0.486684154294552	0.800526003523702	9.0063478246945	8.60061665772793	6.98321095747764e-08	2.57085969114138e-06	0.0707758352763133	-0.0861450893382616	0.227696759890888	9.0063478246945	0.94579090157866	0.356454257501362	0.618873753788746	0.572829243632814	0.415908319018239	0.729750168247389	9.0063478246945	7.65482575614927	3.83627491518877e-07	1.99415380468719e-05	ENSG00000005243
COQ5	-0.123490454606109	-0.488095638619862	0.241114729407645	5.58085225092708	-0.710234127766705	0.486422611183984	0.581383100395345	-0.100653896391893	-0.465259080405647	0.26395128762186	5.58085225092708	-0.578893587672326	0.569647846123482	0.784397587583889	-0.0228365582142152	-0.387441742227968	0.341768625799538	5.58085225092708	-0.131340540094379	0.896924735286957	0.929679630202879	ENSG00000110871
COQ6	0.398148908904471	-0.0728988678779358	0.869196685686878	5.96769577000066	1.77244006438412	0.0928011637503528	0.15247309849237	0.0626792884180341	-0.408368488364373	0.533727065200441	5.96769577000066	0.279029477450775	0.783319720461053	0.901728515414468	0.335469620486437	-0.13557815629597	0.806517397268844	5.96769577000066	1.49341058693334	0.152201305289008	0.245304008836078	ENSG00000119723
COQ9	0.259402229336304	-0.0749399129754891	0.593744371648098	5.69213552266147	1.62694761656321	0.120672470291253	0.18848237806821	0.0391900039993835	-0.29515213831241	0.373532146311177	5.69213552266147	0.245796205233214	0.808548208535392	0.916709262747364	0.220212225336921	-0.114129916974873	0.554554367648714	5.69213552266147	1.38115141132999	0.183700657323564	0.284540332398982	ENSG00000088682
CORO1A	1.41899396935971	0.885925112296542	1.95206282642287	7.71930437438964	5.58197935071406	2.4343250337321e-05	0.000185383214107291	0.0600728027364532	-0.472996054326711	0.593141659799617	7.71930437438964	0.236311888320223	0.815789147133556	0.920312864589172	1.35892116662325	0.825852309560088	1.89199002368642	7.71930437438964	5.34566746239384	4.04571195340508e-05	0.000490226503104006	ENSG00000102879
CORO1B	0.24307748807097	0.0713068497672098	0.41484812637473	10.1895903255505	2.96747314261943	0.00807856611481726	0.0198152704967025	0.264455000447029	0.0926843621432689	0.436225638750789	10.1895903255505	3.22844833343368	0.00454123746920463	0.0520452658724363	-0.0213775123760591	-0.193148150679819	0.150393125927701	10.1895903255505	-0.26097519081425	0.79699671665968	0.858034641975356	ENSG00000172725
CORO1C	0.262381529942299	-0.0373740620473189	0.562137121931918	10.9891628529978	1.83551083797426	0.08257040849605	0.138400616257969	0.400982863481779	0.101227271492161	0.700738455471398	10.9891628529978	2.80510747812399	0.0115016949976985	0.0828728843373075	-0.13860133353948	-0.438356925529098	0.161154258450138	10.9891628529978	-0.969596640149734	0.344763099059643	0.461040640073846	ENSG00000110880
CORO7	0.569606909563491	0.414811889115409	0.724401930011572	7.83779929797784	7.71630258669689	3.4219065356048e-07	8.12353628069854e-06	0.186828555983811	0.03203353553573	0.341623576431892	7.83779929797784	2.53091324139922	0.0206409704442724	0.116133537457315	0.382778353579679	0.227983333131598	0.537573374027761	7.83779929797784	5.18538934529767	5.72990363885306e-05	0.000623339394289523	NA
COTL1	0.492451352399637	0.288372567136282	0.696530137662992	10.0735210873973	5.06006925262266	7.53585220181491e-05	0.000454201040091254	0.44598978201765	0.241910996754295	0.650068567281005	10.0735210873973	4.58266420017867	0.000216777280506188	0.0176958716876367	0.0464615703819877	-0.157617214881367	0.250540355645343	10.0735210873973	0.477405052443984	0.638669303871953	0.729134865181136	ENSG00000103187
COX17	-0.274023616814178	-0.608781464872767	0.060734231244411	5.90330444654268	-1.71651741372539	0.102776333264267	0.165817711053618	0.413108845272729	0.0783509972141404	0.747866693331318	5.90330444654268	2.58776427710423	0.0183096045484476	0.108100998641473	-0.687132462086907	-1.0218903101455	-0.352374614028318	5.90330444654268	-4.30428169082962	0.000404410843361528	0.0026281056622363	ENSG00000138495
COX20	0.227533206675761	0.0688855645230635	0.386180848828459	6.55123472942614	3.00747587537755	0.00740026438937495	0.0184530708487469	0.396418234447336	0.237770592294638	0.555065876600034	6.55123472942614	5.2397550848877	5.09031811313628e-05	0.0133587878346149	-0.168885027771575	-0.327532669924272	-0.0102373856188771	6.55123472942614	-2.23227920951015	0.038185050546866	0.0830257197170876	ENSG00000203667
COX4I1	1.18907635336901	0.798531168586771	1.57962153815126	10.0038756826464	6.38453749450847	4.56228231297684e-06	4.99489402406617e-05	0.678931302305031	0.288386117522788	1.06947648708727	10.0038756826464	3.64540287381926	0.00178505177331944	0.0356474073015251	0.510145051063983	0.11959986628174	0.900690235846226	10.0038756826464	2.7391346206892	0.0132589045405069	0.036033381609798	ENSG00000131143
COX5A	0.981586955529682	0.623284881603292	1.33988902945607	7.54909295640579	5.7447408641729	1.72214999416497e-05	0.000140090278371497	0.655311018319264	0.297008944392874	1.01361309224565	7.54909295640579	3.83520987567524	0.00116375464550257	0.0289852945442062	0.326275937210418	-0.0320261367159713	0.684578011136808	7.54909295640579	1.90953098849766	0.0718371109072847	0.136779425808052	ENSG00000178741
COX5B	1.10487574511016	0.735072559460975	1.47467893075934	9.5917433285535	6.26518325490423	5.82178447511982e-06	5.9930891952948e-05	0.779367452981395	0.409564267332214	1.14917063863058	9.5917433285535	4.41939280271699	0.000312335321879527	0.0199735029035418	0.325508292128761	-0.0442948935204205	0.695311477777943	9.5917433285535	1.84579045218724	0.0810001138004729	0.149798700124642	ENSG00000135940
COX6B1	0.885796200090743	0.387255282012004	1.38433711816948	6.7211286498802	3.72583819537238	0.00148922926976165	0.00497086355251144	0.595229114481853	0.0966881964031145	1.09377003256059	6.7211286498802	2.50365419213469	0.0218556387222456	0.120011636794667	0.29056708560889	-0.207973832469849	0.789108003687629	6.7211286498802	1.22218400323769	0.236993044303494	0.344446412225074	ENSG00000126267
COX6C	1.06413220233352	0.62361804413864	1.5046463605284	6.92694102549787	5.06555110663101	7.44583756300149e-05	0.00045111304922716	0.430654499976741	-0.00985965821813706	0.87116865817162	6.92694102549787	2.05002947392159	0.0548180290304348	0.209072368097224	0.633477702356777	0.192963544161899	1.07399186055166	6.92694102549787	3.01552163270942	0.00727066812964197	0.0226139163149894	ENSG00000164919
COX7A1	0.10692577515684	-0.133377745408102	0.347229295721783	5.92171436492306	0.933067925423562	0.362812357314931	0.458512534606737	-0.0993449983398804	-0.339648518904823	0.140958522225062	5.92171436492306	-0.866915683952087	0.397101218814946	0.652884061226997	0.206270773496721	-0.034032747068222	0.446574294061664	5.92171436492306	1.79998360937565	0.0882048052006014	0.160256524247715	ENSG00000161281
COX7A2	0.712465698175554	0.358436658694961	1.06649473765615	5.88865740591092	4.22003506833603	0.000488764291745697	0.00204149034963441	0.409832285571744	0.0558032460911513	0.763861325052336	5.88865740591092	2.42749457507624	0.0256151804156108	0.131263694354446	0.30263341260381	-0.0513956268767826	0.656662452084402	5.88865740591092	1.79254049325978	0.0894268910958734	0.162223518233567	ENSG00000112695
COX7C	0.537523531148404	-0.0610085706554415	1.13605563295225	4.06953209163548	1.88321983380723	0.0755021207761058	0.128497208475209	0.32159212162035	-0.276939980183495	0.920124223424195	4.06953209163548	1.12670167301826	0.274281911409843	0.537814468516645	0.215931409528054	-0.382600692275792	0.814463511331899	4.06953209163548	0.756518160788967	0.458871814685309	0.572701059200104	ENSG00000127184
CP	-1.2539872545385	-1.54048340718096	-0.96749110189605	10.3181831367909	-9.17836479837604	2.60859456742666e-08	1.27766216023539e-06	0.0543892736482761	-0.232106878994178	0.34088542629073	10.3181831367909	0.398093834571147	0.695120882032965	0.864494401602889	-1.30837652818678	-1.59487268082924	-1.02188037554433	10.3181831367909	-9.57645863294718	1.35494974110018e-08	1.85428857215857e-06	ENSG00000047457
CPAMD8	-1.60712049899522	-1.99442867622629	-1.21981232176416	6.64014407196323	-8.7012723247402	5.86487460384977e-08	2.31941552873046e-06	-0.712201881651343	-1.09951005888241	-0.324893704420279	6.64014407196323	-3.8560036576692	0.00111043133163867	0.0285460606967665	-0.894918617343881	-1.28222679457495	-0.507610440112816	6.64014407196323	-4.845268667071	0.000120942576302621	0.00106811156689913	ENSG00000160111
CPB2	-0.98893447460698	-1.63840455435439	-0.33946439485957	7.96544173457853	-3.19300320968108	0.00491318228787627	0.0131460823378311	-0.064552012443527	-0.714022092190937	0.584918067303883	7.96544173457853	-0.208421071583604	0.837179315251822	0.931689871769128	-0.924382462163453	-1.57385254191086	-0.274912382416043	7.96544173457853	-2.98458213809747	0.00778139426007577	0.0238093358533961	ENSG00000080618
CPEB4	-0.380559398004774	-0.735779096181368	-0.0253396998281802	5.51136527542569	-2.24655159538038	0.0371012859883788	0.071750741356578	-0.147485344043257	-0.50270504221985	0.207734354133337	5.51136527542569	-0.870648410452461	0.39511162212518	0.651181216058824	-0.233074053961517	-0.588293752138111	0.122145644215077	5.51136527542569	-1.37590318492791	0.185293019645448	0.286073522207564	ENSG00000113742
CPNE1	-0.0080386777680701	-0.132305655835015	0.116228300298874	9.52053250230678	-0.135650022377607	0.893564130252429	0.92046798717391	-0.09530295303896	-0.219569931105905	0.0289640250279846	9.52053250230678	-1.60820573798054	0.124734538051502	0.342614997375231	0.0872642752708899	-0.0370027027960547	0.211531253337834	9.52053250230678	1.47255571560293	0.157692375745656	0.252405443530972	ENSG00000214078
CPNE2	-0.528775935206385	-0.745960024514144	-0.311591845898626	7.48580975468338	-5.10545746944418	6.82276380443657e-05	0.000422158510399512	-0.149133416710391	-0.366317506018151	0.0680506725973677	7.48580975468338	-1.43991862260264	0.166610735195209	0.406523204438022	-0.379642518495993	-0.596826607803753	-0.162458429188234	7.48580975468338	-3.66553884684154	0.00170592538313726	0.00765445593803055	ENSG00000140848
CPNE3	-0.513469087458226	-0.650344317072099	-0.376593857844353	11.2772728436188	-7.8664797455686	2.59371023260194e-07	6.78007511926788e-06	-0.0565497724472674	-0.19342500206114	0.0803254571666053	11.2772728436188	-0.866357197421614	0.397399462020823	0.652884061226997	-0.456919315010959	-0.593794544624831	-0.320044085397086	11.2772728436188	-7.00012254814698	1.33743140221712e-06	4.45097452498583e-05	ENSG00000085719
CPNE8	-0.248211786874244	-0.495661005143604	-0.000762568604883468	7.89310827154875	-2.10342630925291	0.0493675657972967	0.0909371669258992	0.0830437642270514	-0.164405454042309	0.330492982496411	7.89310827154875	0.703739498813872	0.490364781050107	0.728265082537741	-0.331255551101295	-0.578704769370655	-0.0838063328319348	7.89310827154875	-2.80716580806678	0.0114506334673582	0.0321132415485701	ENSG00000139117
CPOX	0.52700665870386	0.292308422416853	0.761704894990866	8.46006192262385	4.70865925219138	0.000163732661142459	0.000840891912026338	0.235533438244003	0.000835201956996739	0.470231674531009	8.46006192262385	2.10442635756388	0.0492703464494735	0.194613685933277	0.291473220459856	0.0567749841728501	0.526171456746863	8.46006192262385	2.6042328946275	0.0176822471991853	0.0450577744894904	ENSG00000080819
CPPED1	-0.694942361739873	-0.89106278968405	-0.498821933795696	9.67314140993023	-7.43048121201218	5.84695635950115e-07	1.17774406669952e-05	-0.117151254252857	-0.313271682197034	0.0789691736913201	9.67314140993023	-1.25260775801627	0.225962868675944	0.477477396888813	-0.577791107487016	-0.773911535431193	-0.381670679542839	9.67314140993023	-6.17787345399591	6.96658740184473e-06	0.000137078068355178	ENSG00000103381
CPQ	0.0566714399708506	-0.195995657726028	0.309338537667729	9.86960822986581	0.470334182139119	0.643617570990682	0.719155681867102	-0.334861580741022	-0.5875286784379	-0.0821944830441432	9.86960822986581	-2.77912203728458	0.0121654023089437	0.0855069742349171	0.391533020711872	0.138865923014994	0.64420011840875	9.86960822986581	3.24945621942369	0.00433395166838726	0.0153003619977283	ENSG00000104324
CPSF1	0.0375281677888974	-0.0912290266722589	0.166285362250054	7.75808272095493	0.61119084921828	0.548515641158515	0.638220374671311	-0.00143361057185043	-0.130190805033007	0.127323583889306	7.75808272095493	-0.0233480533285398	0.981622816658993	0.98992001862035	0.0389617783607479	-0.0897954161004085	0.167718972821904	7.75808272095493	0.63453890254682	0.533503861031943	0.639297827808815	ENSG00000071894
CPSF2	0.00503960253587277	-0.158980156027703	0.169059361099448	6.42714495610621	0.0644304410529059	0.949319096764364	0.962558674492174	0.0210666367290742	-0.142953121834502	0.18508639529265	6.42714495610621	0.269333282990844	0.790656361720155	0.905610475823308	-0.0160270341932014	-0.180046792756777	0.147992724370374	6.42714495610621	-0.204902841937938	0.839887194244917	0.885950097057038	ENSG00000165934
CPSF3	-0.0891785145706514	-0.256046595644026	0.0776895665027237	6.62674073305378	-1.12067052381014	0.276775907931789	0.367533761303258	-0.0223368695424355	-0.189204950615811	0.14453121153094	6.62674073305378	-0.28069845535012	0.782058966142131	0.901608276109952	-0.0668416450282159	-0.233709726101591	0.100026436045159	6.62674073305378	-0.839972068460022	0.411655994973448	0.52869288142139	ENSG00000119203
CPSF4	0.167497846149149	0.0185771598370968	0.316418532461201	6.72822899822601	2.35855052718987	0.0295324959400303	0.059077688567911	0.07526683055882	-0.0736538557532322	0.224187516870872	6.72822899822601	1.05983824255472	0.302869733110573	0.567103769884706	0.092231015590329	-0.0566896707217232	0.241151701902381	6.72822899822601	1.29871228463515	0.210009512868395	0.315115854039549	ENSG00000160917
CPSF6	0.176636198714281	0.0489418223023989	0.304330575126163	9.18302495720505	2.90067401947933	0.00934743348884419	0.0223732551561687	-0.0351637851620783	-0.16285816157396	0.0925305912498036	9.18302495720505	-0.577450595000529	0.570601745078486	0.784397587583889	0.211799983876359	0.0841056074644772	0.339494360288241	9.18302495720505	3.47812461447986	0.00259979726219113	0.0104734689705414	ENSG00000111605
CPSF7	0.0986082434287017	-0.0268313158576322	0.224047802715036	10.1097283666139	1.6484268877744	0.116155463728615	0.183024508204959	0.0740156557327758	-0.0514239035535581	0.19945521501911	10.1097283666139	1.23731437437459	0.231456981595608	0.483813717594054	0.0245925876959259	-0.100846971590408	0.15003214698226	10.1097283666139	0.411112513399812	0.685716540072652	0.768273311090308	ENSG00000149532
CPT1A	0.906933868500048	0.611433329713464	1.20243440728663	6.56726865661514	6.43588581351805	4.11041235239428e-06	4.64217200866277e-05	0.42837112080091	0.132870582014326	0.723871659587494	6.56726865661514	3.03985518132986	0.00689197730057215	0.065434540734969	0.478562747699138	0.183062208912554	0.774063286485722	6.56726865661514	3.39603063218819	0.00312481141088311	0.0120063976010232	ENSG00000110090
CPT2	0.359863746616723	0.19554993136252	0.524177561870926	9.58241959480325	4.59256174752375	0.000212042141079029	0.00103965445989538	0.344674100321175	0.180360285066972	0.508987915575378	9.58241959480325	4.39871229980584	0.000327158382399584	0.0203660167142347	0.0151896462955481	-0.149124168958655	0.179503461549751	9.58241959480325	0.193849447717911	0.848407876429926	0.892324106923247	ENSG00000157184
CPVL	0.522160890962587	0.141241940834875	0.903079841090299	6.00807386525032	2.87450288469654	0.00989527635370115	0.0235271951322286	-0.0630000684742527	-0.443919018601965	0.317918881653459	6.00807386525032	-0.346816243230086	0.732645950419127	0.879969439158544	0.585160959436839	0.204242009309127	0.966079909564552	6.00807386525032	3.22131912792663	0.00461376387783015	0.0160088317103234	ENSG00000106066
CRABP2	0.760868025374635	0.12522560077191	1.39651044997736	5.52465022876819	2.51007931587832	0.0215634155722791	0.0456896961101159	0.622864317482397	-0.0127781071203281	1.25850674208512	5.52465022876819	2.05480949096452	0.0543088351285322	0.207811685734425	0.138003707892238	-0.497638716710487	0.773646132494964	5.52465022876819	0.455269824913804	0.654216778372419	0.741371327269086	ENSG00000143320
CRADD	-0.205018612847274	-0.361818485637959	-0.0482187400565895	6.3517820654645	-2.74181767346845	0.0131826832717482	0.0301716799131551	-0.0309139487454999	-0.187713821536185	0.125885924045185	6.3517820654645	-0.413427882717412	0.684049432757153	0.857919679412138	-0.174104664101774	-0.330904536892459	-0.0173047913110896	6.3517820654645	-2.32838979075104	0.0314158003346498	0.0710981123332322	ENSG00000169372
CRAT	0.218686677863015	-0.00974346333433437	0.447116819060365	9.5363849257005	2.00752011575781	0.0595391657904254	0.106087802570245	0.36856456367858	0.140134422481231	0.59699470487593	9.5363849257005	3.3833829420726	0.00321449459032785	0.044716847228389	-0.149877885815565	-0.378308027012915	0.0785522553817849	9.5363849257005	-1.37586282631478	0.185305307529249	0.286073522207564	ENSG00000095321
CRBN	-0.749343448448202	-1.40067422546527	-0.0980126714311294	6.06160627087652	-2.41251654940217	0.0264224937452904	0.0541602922453024	-0.0597258186139733	-0.711056595631046	0.591604958403099	6.06160627087652	-0.192287696824726	0.849613351026476	0.936567382688034	-0.689617629834228	-1.3409484068513	-0.038286852817156	6.06160627087652	-2.22022885257744	0.0391226787199444	0.0846171434100779	ENSG00000113851
CREB1	0.207551040355362	-0.0613780497283954	0.47648013043912	6.8501903853641	1.61837111687755	0.122517211399228	0.190979090331862	0.120560892151114	-0.148368197932644	0.389489982234871	6.8501903853641	0.940068839685345	0.359304304298929	0.62111642834068	0.0869901482042486	-0.181938941879509	0.355919238288006	6.8501903853641	0.678302277192204	0.505982691257241	0.615835067334539	ENSG00000118260
CREB5	0.0616181469640766	-0.223028961239493	0.346265255167647	5.80560985800436	0.453934137380585	0.655160259856282	0.728425493216554	0.226454535149593	-0.0581925730539764	0.511101643353163	5.80560985800436	1.66826574854615	0.112111969369408	0.322340739695961	-0.164836388185517	-0.449483496389087	0.119810720018053	5.80560985800436	-1.21433161116557	0.239905825118788	0.347534808305642	ENSG00000146592
CREBBP	0.0360976152922987	-0.0700252902077665	0.142220520792364	7.50115958014985	0.713280526010559	0.484579889261577	0.580079924893302	-0.0222324703679782	-0.128355375868043	0.0838904351320871	7.50115958014985	-0.439308470384438	0.66553003892976	0.847485295878536	0.0583300856602769	-0.0477928198397884	0.164452991160342	7.50115958014985	1.152588996395	0.263765795020381	0.373721755246599	ENSG00000005339
CRELD1	-0.0212320842821265	-0.265195512941893	0.22273134437764	7.2103871859494	-0.182498327172075	0.857178066766175	0.892047069461738	-0.104757641563826	-0.348721070223593	0.139205787095941	7.2103871859494	-0.900434177344711	0.37946988938448	0.637887787321527	0.0835255572816997	-0.160437871378067	0.327488985941467	7.2103871859494	0.717935850172635	0.481771879841429	0.594296011904075	ENSG00000163703
CRELD2	0.108171065850065	-0.198958330126942	0.415300461827071	7.36336178141842	0.738551373468231	0.469452789049535	0.566925467803655	0.153411991754529	-0.153717404222477	0.460541387731536	7.36336178141842	1.04743940837056	0.308399179990701	0.572238128095775	-0.0452409259044648	-0.352370321881471	0.261888470072542	7.36336178141842	-0.30888803490233	0.760860718266561	0.829689459126859	ENSG00000184164
CRIP1	-0.239928764947434	-0.860911201596194	0.381053671701325	8.59424114081724	-0.810203263320495	0.428130193492291	0.524786562254908	0.724630028837199	0.103647592188439	1.34561246548596	8.59424114081724	2.44696634933518	0.0246001377190427	0.128813582156863	-0.964558793784633	-1.58554123043339	-0.343576357135873	8.59424114081724	-3.25716961265568	0.00426019376841226	0.0150972441770162	ENSG00000213145
CRIP2	-0.385816002516597	-0.665816444174704	-0.105815560858489	10.0722223320522	-2.88943219370639	0.00957907958414748	0.022845441981055	0.225676658913866	-0.0543237827442417	0.505677100571973	10.0722223320522	1.69012534311811	0.10779635325993	0.314467982268623	-0.611492661430463	-0.89149310308857	-0.331492219772355	10.0722223320522	-4.5795575368245	0.000218285543579547	0.00167053064847966	ENSG00000182809
CRISPLD1	-1.23037021397954	-2.1407971675263	-0.319943260432786	7.99118797097281	-2.83388151791637	0.0108073195777891	0.025333228209296	-0.609326341769957	-1.51975329531671	0.301100611776798	7.99118797097281	-1.40344640881414	0.177058143505462	0.420078325440944	-0.621043872209585	-1.53147082575634	0.289383081337171	7.99118797097281	-1.43043510910223	0.169277869597203	0.266277865867406	ENSG00000121005
CRK	0.0953574929962127	-0.0167977783090055	0.207512764301431	9.95647612858737	1.78289645392313	0.0910322741040737	0.150256534730846	0.0663660188264448	-0.0457892524787733	0.178521290131663	9.95647612858737	1.24084364960563	0.230180061321848	0.482879993386185	0.0289914741697679	-0.0831637971354502	0.141146745474986	9.95647612858737	0.542052804317497	0.594256289471078	0.690458464830187	ENSG00000167193
CRKL	-0.0412761097356338	-0.169718882042746	0.0871666625714789	9.69608619425995	-0.673876131959169	0.508728950401006	0.603086829609141	-0.0323922923819762	-0.160835064689089	0.0960504799251365	9.69608619425995	-0.528838420952546	0.603209814352648	0.808624392446809	-0.00888381735365762	-0.13732658966077	0.119558954953455	9.69608619425995	-0.145037711006624	0.886250703393821	0.921914715602828	ENSG00000099942
CRLF1	-1.06080120157239	-1.63145709332211	-0.490145309822663	6.25120154601462	-3.89807942898128	0.00100988210084356	0.0036285570773939	0.605502096453921	0.0348462047041962	1.17615798820365	6.25120154601462	2.22501187111542	0.0387480119043887	0.167810131352676	-1.66630329802631	-2.23695918977603	-1.09564740627658	6.25120154601462	-6.12309130009669	7.80115023105226e-06	0.00014669090989359	ENSG00000006016
CRLF3	-0.298268977498713	-0.618068345777042	0.0215303907796153	6.08369742578253	-1.95578661982997	0.0657750157632715	0.114754836275404	0.0769892766579456	-0.242810091620383	0.396788644936274	6.08369742578253	0.504828220556888	0.619644235094052	0.820958036985372	-0.375258254156659	-0.695057622434988	-0.0554588858783302	6.08369742578253	-2.46061484038686	0.0239112571363702	0.0573555549217143	ENSG00000176390
CRNKL1	0.312496946654718	0.185117804243111	0.439876089066325	8.51528457823762	5.14444400429011	6.26538657198829e-05	0.000395560973127022	-0.00851922598223176	-0.135898368393839	0.118859916429375	8.51528457823762	-0.140246749591155	0.889981807960765	0.952264778177752	0.321016172636949	0.193637030225342	0.448395315048556	8.51528457823762	5.28469075388127	4.61700255895124e-05	0.000539492092362937	ENSG00000101343
CROT	-0.0978936290747052	-0.502579171067151	0.306791912917741	4.88085719088671	-0.507256623727239	0.617972459169494	0.696903987521972	0.452692792135452	0.0480072501430064	0.857378334127898	4.88085719088671	2.34572381772718	0.0303202220618782	0.14544329201435	-0.550586421210157	-0.955271963202603	-0.145900879217711	4.88085719088671	-2.85298044145442	0.0103688619830215	0.0295989661392632	ENSG00000005469
CRTAC1	0.0630018471783274	-0.26595482087397	0.391958515230624	9.9657169649205	0.401610977880993	0.692575100310594	0.761472576026748	0.652834631558264	0.323877963505967	0.981791299610561	9.9657169649205	4.16155345465624	0.000557542341734979	0.0219851230177361	-0.589832784379936	-0.918789452432234	-0.260876116327639	9.9657169649205	-3.75994247677524	0.0013790352541735	0.00652098682689969	ENSG00000095713
CRTAP	0.726912289891168	0.470828416353434	0.982996163428901	10.6441159788353	5.95238163321838	1.11265044005767e-05	9.80523200300822e-05	-0.0967085826693506	-0.352792456207084	0.159375290868383	10.6441159788353	-0.791906257826248	0.438459270361705	0.68975412876335	0.823620872560518	0.567536999022785	1.07970474609825	10.6441159788353	6.74428789104462	2.21336410409821e-06	6.20408625082469e-05	ENSG00000170275
CRTC1	-0.135839185161124	-0.317801485672932	0.0461231153506829	5.64022579127595	-1.56543354411894	0.134438355637595	0.205837995650453	-0.268207184450737	-0.450169484962544	-0.0862448839389294	5.64022579127595	-3.09086456028771	0.00615930342719276	0.0629873381246767	0.132367999289612	-0.0495943012221951	0.31433029980142	5.64022579127595	1.52543101616877	0.144077891501822	0.235002506868799	ENSG00000105662
CRYAB	-1.87547094673829	-2.27106234795577	-1.4798795455208	11.7286791431816	-9.94155877887581	7.55141099812783e-09	5.40564851912135e-07	-0.474202194581698	-0.869793595799185	-0.0786107933642119	11.7286791431816	-2.51366676658186	0.0214018579493313	0.11841004166259	-1.40126875215659	-1.79686015337408	-1.0056773509391	11.7286791431816	-7.42789201229394	5.87569539527262e-07	2.68035398766701e-05	ENSG00000109846
CRYBG3	-0.528600556717983	-0.832543844057942	-0.224657269378024	4.97372613795811	-3.6469184047949	0.00177897155410919	0.00574830183421532	-0.0535275558039956	-0.357470843143955	0.250415731535963	4.97372613795811	-0.369297054163765	0.716102359139984	0.872949091415967	-0.475073000913988	-0.779016288253947	-0.171129713574029	4.97372613795811	-3.27762135063113	0.00407053287484116	0.0145918254750662	ENSG00000080200
CRYL1	-1.00299429557022	-1.36422069582476	-0.641767895315672	9.8449754153361	-5.82250629236593	1.46132859852736e-05	0.000123404028474552	-0.752555670430114	-1.11378207068466	-0.391329270175568	9.8449754153361	-4.36867901022697	0.000349960370526979	0.0203660167142347	-0.250438625140104	-0.61166502539465	0.110787775114442	9.8449754153361	-1.45382728213896	0.162761038366202	0.258561663201754	ENSG00000165475
CRYZ	-0.558303965382949	-0.735333323248154	-0.381274607517745	11.9773388409579	-6.61327230189497	2.8746211767384e-06	3.5479077812636e-05	-0.173302762526264	-0.350332120391469	0.00372659533894062	11.9773388409579	-2.05282145626656	0.0545200908012308	0.20824268743815	-0.385001202856685	-0.56203056072189	-0.207971844991481	11.9773388409579	-4.56045084562841	0.000227798402584218	0.0017262963635576	ENSG00000116791
CRYZL1	-0.0262740287449175	-0.172647388763328	0.120099331273493	7.43798935898133	-0.376405200624338	0.710900912049336	0.777031229449274	-0.00256879275786215	-0.148942152776273	0.143804567260548	7.43798935898133	-0.0368008638025293	0.971038266272908	0.987208197280398	-0.0237052359870553	-0.170078596005466	0.122668124031355	7.43798935898133	-0.339604336821808	0.737982278515886	0.811205183542268	ENSG00000205758
CS	0.586539384727567	0.393490590514674	0.77958817894046	10.4322959972976	6.37119756972632	4.68786197582602e-06	5.09640695642955e-05	0.378675825185283	0.18562703097239	0.571724619398176	10.4322959972976	4.11331030780684	0.000621553256876052	0.0229530738432085	0.207863559542284	0.0148147653293911	0.400912353755177	10.4322959972976	2.25788726191948	0.0362607830818607	0.0797737227800935	ENSG00000062485
CSAD	0.161458064800079	-0.320603243136622	0.64351937273678	5.73225140810776	0.702341700584015	0.491215656664639	0.585907831443365	-0.517961873943086	-1.00002318187979	-0.0359005660063846	5.73225140810776	-2.25313132442978	0.0366112603015169	0.162860606293459	0.679419938743164	0.197358630806463	1.16148124667987	5.73225140810776	2.95547302501379	0.00829352320745279	0.0249933701323043	ENSG00000139631
CSDE1	-0.1283832405633	-0.251494438675046	-0.00527204245155458	11.0271569986769	-2.18676322928688	0.0418385965491352	0.0791683569512509	0.0562793754656479	-0.0668318226460978	0.179390573577394	11.0271569986769	0.958611640394204	0.350124646371313	0.613194627520369	-0.184662616028948	-0.307773814140694	-0.0615514179172024	11.0271569986769	-3.14537486968109	0.00546018644234477	0.0181214318946007	ENSG00000009307
CSE1L	0.156274704544257	-0.194971110441071	0.507520519529586	9.88300558184446	0.932971795431166	0.362860687707495	0.458512534606737	-0.298927207159098	-0.650173022144426	0.0523186078262306	9.88300558184446	-1.78461801594682	0.0907438702598936	0.285450333894414	0.455201911703355	0.103956096718027	0.806447726688684	9.88300558184446	2.71758981137798	0.013886411836444	0.0372626725922573	ENSG00000124207
CSGALNACT1	-0.322643943048432	-0.647910216604556	0.00262233050769112	7.02055935039088	-2.08005811605052	0.0516894161494893	0.0942810087587509	-0.254815949414587	-0.58008222297071	0.0704503241415368	7.02055935039088	-1.64277679807356	0.117329504004342	0.329947859502109	-0.0678279936338457	-0.393094267189969	0.257438279922278	7.02055935039088	-0.437281317976967	0.666972858840105	0.752345384771639	ENSG00000147408
CSGALNACT2	0.358199917496851	0.144569119709612	0.57183071528409	7.32187238020547	3.51603027486118	0.00238776436094747	0.00728542135835317	0.225591531198714	0.0119607334114753	0.439222328985953	7.32187238020547	2.21436861010428	0.0395862636110845	0.169635334542731	0.132608386298137	-0.0810224114891019	0.346239184085376	7.32187238020547	1.3016616647569	0.209019726030797	0.314137204528843	ENSG00000169826
CSK	0.196816220630541	0.0740690462929896	0.319563394968093	10.0230355072847	3.36233027743597	0.00336942853321984	0.00963019101048644	-0.0208418485931681	-0.14358902293072	0.101905325744384	10.0230355072847	-0.356053877764945	0.725831145523517	0.877901694869381	0.21765806922371	0.0949108948861577	0.340405243561261	10.0230355072847	3.71838415520091	0.00151445760044402	0.00701869642914941	ENSG00000103653
CSNK1A1	-0.1122993882265	-0.216226105213834	-0.00837267123916624	8.27741852092942	-2.26590224055941	0.0356771314108457	0.0693713716902068	-0.0390756275566719	-0.143002344544006	0.0648510894306618	8.27741852092942	-0.788441980230077	0.440432272657196	0.691174153347027	-0.0732237606698281	-0.177150477657162	0.0307029563175057	8.27741852092942	-1.47746026032933	0.156386603061203	0.250746679546444	ENSG00000113712
CSNK1D	-0.323184874076825	-0.767775290607617	0.121405542453967	4.31723304997196	-1.52434024646936	0.144348579706674	0.216872438287102	0.149730759402915	-0.294859657127877	0.594321175933707	4.31723304997196	0.706223097056294	0.488855070221181	0.727885645356529	-0.47291563347974	-0.917506050010533	-0.0283252169489479	4.31723304997196	-2.23056334352565	0.0383172869123841	0.0832354509819436	ENSG00000141551
CSNK1G2	-0.0540763390414902	-0.221846392519073	0.113693714436092	6.73212068852	-0.675902147146014	0.507470833929355	0.602055530411344	-0.0211231176191475	-0.18889317109673	0.146646935858435	6.73212068852	-0.264018622677941	0.794686297420006	0.908743018406313	-0.0329532214223427	-0.200723274899925	0.13481683205524	6.73212068852	-0.411883524468073	0.685161213771636	0.767836013410265	ENSG00000133275
CSNK2A1	-0.014384600068075	-0.141123519688258	0.112354319552108	9.70949170704123	-0.238000997843423	0.814498303979835	0.858794608751002	-0.0954027026922226	-0.222141622312406	0.0313362169279603	9.70949170704123	-1.57848937963188	0.131411390973672	0.352628144290943	0.0810181026241477	-0.0457208169960353	0.207757022244331	9.70949170704123	1.34048838178846	0.196328696795461	0.299609028952614	ENSG00000101266
CSNK2A2	0.102299271085746	-0.00350172043669569	0.208100262608188	9.62951243467739	2.02756034292484	0.0572697211246033	0.102767455608476	0.0411968910553089	-0.064604100467133	0.146997882577751	9.62951243467739	0.81651786634458	0.42460131621683	0.680092917162447	0.0611023800304373	-0.0446986114920046	0.166903371552879	9.62951243467739	1.21104247658026	0.241133991695696	0.348771048604312	ENSG00000070770
CSNK2B	-0.044052135553823	-0.150616325544329	0.0625120544366828	7.93188650494135	-0.866855413194665	0.397133397591049	0.492894558279848	-0.0827619222178519	-0.189326112208358	0.0238022677726539	7.93188650494135	-1.62858438936032	0.120323098855198	0.335046905429826	0.0387097866640289	-0.067854403326477	0.145273976654535	7.93188650494135	0.761728976165651	0.455830331417946	0.569571796677113	NA
CSPG4	-1.37263309934919	-1.96020539252875	-0.785060806169643	9.38664796067961	-4.89873724123005	0.000107465975128457	0.000598132993149174	-0.490638728026664	-1.07821102120622	0.096933565152888	9.38664796067961	-1.75102160228653	0.096517887077055	0.295070780926108	-0.881994371322531	-1.46956666450208	-0.294422078142979	9.38664796067961	-3.14771563894351	0.00543196596543339	0.0180793545330197	ENSG00000173546
CSRP1	-0.356110096849715	-0.500069561200923	-0.212150632498507	10.464343560285	-5.18722459299811	5.70702719225204e-05	0.000366273069317914	-0.00873682816090771	-0.152696292512116	0.135222636190301	10.464343560285	-0.12726370384321	0.900105764606705	0.955771821705841	-0.347373268688807	-0.491332733040016	-0.203413804337599	10.464343560285	-5.0599608891549	7.53764272702212e-05	0.000762448948018129	ENSG00000159176
CSRP2	-0.224020464933361	-1.15875985943133	0.710718929564604	4.23535587855116	-0.502560249461089	0.621207491212351	0.699970766426367	-0.439575930803843	-1.37431532530181	0.495163463694121	4.23535587855116	-0.986130394415462	0.336800726564218	0.601635941983129	0.215555465870483	-0.719183928627482	1.15029486036845	4.23535587855116	0.483570144954372	0.634369071206621	0.725238154379462	ENSG00000175183
CST3	0.702378823011661	0.268122642700964	1.13663500332236	5.46461468500043	3.3916918490021	0.00315529593712137	0.00915882220550577	0.0719934945681588	-0.362262685742539	0.506249674878856	5.46461468500043	0.347646797864729	0.732032287257127	0.879800015218207	0.630385328443502	0.196129148132805	1.0646415087542	5.46461468500043	3.04404505113737	0.00682873466167972	0.0215362411868718	ENSG00000101439
CSTB	-0.598032574168911	-0.884187775012805	-0.311877373325018	10.6572422608408	-4.38242188156203	0.000339333736998278	0.00151673379275023	-0.215985101403618	-0.502140302247511	0.0701700994402754	10.6572422608408	-1.58275297260858	0.130435354660986	0.351075955322966	-0.382047472765294	-0.668202673609187	-0.0958922719214003	10.6572422608408	-2.79966890895344	0.0116376644436995	0.0325616672618965	ENSG00000160213
CSTF1	0.139812809793818	0.020421168269266	0.25920445131837	7.84719439008067	2.45563620097911	0.02416042110895	0.0502541079212983	0.0442296037952516	-0.0751620377293001	0.163621245319803	7.84719439008067	0.776837375593504	0.447081469527312	0.695742500906549	0.0955832059985662	-0.0238084355259856	0.214974847523118	7.84719439008067	1.67879882538561	0.110014395156058	0.191649936600951	ENSG00000101138
CSTF2	0.0157287764004082	-0.115658614352588	0.147116167153404	7.32698765953457	0.251033821457601	0.804557026273232	0.851205967087164	0.0353511130560795	-0.0960362776969166	0.166738503809076	7.32698765953457	0.564209495852268	0.579393130605229	0.792217524744676	-0.0196223366556714	-0.151009727408668	0.111765054097325	7.32698765953457	-0.313175674394667	0.757652955648199	0.827549108598842	ENSG00000101811
CSTF2T	0.103918433853278	-0.0446340129578356	0.252470880664391	6.73294305128241	1.46691101667344	0.159206257415622	0.234872135622983	0.11896363074433	-0.0295888160667839	0.267516077555443	6.73294305128241	1.67928878497839	0.109917645907425	0.319056023959607	-0.0150451968910517	-0.163597643702165	0.133507249920062	6.73294305128241	-0.212377768304949	0.834136456288668	0.882559305987022	ENSG00000177613
CSTF3	0.184733761727843	0.0753141736305183	0.294153349825168	8.54708491312307	3.54031728163641	0.00226099584658853	0.00698400571690049	0.020426454836846	-0.0889931332604787	0.129846042934171	8.54708491312307	0.391461367890027	0.699931721918581	0.866649933065973	0.164307306890997	0.0548877187936723	0.273726894988322	8.54708491312307	3.14885591374639	0.00541827033327087	0.0180596073500783	ENSG00000176102
CTAGE5	0.409000108200708	0.238102732541995	0.579897483859421	9.145994912444	5.01855878954045	8.25451622017087e-05	0.000486180556613355	0.0399855186243983	-0.130911857034315	0.210882894283111	9.145994912444	0.490634774718283	0.629457788923932	0.827831286563894	0.36901458957631	0.198117213917596	0.539911965235022	9.145994912444	4.52792401482217	0.000244969442960377	0.0018150363345456	ENSG00000150527
CTBP1	-0.063925711541442	-0.184414534970168	0.0565631118872842	8.75485783211482	-1.11255065562501	0.280160003076707	0.370968837312441	0.0216924993126444	-0.0987963241160818	0.142181322741371	8.75485783211482	0.377532040715447	0.710077666212821	0.870158383167831	-0.0856182108540864	-0.206107034282813	0.0348706125746399	8.75485783211482	-1.49008269634046	0.153066831025472	0.246357649519724	ENSG00000159692
CTBP2	-0.0699094518865735	-0.25496547272144	0.115146568948293	7.03777131235014	-0.792179618244539	0.43830381849045	0.535142395023894	-0.042346028811636	-0.227402049646502	0.14270999202323	7.03777131235014	-0.479844427797848	0.636966222620639	0.833700093911065	-0.0275634230749375	-0.212619443909804	0.157492597759929	7.03777131235014	-0.312335190446691	0.75828140296369	0.828041156533689	ENSG00000175029
CTBS	-0.881121898067329	-1.14029002355138	-0.621953772583274	7.82605897261452	-7.12927543748778	1.04060842340517e-06	1.72311423277732e-05	-0.173241909417211	-0.432410034901266	0.0859262160668445	7.82605897261452	-1.40172352118438	0.177564459364394	0.420247929512982	-0.707879988650118	-0.967048114134174	-0.448711863166063	7.82605897261452	-5.72755191630339	1.78599119531228e-05	0.000263816413707556	ENSG00000117151
CTCF	-0.0658264732701586	-0.236445703068997	0.10479275652868	8.74579268441111	-0.809028083717738	0.428788970240655	0.525455643542209	-0.0334196862634455	-0.204038916062284	0.137199543535393	8.74579268441111	-0.410738467260715	0.685986015775558	0.858959346448782	-0.0324067870067131	-0.203026016805551	0.138212442792125	8.74579268441111	-0.398289616457024	0.694979072783455	0.776780597084174	ENSG00000102974
CTDSPL2	0.2844421612782	0.0595496345859467	0.509334687970453	5.15211101784238	2.65222236428718	0.0159683243238829	0.0354632751149924	-0.208269333276231	-0.433161859968484	0.0166231934160221	5.15211101784238	-1.94196451407971	0.0675369209434291	0.237527810392876	0.492711494554431	0.267818967862178	0.717604021246684	5.15211101784238	4.59418687836689	0.000211274732377514	0.00163299224211391	ENSG00000137770
CTGF	-0.619571103594976	-0.972185281788257	-0.266956925401695	7.79709376571172	-3.6845323192397	0.00163448607022362	0.0053899813499295	0.058534817812042	-0.294079360381239	0.411148996005323	7.79709376571172	0.348101173179093	0.731696646240223	0.879737595595804	-0.678105921407018	-1.0307200996003	-0.325491743213737	7.79709376571172	-4.0326334924188	0.000745524654194035	0.00411986486456632	ENSG00000118523
CTH	-0.922535895300096	-1.28504212702875	-0.560029663571439	8.64665346013045	-5.33652788718748	4.12650206232733e-05	0.000286149241371223	-0.559982271779241	-0.922488503507898	-0.197476040050583	8.64665346013045	-3.23928968499206	0.00443308128375715	0.0516970606850176	-0.362553623520856	-0.725059855249513	-4.73917921979816e-05	8.64665346013045	-2.09723820219542	0.0499730220600966	0.103069357998949	ENSG00000116761
CTHRC1	0.349091703433256	-0.0570480400743724	0.755231446940885	6.81403781763365	1.80241595864067	0.0878086085394006	0.145658985930064	-0.209811504148514	-0.615951247656143	0.196328239359114	6.81403781763365	-1.08329014887628	0.292606996810433	0.558678849470227	0.55890320758177	0.152763464074142	0.965042951089399	6.81403781763365	2.88570610751695	0.009657072264097	0.0279095386613934	ENSG00000164932
CTIF	0.165613430824639	-0.0477687176223507	0.378995579271628	5.37051767979501	1.62752795644811	0.120548497729331	0.188415236793609	0.0718820686142614	-0.141500079832728	0.285264217061251	5.37051767979501	0.706404520783749	0.488744894119291	0.727885645356529	0.0937313622103773	-0.119650786236612	0.307113510657367	5.37051767979501	0.921123435664357	0.368850988129085	0.484957233050193	NA
CTNNA1	0.191713936432043	0.0529603106958052	0.330467562168281	10.6941085455712	2.89734579570405	0.00941544507784577	0.0225244554998542	0.050137684709382	-0.0886159410268559	0.18889131044562	10.6941085455712	0.757723787339558	0.458167013256056	0.705443783150373	0.141576251722661	0.00282262598642322	0.280329877458899	10.6941085455712	2.13962200836449	0.0459576538724038	0.096281388324311	ENSG00000044115
CTNNB1	0.922471484936077	0.619772105687445	1.22517086418471	7.77412863859834	6.39046420736801	4.50760816567709e-06	4.9583689822448e-05	0.0393106548888227	-0.263388724359809	0.342010034137455	7.77412863859834	0.272326393972629	0.788389439118953	0.903986214938514	0.883160830047254	0.580461450798622	1.18586020929589	7.77412863859834	6.11813781339538	7.88152320511443e-06	0.00014669090989359	ENSG00000168036
CTNNBL1	0.252913839476937	0.108461733615271	0.397365945338604	8.45554601374969	3.67146763320725	0.00168329878328196	0.0055165686323805	-0.0788916098570844	-0.223343715718751	0.0655604960045821	8.45554601374969	-1.14524374277396	0.266718603413102	0.528327655036681	0.331805449334022	0.187353343472355	0.476257555195688	8.45554601374969	4.81671137598121	0.000128832635881242	0.00112048271916901	ENSG00000132792
CTNND1	0.239147686418995	0.119357369673632	0.358938003164359	10.5285947051321	4.18634925310966	0.000527264947462965	0.00216468111408525	0.111959832525121	-0.00783048422024225	0.231750149270485	10.5285947051321	1.95988917262047	0.0652600101059804	0.231620768133583	0.127187853893874	0.00739753714851028	0.246978170639238	10.5285947051321	2.22646008048919	0.0386352218539976	0.0837696585678708	ENSG00000198561
CTPS1	0.0878657498287074	-0.0811020398527185	0.256833539510133	8.85557000438529	1.0904523263888	0.289523712298926	0.380982418927291	0.0304768093200023	-0.138490980361424	0.199444599001428	8.85557000438529	0.378230512898286	0.709567560841091	0.869991531118208	0.0573889405087051	-0.111578849172721	0.226356730190131	8.85557000438529	0.712221813490517	0.485219824229576	0.597440550976507	ENSG00000171793
CTPS2	-0.482587206093944	-0.695254271030148	-0.26992014115774	9.08824089353257	-4.75846143105796	0.000146588715754866	0.000771580649782116	-0.473794189969045	-0.686461254905249	-0.261127125032841	9.08824089353257	-4.67175953021052	0.000177737155294544	0.0176958716876367	-0.00879301612489947	-0.221460081061103	0.203874048811304	9.08824089353257	-0.0867019008474496	0.931840670977006	0.954823748525878	ENSG00000047230
CTSA	0.480678417243976	0.235258928062881	0.72609790642507	9.43446992192775	4.10711214461969	0.000630295761517553	0.00248539506639082	0.375773016685846	0.130353527504752	0.62119250586694	9.43446992192775	3.21075768140318	0.00472329493516008	0.0532142647295396	0.104905400558129	-0.140514088622965	0.350324889739224	9.43446992192775	0.896354463216512	0.381587646193665	0.498883764467301	ENSG00000064601
CTSB	-0.518985912154522	-0.734348896286826	-0.303622928022217	10.4627761848037	-5.05330481427051	7.6484593631951e-05	0.000457983177181042	0.0617830739077458	-0.153579910224558	0.27714605804005	10.4627761848037	0.60157452737462	0.55476362422896	0.773821558048591	-0.580768986062267	-0.796131970194571	-0.365406001929963	10.4627761848037	-5.65487934164512	2.08394575281268e-05	0.000293327174685201	ENSG00000164733
CTSC	0.111968855507865	-0.226882739617678	0.450820450633407	7.24904811760764	0.692912971407249	0.496977542960034	0.591264767934809	0.0935133186504551	-0.245338276475087	0.432364913775998	7.24904811760764	0.578701918478469	0.569774502728853	0.784397587583889	0.0184555368574095	-0.320396058268133	0.357307131982952	7.24904811760764	0.11421105292878	0.910301768946655	0.938748699226238	ENSG00000109861
CTSD	-0.849203455074651	-0.969870172870029	-0.728536737279273	12.5797620912613	-14.7575831677271	1.1226965489853e-11	6.52988380303573e-09	0.0472770588176559	-0.0733896589777222	0.167943776613034	12.5797620912613	0.821587716415676	0.421781422251795	0.677705783855222	-0.896480513892307	-1.01714723168769	-0.775813796096929	12.5797620912613	-15.5791708841428	4.4269126995044e-12	5.78698395482502e-09	ENSG00000117984
CTSF	-0.85995577307511	-1.46415232469446	-0.255759221455761	3.90212213718792	-2.98461873540781	0.00778077008066207	0.0192369411186613	-0.171627079040236	-0.775823630659585	0.432569472579114	3.90212213718792	-0.595660162586133	0.558624982871183	0.777297262350363	-0.688328694034875	-1.29252524565422	-0.0841321424155251	3.90212213718792	-2.38895857282167	0.0277405140232662	0.0647325033852846	ENSG00000174080
CTSG	1.7188613796487	0.713581714420082	2.72414104487731	6.89474009365276	3.58546050310809	0.00204281443917327	0.00642244296315758	0.270772459267705	-0.73450720596091	1.27605212449632	6.89474009365276	0.564818064754134	0.578987567533039	0.791895694218468	1.44808892038099	0.442809255152377	2.45336858560961	6.89474009365276	3.02064243835395	0.00718933457875804	0.0224058766208715	ENSG00000100448
CTSH	0.0703927612834931	-0.364654243959141	0.505439766526128	6.19868240965076	0.339299175938131	0.738208381229127	0.798119855658383	-0.209295564622528	-0.644342569865163	0.225751440620106	6.19868240965076	-1.00882265888016	0.326082421285052	0.59060393391956	0.279688325906021	-0.155358679336613	0.714735331148656	6.19868240965076	1.34812183481829	0.193906911547603	0.296207767377216	ENSG00000103811
CTSK	0.91375546750957	0.54411776079586	1.28339317422328	5.32279074159704	5.18375787589874	5.7503186273073e-05	0.000368036211456133	0.147756532901633	-0.221881173812077	0.517394239615343	5.32279074159704	0.838226547888001	0.412610607379017	0.667783358655501	0.765998934607937	0.396361227894226	1.13563664132165	5.32279074159704	4.34553132801074	0.000368624547624501	0.00244680459357604	ENSG00000143387
CTSL	0.0989129463331135	-0.179171872278527	0.376997764944754	7.46652068014974	0.745876363883175	0.465121415379936	0.562717094582122	-0.16577159665274	-0.44385641526438	0.1123132219589	7.46652068014974	-1.2500397605188	0.226878315172531	0.479194189967221	0.264684542985854	-0.0134002756257868	0.542769361597494	7.46652068014974	1.99591612440197	0.0608898645552063	0.120357068723609	ENSG00000135047
CTSS	1.09940925383045	0.674902417144083	1.52391609051681	6.37813221231401	5.43082346705397	3.36650006837346e-05	0.000240250380646345	0.225838814577171	-0.198668022109192	0.650345651263535	6.37813221231401	1.11559069537039	0.278889465335872	0.542278596827335	0.873570439253275	0.449063602566911	1.29807727593964	6.37813221231401	4.31523277168357	0.000394581700366284	0.00257501914699063	ENSG00000163131
CTSZ	-0.167160985663003	-0.459213254335921	0.124891283009915	8.30712610843884	-1.2002323435852	0.245204268701111	0.332925433984905	0.195412733988002	-0.0966395346849161	0.48746500266092	8.30712610843884	1.40308267955327	0.177164937863313	0.420078325440944	-0.362573719651005	-0.654625988323923	-0.0705214509780866	8.30712610843884	-2.60331502313847	0.0177166699313216	0.0450960969313126	ENSG00000101160
CTTN	0.22390388648191	0.0425246057988133	0.405283167165007	12.235396127053	2.58859998059911	0.0182772679078588	0.0399909961672313	0.256094813082225	0.074715532399128	0.437474093765321	12.235396127053	2.96076606169022	0.00819803598389937	0.0703210592037557	-0.0321909266003146	-0.213570207283411	0.149188354082782	12.235396127053	-0.372166081091113	0.714001189156924	0.792142950201995	ENSG00000085733
CTTNBP2NL	0.255109749933313	0.0589607716108991	0.451258728255727	6.52272280614464	2.72729422858678	0.0136003309884847	0.0310664408882766	-0.058384186890728	-0.254533165213142	0.137764791431686	6.52272280614464	-0.624166093179263	0.540145291053206	0.764152033831124	0.313493936824041	0.117344958501627	0.509642915146455	6.52272280614464	3.35146032176605	0.00345227759792495	0.012969751442913	ENSG00000143079
CUL1	0.0187178627859748	-0.0820472781511783	0.119483003723128	9.91563061675596	0.389526428927603	0.701337696015488	0.769289085233396	0.0125088245204399	-0.0882563164167131	0.113273965457593	9.91563061675596	0.260313786955418	0.7974990766983	0.911287623741943	0.00620903826553487	-0.0945561026716182	0.106974179202688	9.91563061675596	0.129212641972185	0.898584848151822	0.930377235970278	ENSG00000055130
CUL2	-0.0160011262190949	-0.131624061603643	0.099621809165453	9.00533379427114	-0.290200092754362	0.774893289298904	0.827536946318063	-0.00038643492589685	-0.116009370310445	0.115236500458651	9.00533379427114	-0.00700847239145987	0.994483171528778	0.996271746069169	-0.015614691293198	-0.131237626677746	0.10000824409135	9.00533379427114	-0.283191620362902	0.780176772219411	0.846389023347381	ENSG00000108094
CUL3	0.0442932223903547	-0.0518478974207159	0.140434342201425	10.6042155956477	0.966093338205595	0.346466797986173	0.441553002199305	-0.0427717845854101	-0.138912904396481	0.0533693352256605	10.6042155956477	-0.932908782001998	0.362892370757767	0.625616228653535	0.0870650069757648	-0.00907611283530584	0.183206126786835	10.6042155956477	1.89900212020759	0.0732843849747816	0.138783981802059	ENSG00000036257
CUL4A	0.257904874573274	0.140561657466235	0.375248091680313	9.6741623355803	4.60884971252272	0.000204476764872419	0.00100893996495373	-0.00775690381685656	-0.125100120923896	0.109586313290183	9.6741623355803	-0.138618566188553	0.891250410136305	0.952264778177752	0.265661778390131	0.148318561283091	0.38300499549717	9.6741623355803	4.74746827871127	0.000150209146052644	0.00127308407392159	ENSG00000139842
CUL4B	0.211173698743249	-0.0303750016199134	0.452722399106411	8.9853570805789	1.83326863547058	0.0829164503809993	0.138730760022578	-0.217935737720437	-0.459484438083599	0.0236129626427255	8.9853570805789	-1.8919721295254	0.074265025423397	0.252576690921351	0.429109436463685	0.187560736100523	0.670658136826847	8.9853570805789	3.72524076499598	0.00149123577242527	0.00694871661498827	ENSG00000158290
CUL5	-0.143343126578584	-0.269400265566953	-0.0172859875902147	10.777909323801	-2.38451694879154	0.0279957872405999	0.0566859869584471	-0.200409084888154	-0.326466223876523	-0.0743519458997847	10.777909323801	-3.33381077289132	0.00359108649613215	0.0458557954212379	0.0570659583095701	-0.0689911806787991	0.183123097297939	10.777909323801	0.949293824099771	0.354717152409323	0.471032793995599	ENSG00000166266
CUTA	-0.654460814177728	-0.99837265170616	-0.310548976649296	8.36062542116705	-3.99050179468442	0.000819837008922048	0.00305910312952228	-0.183060618205989	-0.526972455734421	0.160851219322443	8.36062542116705	-1.11619169499835	0.278638789904399	0.542030291825693	-0.471400195971739	-0.815312033500171	-0.127488358443307	8.36062542116705	-2.87431009968607	0.00989942449941522	0.0284509093241377	NA
CUTC	-0.272892140885117	-0.630909170194255	0.0851248884240222	4.92643641232419	-1.59837372071946	0.126911277773467	0.196446498828989	-0.60457281663817	-0.962589845947308	-0.246555787329031	4.92643641232419	-3.54108146625816	0.00225711711068499	0.0392737450973124	0.331680675753053	-0.0263363535560858	0.689697705062192	4.92643641232419	1.9427077455387	0.0674411223923219	0.130208938793143	ENSG00000119929
CWC15	0.0199316898961248	-0.233767971003369	0.273631350795619	7.20468936917575	0.164746130067239	0.870931840799904	0.903353957922861	-0.0660527090943308	-0.319752369993825	0.187646951805163	7.20468936917575	-0.545961143307965	0.591620814704942	0.801867652438711	0.0859843989904556	-0.167715261909038	0.339684059889949	7.20468936917575	0.710707273375204	0.486136143454454	0.597935890957858	ENSG00000150316
CWC27	-0.13985572077284	-0.33028907519599	0.0505776336503093	6.46250762834783	-1.54002653942157	0.140496201698388	0.212379154908921	-0.233554882631132	-0.423988237054282	-0.0431215282079828	6.46250762834783	-2.57179839105505	0.018937884237733	0.110423528017759	0.0936991618582921	-0.0967341925648577	0.284132516281442	6.46250762834783	1.03177185163347	0.315489240210371	0.427980010116285	ENSG00000153015
CWF19L1	0.0598445794314841	-0.12596486704169	0.245654025904658	7.63950836747724	0.67537972116848	0.507795081062048	0.602286645980553	0.0920573552000148	-0.0937520912731592	0.277866801673189	7.63950836747724	1.0389190044802	0.312240663836788	0.576988009862024	-0.0322127757685307	-0.218022222241705	0.153596670704643	7.63950836747724	-0.363539283311719	0.720326156027175	0.79688007703149	ENSG00000095485
CXCL12	-4.3711050112677	-5.67920627546763	-3.06300374706776	7.89428069136963	-7.00714107872661	1.31923988705789e-06	2.03259046174847e-05	-0.825979506595496	-2.13408077079543	0.482121757604435	7.89428069136963	-1.32409423153462	0.20161092194943	0.447351273166761	-3.5451255046722	-4.85322676887213	-2.23702424047227	7.89428069136963	-5.68304684719199	1.96282703209591e-05	0.000281883770998218	ENSG00000107562
CXCL8	2.00854167314035	0.971973684995931	3.04510966128477	7.71827724760801	4.06325465021632	0.000695788500320774	0.00268449742287941	0.656924489307755	-0.379643498836663	1.69349247745217	7.71827724760801	1.3289500146877	0.200034805934063	0.446960142055453	1.35161718383259	0.315049195688176	2.38818517197701	7.71827724760801	2.73430463552863	0.0133971797151112	0.0362862763666997	ENSG00000169429
CXorf38	-0.182097230280922	-0.396574903729231	0.032380443167387	4.59869052558529	-1.78037807324435	0.0914556013070214	0.150794795493115	-0.0554195122185313	-0.26989718566684	0.159058161229778	4.59869052558529	-0.541840665185051	0.594399505518768	0.803637465251323	-0.126677718062391	-0.3411553915107	0.0877999553859183	4.59869052558529	-1.2385374080593	0.231013862727885	0.337665504185386	ENSG00000185753
CXorf56	-0.396152379032038	-0.641310263965692	-0.150994494098383	5.23991665589949	-3.38849921408516	0.00317791446150943	0.00921298192486192	0.264893500611622	0.0197356156779676	0.510051385545277	5.23991665589949	2.26577313717497	0.0356864636554223	0.160433927911768	-0.66104587964366	-0.906203764577314	-0.415887994710005	5.23991665589949	-5.65427235126013	2.08663861639376e-05	0.000293327174685201	ENSG00000018610
CYB5A	0.120529393325719	-0.267794531381353	0.508853318032791	5.9870101923257	0.650863337762667	0.52314293853273	0.615781455348544	0.276059855627429	-0.112264069079644	0.664383780334501	5.9870101923257	1.49073378781878	0.15289717541426	0.384973245239475	-0.15553046230171	-0.543854387008782	0.232793462405363	5.9870101923257	-0.839870450056108	0.411711530410557	0.52869288142139	ENSG00000166347
CYB5B	-0.125137620315869	-0.557644075584023	0.307368834952286	7.1804738143421	-0.606717169055657	0.551417626977841	0.640156242097778	0.19414935864393	-0.238357096624224	0.626655813912084	7.1804738143421	0.941313642956334	0.358682975963094	0.620889838971828	-0.319286978959799	-0.751793434227953	0.113219476308356	7.1804738143421	-1.54803081201199	0.138563646915397	0.228708426409257	ENSG00000103018
CYB5R1	-0.0572752854542919	-0.186452694057477	0.0719021231488933	10.6672893328902	-0.929761761928424	0.364477072467716	0.45999322790775	0.0822032291257599	-0.0469741794774252	0.211380637728945	10.6672893328902	1.33442231744382	0.198270267470583	0.445162752937645	-0.139478514580052	-0.268655923183237	-0.0103011059768667	10.6672893328902	-2.26418407937224	0.0358015134000882	0.0790623834127245	ENSG00000159348
CYB5R2	-0.929661571164993	-1.11525954718309	-0.744063595146894	8.78061287237938	-10.5037077607388	3.15980663167563e-09	2.94051605143734e-07	-0.203400057692949	-0.388998033711048	-0.0178020816748503	8.78061287237938	-2.29809947059218	0.0334188579888773	0.154767470368826	-0.726261513472044	-0.911859489490143	-0.540663537453945	8.78061287237938	-8.20560829014667	1.40251754785779e-07	9.59693257379748e-06	ENSG00000166394
CYB5R3	0.0655711262927063	-0.129608218360523	0.260750470945936	10.6631379423925	0.704481795139446	0.489913275334465	0.584804122660664	-0.135747251468027	-0.330926596121257	0.0594320931852024	10.6631379423925	-1.45843868797597	0.161500815020459	0.399289740855576	0.201318377760733	0.00613903310750386	0.396497722413963	10.6631379423925	2.16292048311542	0.0438777453593815	0.0928858731379445	ENSG00000100243
CYBA	1.13826540626627	0.853624921612844	1.4229058909197	5.63628184707112	8.38567166089389	1.01806987915571e-07	3.50894751682334e-06	0.330283991251735	0.0456435065983062	0.614924475905163	5.63628184707112	2.43322259487055	0.0253125861944173	0.130583133072235	0.807981415014538	0.52334093036111	1.09262189966797	5.63628184707112	5.95244906602335	1.11249358157414e-05	0.000188233914002344	ENSG00000051523
CYBRD1	0.380368234944813	0.0718041374020984	0.688932332487527	6.75208899859675	2.58493623832158	0.0184194346629153	0.0401996385959404	-0.102920301608144	-0.411484399150858	0.20564379593457	6.75208899859675	-0.699433845532548	0.49298849094625	0.731141385082413	0.483288536552957	0.174724439010242	0.791852634095671	6.75208899859675	3.28437008385413	0.00400978430663651	0.01440735627705	ENSG00000071967
CYC1	0.379356274462655	0.176134907043883	0.582577641881426	7.63145711205409	3.91443322583515	0.000973304156723745	0.00351068545832216	0.255983510343729	0.0527621429249571	0.4592048777625	7.63145711205409	2.64139655940777	0.0163405932758022	0.101242051281368	0.123372764118926	-0.0798486032998455	0.326594131537698	7.63145711205409	1.27303666642738	0.2187817403717	0.324691774885027	ENSG00000179091
CYCS	0.175500750308268	-0.158581553730074	0.509583054346611	8.65134367651114	1.10158114077154	0.284779927933931	0.376336553444073	0.48845530366342	0.154372999625078	0.822537607701762	8.65134367651114	3.06593077055415	0.00650744375602131	0.0637619509454749	-0.312954553355151	-0.647036857393494	0.0211277506831909	8.65134367651114	-1.9643496297826	0.0647041613035879	0.126234156203603	ENSG00000172115
CYFIP1	0.376022802549111	0.126817636036512	0.625227969061709	10.8200094476424	3.16408489063933	0.00523855713317498	0.0138180308053646	0.0136132998469698	-0.235591866665628	0.262818466359568	10.8200094476424	0.114550596574297	0.91003632555337	0.962465287979899	0.362409502702141	0.113204336189543	0.611614669214739	10.8200094476424	3.04953429406503	0.0067467315346783	0.021387071787712	NA
CYGB	0.216638623376236	-0.1963076757417	0.629584922494172	7.2869942013451	1.10010286524253	0.285406762646508	0.376843832745233	-0.303863621224602	-0.716809920342538	0.109082677893334	7.2869942013451	-1.5430362099911	0.139766928715092	0.364670082038052	0.520502244600838	0.107555945482902	0.933448543718774	7.2869942013451	2.64313907523364	0.0162801212152071	0.0421543706256864	ENSG00000161544
CYLD	-0.0458158875804111	-0.264705970173218	0.173074195012395	6.72489748839127	-0.438915589118476	0.665809566524402	0.737973299913779	-0.0288630163264605	-0.247753098919267	0.190027066266346	6.72489748839127	-0.276507309662622	0.785226147315812	0.902844506300479	-0.0169528712539506	-0.235842953846757	0.201937211338856	6.72489748839127	-0.162408279455854	0.872746379901161	0.910921692615546	ENSG00000083799
[truncated: 3,677 more rows]
