# Supplementary material for: Widespread epigenomic, transcriptomic and proteomic differences between hip osteophytic and articular chondrocytes in osteoarthritis
Source: Rheumatology (Oxford). 2018 May 8;57(8):1481–9. doi: 10.1093/rheumatology/key101 (PMC6055583; doi:10.1093/rheumatology/key101)
Supplement: Supplementary Data [file key101_suppl_data.zip › rhe-17-1805-File006.csv]

ENSG	logFC_OvsL	CI.L_OvsL	CI.U_OvsL	AveExpr_OvsL	t_OvsL	P.Value_OvsL	adj.P.Val_OvsL	logFC_HvsL	CI.L_HvsL	CI.U_HvsL	AveExpr_HvsL	t_HvsL	P.Value_HvsL	adj.P.Val_HvsL	logFC_OvsH	CI.L_OvsH	CI.U_OvsH	AveExpr_OvsH	t_OvsH	P.Value_OvsH	adj.P.Val_OvsH	GeneName
ENSG00000000003	-1.43755006897411	-1.87541311834667	-0.999687019601544	5.38323679991827	-6.87624798095823	1.55045670045805e-06	2.10973395254374e-05	-0.259979257138073	-0.697820588432302	0.177862074156156	5.38323679991827	-1.24362312957234	0.22891287363066	0.428818093759451	-1.17757081183603	-1.61535039989837	-0.739791223773693	5.38323679991827	-5.6337603893785	2.04328522590473e-05	0.000308228477787284	TSPAN6
ENSG00000000419	0.140500342802101	0.0255618302762361	0.255438855327966	4.64008773037197	2.56022809646131	0.0192345243612614	0.0365915835813714	0.0470316377705098	-0.0677596758474228	0.161822951388442	4.64008773037197	0.858119803069206	0.401627284606433	0.60371040134401	0.093468705031591	-0.0212534645265598	0.208190874589742	4.64008773037197	1.70641917296625	0.104383975985336	0.181710236890219	DPM1
ENSG00000000457	0.00539363284655181	-0.118173907852713	0.128961173545816	3.9740875952166	0.0914205489223446	0.928124865169883	0.946200402112368	0.0884526890232875	-0.0348505421603772	0.211755920206952	3.9740875952166	1.50246177145569	0.149578317563765	0.329942486965733	-0.0830590561767357	-0.206231773774201	0.0401136614207298	3.9740875952166	-1.41234018493628	0.174178877430316	0.273267218907393	SCYL3
ENSG00000000460	-0.266012598210683	-0.44533870846526	-0.0866864879561063	1.5588360054904	-3.1068874770524	0.00585526763731433	0.0133328274117648	-0.223981315502748	-0.402616635208881	-0.0453459957966153	1.5588360054904	-2.62610028807447	0.0167204972462233	0.0986839948957789	-0.0420312827079354	-0.220364184068391	0.136301618652521	1.5588360054904	-0.493637354892686	0.62727591373814	0.722618968125502	C1orf112
ENSG00000000938	1.95630997851072	1.33730943993794	2.5753105170835	2.78074734358494	6.61932174162421	2.59910405945655e-06	2.97898944853888e-05	0.674866898567549	0.057952007474957	1.29178178966014	2.78074734358494	2.2911827005288	0.0336746204207072	0.141042097120019	1.28144307994317	0.665423943193633	1.89746221669271	2.78074734358494	4.35684354067907	0.000346517611143919	0.00230989471675807	FGR
ENSG00000000971	-1.27846026833739	-1.63165440285401	-0.925266133820757	8.81786670063625	-7.58124620636796	3.9328806032924e-07	7.99628724399841e-06	-0.663694866205116	-1.0176117641119	-0.309777968298337	8.81786670063625	-3.92766110034604	0.000918367658219546	0.0289175245250496	-0.614765402132269	-0.968995146104354	-0.260535658160184	8.81786670063625	-3.63488973374714	0.00178591625265934	0.00784919145004945	CFH
ENSG00000001036	-0.332272758796694	-0.512368492116406	-0.152177025476983	5.71766267279946	-3.86418723222513	0.00106095377449354	0.00320226344715358	-0.0263982283277091	-0.206594303569984	0.153797846914566	5.71766267279946	-0.306828926899669	0.762343858162378	0.87049666174182	-0.305874530468985	-0.486101719216907	-0.125647341721064	5.71766267279946	-3.55459278549903	0.00214224791622787	0.00896586993340119	FUCA2
ENSG00000001084	-0.158086494424794	-0.355373588536552	0.0392005996869653	4.55910557367338	-1.67827428753783	0.109828140073334	0.163028142745614	-0.0154584488314935	-0.212474518346562	0.181557620683575	4.55910557367338	-0.164335393857784	0.871219913097959	0.936578096616955	-0.1426280455933	-0.339508382441654	0.054252291255054	4.55910557367338	-1.517292933935	0.145817787374044	0.237135234011942	GCLC
ENSG00000001167	0.0398173522657039	-0.0819279649273634	0.161562669458771	4.99329402604754	0.684994303271478	0.501700890231728	0.582887104684134	0.072089808585897	-0.0495552044236059	0.1937348215954	4.99329402604754	1.24121327289947	0.229781618661416	0.42996569875052	-0.032272456320193	-0.153864460826961	0.0893195481865746	4.99329402604754	-0.555896387072318	0.584833136854725	0.687269565834724	NFYA
ENSG00000001460	-1.06774365215818	-1.31983735228977	-0.81564995202658	3.02501835581102	-8.87098517237181	3.79294325438546e-08	1.69462423298642e-06	-0.122040921386998	-0.373301402913677	0.129219560139681	3.02501835581102	-1.01729787649269	0.321917101942528	0.526115450040974	-0.945702730771179	-1.19660332470983	-0.694802136832531	3.02501835581102	-7.89441224717254	2.18470320870714e-07	1.43220566892301e-05	STPG1
ENSG00000001461	-0.619850448765857	-0.822499711265585	-0.417201186266129	4.69262467436893	-6.40632165363233	4.01550128372328e-06	4.01807899496104e-05	0.222053434451674	0.0196510801374154	0.424455788765932	4.69262467436893	2.29778178682006	0.0332236817620453	0.140094689341669	-0.841903883217531	-1.04418088368437	-0.639626882750687	4.69262467436893	-8.71731733082759	4.95593640785687e-08	5.51800252903365e-06	NIPAL3
ENSG00000001497	-0.202503879441716	-0.386350657295915	-0.0186571015875171	4.42126138324736	-2.30698182324003	0.0326043237220865	0.0577532900880242	-0.179846454292389	-0.363408176562101	0.0037152679773238	4.42126138324736	-2.0520436947244	0.0543473110469984	0.182532541699387	-0.0226574251493274	-0.206084491671979	0.160769641373325	4.42126138324736	-0.25871045584601	0.79866809076246	0.855763739808031	LAS1L
ENSG00000001561	0.20340072457758	-0.243282448892636	0.650083898047795	2.31092244393269	0.953717497651102	0.352321314726462	0.434562662589901	-0.292847712917923	-0.737929210708024	0.152233784872179	2.31092244393269	-1.37806322604818	0.184355095247735	0.375918260353266	0.496248437495502	0.0518670559526382	0.940629819038366	2.31092244393269	2.33889187601708	0.03053797384291	0.0688773689778431	ENPP4
ENSG00000001617	1.68955873156776	1.17984469253213	2.1992727706034	0.109688369375514	6.94246254599817	1.35913805748395e-06	1.941685112876e-05	0.190130881598503	-0.317741754344485	0.698003517541492	0.109688369375514	0.784087799126201	0.442749787641718	0.638960680056132	1.49942784996926	0.992329685778527	2.00652601416	0.109688369375514	6.19299005515655	6.24536260710543e-06	0.000135324787733263	SEMA3F
ENSG00000001629	-0.0270785765937633	-0.148684497113116	0.0945273439255898	5.7004795205105	-0.466377897136574	0.646300125403966	0.71320258470009	-0.0428000542715994	-0.164469835894424	0.0788697273512248	5.7004795205105	-0.736764071144701	0.470354820094665	0.662843573190161	0.015721477677836	-0.1059653198157	0.137408275171372	5.7004795205105	0.270593119638098	0.789650406540464	0.849344901737037	ANKIB1
ENSG00000001630	-0.74588964237579	-0.96142507442315	-0.53035421032843	7.42932038703512	-7.24807619073314	7.45786142268868e-07	1.26973711042354e-05	-0.464648517439334	-0.680575900967783	-0.248721133910886	7.42932038703512	-4.50695976861819	0.00024678253280734	0.0178046694461449	-0.281241124936455	-0.497331164278815	-0.065151085594096	7.42932038703512	-2.72590631464927	0.0134971309292337	0.0361633402991253	CYP51A1
ENSG00000001631	0.354428174664214	0.243742785982202	0.465113563346226	4.90444506532514	6.7066368595717	2.17842177198982e-06	2.62552225423068e-05	0.158415724454349	0.0478399040113465	0.268991544897351	4.90444506532514	3.00057830741641	0.00740977653254458	0.0665680307095594	0.196012450209865	0.0854951374597637	0.306529762959967	4.90444506532514	3.71466957700146	0.00149019539018725	0.00687341182563315	KRIT1
ENSG00000002016	0.0860365799157181	-0.0361522115704691	0.208225371401905	3.14563739801876	1.47475071921859	0.156818810205306	0.219861519704362	0.0303612131378785	-0.0914301566971431	0.1521525829729	3.14563739801876	0.522118946786798	0.607681266666745	0.765688191164073	0.0556753667778396	-0.0659439872574108	0.17729472081309	3.14563739801876	0.958798271078832	0.349821521081835	0.469178358273539	RAD52
ENSG00000002330	-0.234163766520972	-0.395886533678529	-0.0724409993634149	3.65740875228526	-3.0326017359818	0.00690361711069611	0.0152978746558136	0.0644865082575099	-0.0968094441582804	0.2257824606733	3.65740875228526	0.837360056522194	0.41290192094196	0.6132981523446	-0.298650274778482	-0.459747104022118	-0.137553445534846	3.65740875228526	-3.88277991068024	0.00101703914493308	0.00512501514521053	BAD
ENSG00000002549	0.218011898402908	0.0634371715007725	0.372586625305044	4.66714708510587	2.95398684317488	0.00821086862334091	0.0177927519179564	0.0668468805292814	-0.0875346894283861	0.221228450486949	4.66714708510587	0.906885671175372	0.375937322539172	0.579830859618069	0.151165017873627	-0.0031222748853052	0.305452310632559	4.66714708510587	2.0520502382706	0.0543466144536918	0.108862163738817	LAP3
ENSG00000002586	0.220574340798512	-0.0112156415983244	0.452364323195349	7.45582906326554	1.9930912170472	0.0609592690253197	0.0988553444869044	0.0911770347177621	-0.141035484505201	0.323389553940725	7.45582906326554	0.822368906953195	0.421168516987681	0.620649456924806	0.12939730608075	-0.102990738477339	0.361785350638839	7.45582906326554	1.16621413556703	0.258100062057594	0.371106464139181	CD99
ENSG00000002587	-0.462362395694153	-0.693894427961109	-0.230830363427197	3.48271938552826	-4.18252234066868	0.000514551801395359	0.00176236504437878	-0.187633597336664	-0.418491862104436	0.0432246674311076	3.48271938552826	-1.70228403411743	0.105169052769247	0.267188815881884	-0.274728798357489	-0.505281958248533	-0.0441756384664452	3.48271938552826	-2.49574353936705	0.022038065710293	0.0529676244388727	HS3ST1
ENSG00000002746	0.328643807876719	-0.0358951208872589	0.693182736640698	1.00665598187106	1.88820171954317	0.0745201149032739	0.117175822907199	0.0498015250462189	-0.313300549618219	0.412903599710657	1.00665598187106	0.287263706408843	0.777050655473245	0.879886112492503	0.2788422828305	-0.0836549329887186	0.641339498649719	1.00665598187106	1.61109371016791	0.123810029615187	0.208140312219468	HECW1
ENSG00000002822	0.407886441105329	0.158661808912811	0.657111073297846	3.59351924328965	3.42779746241757	0.00285301973896034	0.00729161485309135	-0.0112884982719774	-0.259839562916934	0.237262566372979	3.59351924328965	-0.0951234057096148	0.925222720282721	0.963762217318555	0.419174939377306	0.170948645322286	0.667401233432326	3.59351924328965	3.53683153875973	0.00223011131726628	0.00923442493209226	MAD1L1
ENSG00000002834	-0.192634085492926	-0.42121450660325	0.035946335617397	6.68877117446408	-1.76506602259482	0.0937806967665162	0.14243254248538	-0.0851087903467613	-0.314018223275753	0.14380064258223	6.68877117446408	-0.778713271322875	0.445833648732934	0.64192854910666	-0.107525295146165	-0.33656758409597	0.121516993803639	6.68877117446408	-0.983245157093255	0.337963908009849	0.456992353298329	LASP1
ENSG00000002919	-0.139821606510548	-0.287384042768047	0.00774082974695053	3.41287623128885	-1.98456495869738	0.0619730187320742	0.100151996289859	-0.145564220873657	-0.292687678670673	0.0015592369233596	3.41287623128885	-2.0722376718075	0.0522355044032251	0.178909153142784	0.00574261436310852	-0.14117678838907	0.152662017115287	3.41287623128885	0.0818648266437443	0.935618920076306	0.954190474651871	SNX11
ENSG00000003056	-0.128301735305909	-0.235625523828426	-0.0209779467833922	6.57368210669405	-2.50382160962992	0.0216668991251528	0.0405556941730178	-0.110191531075092	-0.217662793339385	-0.0027202688107982	6.57368210669405	-2.14744829329164	0.0450076945160031	0.16589935532449	-0.0181102042308172	-0.125640067436218	0.0894196589745835	6.57368210669405	-0.352745191633137	0.728200790266665	0.80383420305697	M6PR
ENSG00000003096	0.319469364654045	-0.253958445522529	0.892897174830619	2.44192858427804	1.16685613600703	0.257846989453742	0.335124644714337	-0.149099555924708	-0.720505976087269	0.422306864237853	2.44192858427804	-0.546509961105306	0.591138993741842	0.753095617799155	0.468568920578753	-0.101961918019707	1.03909975917721	2.44192858427804	1.72012973344404	0.101816857784301	0.178125539076687	KLHL13
ENSG00000003137	-1.61757061871682	-2.15953476887253	-1.07560646856111	5.30965852695665	-6.25114449831989	5.5336517213925e-06	5.14457256457359e-05	-0.219392475327875	-0.761238917443289	0.322453966787539	5.30965852695665	-0.848032213952197	0.407080722953741	0.608322908214532	-1.39817814338895	-1.93990574440323	-0.856450542374669	5.30965852695665	-5.40565585382833	3.34945305685081e-05	0.000447945442655481	CYP26B1
ENSG00000003147	1.15068649824141	0.797811720760563	1.50356127572226	2.10431486097506	6.82972548337452	1.70137329903675e-06	2.25600812969627e-05	0.750661138735751	0.399074180981681	1.10224809648982	2.10431486097506	4.47175524202935	0.000267201750515704	0.0178296285557787	0.400025359505658	0.0489934315912791	0.751057287420038	2.10431486097506	2.3867545149326	0.0276654611083113	0.0636051710731726	ICA1
ENSG00000003249	0.277006348055583	-0.119670266523232	0.673682962634398	1.00719952830888	1.46258114880217	0.160088134191491	0.223848941948812	-0.062221337126329	-0.457334369434705	0.332891695182047	1.00719952830888	-0.329825958402053	0.745175730419436	0.860388293222427	0.339227685181912	-0.0552271108774313	0.733682481241255	1.00719952830888	1.8011956764369	0.0877238605264523	0.158429201766941	DBNDD1
ENSG00000003393	0.206741894054032	0.0943503773369777	0.319133410771086	4.44511334925252	3.85266995907653	0.00108910078081628	0.00327639322690954	0.00547778872765647	-0.106743817287161	0.117699394742473	4.44511334925252	0.102234068947998	0.919652730904533	0.961076689275696	0.201264105326375	0.0891224964246927	0.313405714228058	4.44511334925252	3.75894864388505	0.00134762826525708	0.00635278122758456	ALS2
ENSG00000003400	0.848612240770945	0.531757860538948	1.16546662100294	0.512490052591236	5.60940018594882	2.15341848593327e-05	0.000143380673655234	0.300695139027396	-0.0149659243310678	0.616356202385859	0.512490052591236	1.99513478295571	0.0607185102021486	0.19479075683191	0.547917101743549	0.232756043522773	0.863078159964325	0.512490052591236	3.64123873279074	0.00176038815691037	0.0077797839236602	CASP10
ENSG00000003402	1.05684553825319	0.745169619344542	1.36852145716184	6.9551875969576	7.10190923480107	9.92180804407268e-07	1.54145121871867e-05	0.448257948322506	0.136093106206308	0.760422790438703	6.9551875969576	3.0075361645022	0.00729683223071568	0.0664722463407209	0.608587589930687	0.296221524794221	0.920953655067152	6.9551875969576	4.08061943045896	0.000648601466296828	0.00368262821152555	CFLAR
ENSG00000003436	0.00337057325649948	-0.319047104580212	0.325788251093211	4.80499245245668	0.0218953439956853	0.982762005945823	0.987407303689318	-0.000161871989449835	-0.322222663947894	0.321898919968994	4.80499245245668	-0.00105269048061459	0.999171157315619	0.999534265965027	0.00353244524594931	-0.318359004550139	0.325423895042038	4.80499245245668	0.0229843827821008	0.981904771393417	0.987607419540724	TFPI
ENSG00000003509	0.329041749761275	0.162194605090892	0.495888894431658	3.33020258227496	4.13046622302353	0.000579137534136755	0.00193445725390584	0.089397245270078	-0.0769342692676419	0.255728759807798	3.33020258227496	1.12568386788548	0.274455647436564	0.478838238762288	0.239644504491197	0.0735396749527071	0.405749334029687	3.33020258227496	3.02170499333111	0.00707196823456436	0.022172039274731	NDUFAF7
ENSG00000003756	0.213992090506586	0.104720906424714	0.323263274588457	5.94396666770982	4.10165303620021	0.000618324529878338	0.0020429757017577	0.0204514070295536	-0.0889154485806723	0.12981826263978	5.94396666770982	0.391655576166042	0.69971371183493	0.831850507980115	0.193540683477032	0.0841419262913331	0.302939440662731	5.94396666770982	3.70532861194241	0.00152213496067463	0.00696478518046458	RBM5
ENSG00000003987	0.370145525439608	-0.137817832897859	0.878108883777075	3.34101176532627	1.52618424429773	0.143601081328591	0.204900281728926	0.184236618481351	-0.3221641890381	0.690637426000803	3.34101176532627	0.761988491638585	0.455514486571213	0.650357493599383	0.185908906958257	-0.319806077779282	0.691623891695796	3.34101176532627	0.769947694729628	0.450891565591417	0.569066235746273	MTMR7
ENSG00000003989	1.15142164591133	0.537239890460577	1.76560340136209	12.0504139500516	3.92648846643676	0.000920819763990661	0.00284290943420444	0.635429075178479	0.020112303118739	1.25074584723822	12.0504139500516	2.16289370998177	0.0436410404651659	0.163090079031916	0.515992570732855	-0.0998185237246437	1.13180366519035	12.0504139500516	1.75494208023491	0.095541655706188	0.169686528408927	SLC7A2
ENSG00000004059	-0.296541796449523	-0.437132912357435	-0.15595068054161	5.27942873349479	-4.41768640811341	0.000301939610030736	0.00114206276331119	-0.125147612943119	-0.265699281341897	0.0154040554556585	5.27942873349479	-1.86489082795383	0.0778740284774655	0.225117400682127	-0.171394183506403	-0.311906914708609	-0.0308814523041978	5.27942873349479	-2.55474320032118	0.0194592335131714	0.047935660571779	ARF5
ENSG00000004139	0.541090290078564	0.327641659710667	0.754538920446461	3.89766557074678	5.30937274368036	4.13359698261293e-05	0.000236020480541623	0.236272377904943	0.0233061557134468	0.449238600096439	3.89766557074678	2.32364122547782	0.0315099053182786	0.136225720095572	0.304817912173621	0.0920706955266775	0.517565128820564	3.89766557074678	3.000844179279	0.00740542979129735	0.0229948593497367	SARM1
ENSG00000004142	-0.282105802998771	-0.422315448186927	-0.141896157810615	5.85854854491547	-4.21406254768403	0.000478993744326035	0.00166331763345296	-0.22481138266745	-0.365127064004418	-0.084495701330483	5.85854854491547	-3.35566760336839	0.00335635062290326	0.0477508398721287	-0.0572944203313206	-0.197642606956321	0.0830537662936803	5.85854854491547	-0.855012318934185	0.403302145522438	0.523252177890898	POLDIP2
ENSG00000004399	-0.104997176795292	-0.395390873201887	0.185396519611302	4.1927441416082	-0.757281390803095	0.45826202592126	0.541707569484586	0.0280130000722938	-0.26183820425085	0.317864204395437	4.1927441416082	0.202419040111432	0.841762122521131	0.918851604174365	-0.133010176867586	-0.42259939847131	0.156579044736138	4.1927441416082	-0.961987270474741	0.34825873070584	0.467652689311626	PLXND1
ENSG00000004455	-0.504582851284916	-0.679462684353241	-0.329703018216591	6.41609114557306	-6.04309754294745	8.54805405470448e-06	7.12117876089366e-05	-0.260530288983938	-0.435631900828178	-0.085428677139698	6.41609114557306	-3.11626889789237	0.00573442635287807	0.0602578835249903	-0.244052562300978	-0.419242334313043	-0.0688627902889136	6.41609114557306	-2.91770562113652	0.0088920256118853	0.0263233229181555	AK2
ENSG00000004468	0.813311301018052	-0.0287842917743919	1.6554068938105	2.15031178841093	2.02284338837428	0.0575371357341208	0.0940340723688234	1.27422609337399	0.435196603806908	2.11325558294108	2.15031178841093	3.18079819857945	0.00496662823198089	0.0561457110930378	-0.46091479235594	-1.29861247541642	0.376782890704536	2.15031178841093	-1.15239185476058	0.263593950263496	0.377766833000979	CD38
ENSG00000004478	-0.233273957899554	-0.458359974129255	-0.00818794166985243	7.59061197709141	-2.17062395283598	0.0429713602434052	0.0732052474626269	-0.215786511239479	-0.441291260962009	0.00971823848305134	7.59061197709141	-2.00417411059394	0.0596637418414425	0.192988920558129	-0.0174874466600752	-0.24316872445751	0.20819383113736	7.59061197709141	-0.162292226560473	0.872806194351577	0.909837873425343	FKBP4
ENSG00000004487	0.474813751250798	0.341038714888521	0.608588787613074	5.679324925656	7.43387164840392	5.20999003448406e-07	9.81741643130645e-06	0.0518531289172675	-0.081986611721255	0.18569286955579	5.679324925656	0.811440591738498	0.427260465654839	0.625747684797132	0.42296062233353	0.28910760341027	0.556813641256791	5.679324925656	6.61818058988835	2.60512632028162e-06	7.28034206120136e-05	KDM1A
ENSG00000004534	0.16621072775887	0.0506390179356996	0.281782437582041	5.96364029911768	3.0121345004179	0.00722310630653633	0.0159203391004553	0.0188878171096132	-0.0967883582369551	0.134563992456182	5.96364029911768	0.341983140159668	0.736154297009397	0.854564620474046	0.147322910649257	0.0316138087459965	0.263032012552518	5.96364029911768	2.66667209120637	0.0153305747095848	0.039976325762224	RBM6
ENSG00000004660	0.22825491048622	-0.264789849483832	0.721299670456272	3.09148200832382	0.96961791192657	0.344538787500875	0.426764493188219	0.00321659392356599	-0.488201544799881	0.494634732647013	3.09148200832382	0.0137091933739412	0.989206331561197	0.99559334424794	0.225038316562654	-0.265676685172418	0.715753318297726	3.09148200832382	0.960492511316656	0.348990649082336	0.468381308330249	CAMKK1
ENSG00000004700	-0.00528824575492326	-0.0943398947948079	0.0837634032849614	6.46603219950562	-0.1243759787228	0.902336935265286	0.926372840456399	-0.0763039928385849	-0.165472366126309	0.0128643804491393	6.46603219950562	-1.79226931076674	0.0891877179810033	0.242666278799583	0.0710157470836617	-0.018199752274022	0.160231246441345	6.46603219950562	1.66717503123582	0.11204087741097	0.192389408714626	RECQL
ENSG00000004766	-0.0315069226488101	-0.198442247367219	0.135428402069599	3.58946039929289	-0.395297973883078	0.69706949604465	0.758352687125242	-0.00247075232828919	-0.168953547251412	0.164012042594834	3.58946039929289	-0.0310832701472036	0.975530530414725	0.98842393551843	-0.0290361703205209	-0.195301874366078	0.137229533725036	3.58946039929289	-0.365766146965465	0.718620103624563	0.796265811053549	VPS50
ENSG00000004776	-1.58344919880984	-2.09334575967581	-1.07355263794388	2.06727139158763	-6.50412530767951	3.28601267243778e-06	3.50137749921362e-05	-0.725181675551968	-1.23321200630721	-0.217151344796725	2.06727139158763	-2.98967532984069	0.00759017280826908	0.0669701473756018	-0.858267523257876	-1.36550187422637	-0.351033172289379	2.06727139158763	-3.5438951950416	0.00219474910310357	0.00912841244217018	HSPB6
ENSG00000004777	0.424993697587122	0.0615547759336022	0.788432619240643	-0.111091193198493	2.44916419868767	0.0242973802304683	0.0446454416834631	0.416145844697099	0.0539952813093415	0.778296408084857	-0.111091193198493	2.40670713324671	0.0265439916904185	0.123839594088753	0.00884785289002295	-0.352760461268075	0.37045616704812	-0.111091193198493	0.0512467506505444	0.959669121767967	0.972633875833176	ARHGAP33
ENSG00000004779	-0.448997843664162	-0.637339185185766	-0.260656502142558	4.60296143620867	-4.9930445801985	8.30537815437107e-05	0.000407114430914297	-0.197212837560995	-0.385305084736645	-0.00912059038534574	4.60296143620867	-2.19599392672328	0.0408389602640535	0.157788425652549	-0.251785006103167	-0.439759683457081	-0.0638103287492527	4.60296143620867	-2.80541660969272	0.0113627240662104	0.0317988541641463	NDUFAB1
ENSG00000004799	-1.42411656471762	-2.07853996528619	-0.769693164149053	6.14404517615733	-4.55778217530746	0.000220053065216046	0.000885577869166929	-0.662264749887814	-1.31738568831335	-0.00714381146227383	6.14404517615733	-2.11727372139297	0.0477906600525189	0.171428066959035	-0.76185181482981	-1.41722484133666	-0.10647878832296	6.14404517615733	-2.4347186997574	0.0250410037910064	0.0587360378170922	PDK4
ENSG00000004864	-0.347852769201066	-0.509974263692527	-0.185731274709605	4.52906654462522	-4.49388251525645	0.000254176693741842	0.000992442203313193	-0.178161455885632	-0.340058156526226	-0.0162647552450374	4.52906654462522	-2.30484966017038	0.0327469053344624	0.139171867596841	-0.169691313315434	-0.331470007698927	-0.00791261893194162	4.52906654462522	-2.19687391681971	0.0407667635474295	0.0864445172017667	SLC25A13
ENSG00000004866	-0.0762378826951871	-0.184267563943995	0.0317917985536211	4.78004403403409	-1.47806856137095	0.155937032568603	0.218939214361982	-0.0430385084885874	-0.150944947924444	0.0648679309472692	4.78004403403409	-0.835365812533839	0.413995582336023	0.614337214363451	-0.0331993742065997	-0.141046617902168	0.0746478694889684	4.78004403403409	-0.644744573056512	0.526877439364578	0.637863617263174	ST7
ENSG00000004897	0.109709470071603	0.000775631174397134	0.218643308968808	6.0029814246741	2.10934761600318	0.0485471558280667	0.0811761679513645	-0.0179831048925525	-0.127018592756868	0.0910523829717627	6.0029814246741	-0.345432864672789	0.733601455357316	0.852808652403695	0.127692574964155	0.0186243551157963	0.236760794812514	6.0029814246741	2.45207792586783	0.0241499150773936	0.057113816355488	CDC27
ENSG00000004961	-0.042468581272241	-0.173837592491753	0.0889004299472707	4.18957380543944	-0.67708262571778	0.50659480683102	0.587244804945434	-0.058340540927341	-0.189463502441137	0.0727824205864551	4.18957380543944	-0.931876907661069	0.363206030421051	0.56836780822944	0.0158719596551	-0.115131919541857	0.146875838852057	4.18957380543944	0.253754202151553	0.802438045225266	0.858819296343092	HCCS
ENSG00000004975	-0.110495583219742	-0.248441416231229	0.027450249791745	4.95332206381868	-1.67765702719457	0.109950209249929	0.163126434961399	0.0138299693595476	-0.123990508056618	0.151650446775713	4.95332206381868	0.210171738087259	0.835793120353302	0.915327219784268	-0.12432555257929	-0.262080800295103	0.0134296951365233	4.95332206381868	-1.89024933513738	0.0742316901906214	0.139168299035711	DVL2
ENSG00000005007	0.0167221164220628	-0.0943280026928019	0.127772235536927	6.37940515133668	0.315383567819254	0.755942169159901	0.807639379418494	-0.0047209448316865	-0.115908427462971	0.106466537799598	6.37940515133668	-0.0889282765417809	0.930078789374523	0.9656657294357	0.0214430612537493	-0.0897971036053752	0.132683226112874	6.37940515133668	0.403730918895116	0.690962859738859	0.773439556313449	UPF1
ENSG00000005020	-1.29685472822185	-1.78803319804086	-0.805676258402831	3.98787846880167	-5.52992009310945	2.55695925086392e-05	0.000163498547540428	0.297684922789637	-0.192443125397621	0.787812970976895	3.98787846880167	1.27207913882028	0.218845007727422	0.416860368419281	-1.59453965101148	-2.08415713080401	-1.10492217121895	3.98787846880167	-6.82095613992328	1.73148121335246e-06	5.58412642347624e-05	SKAP2
ENSG00000005022	-0.306945313191994	-0.497198088683173	-0.116692537700815	6.2115591486947	-3.37906738982445	0.00318417001318081	0.00800407115479549	-0.232751364717003	-0.42321452930019	-0.0422882001338154	6.2115591486947	-2.55945847581142	0.0192659063396647	0.106075902684127	-0.0741939484749912	-0.264736400968197	0.116348504018215	6.2115591486947	-0.815536834601583	0.424970550337029	0.543672428476946	SLC25A5
ENSG00000005059	-1.10105211798537	-1.36248384554822	-0.839620390422517	4.63785593194884	-8.82097176113057	4.13655095196939e-08	1.78011267807296e-06	-0.420779497356866	-0.68187575126107	-0.159683243452663	4.63785593194884	-3.37536527037906	0.00321082075574851	0.0465818039114745	-0.680272620628501	-0.941211773017213	-0.41933346823979	4.63785593194884	-5.46022567176393	2.97435047949721e-05	0.000407491824969398	MCUB
ENSG00000005073	-0.258663374463262	-0.47100512604507	-0.0463216228814541	3.0423567173616	-2.55132856426602	0.0196003754920277	0.0372088860321593	0.0152912365395013	-0.196349815387311	0.226932288466314	3.0423567173616	0.151324602873919	0.881330563728135	0.942464096237671	-0.273954611002763	-0.485291420020055	-0.0626178019854718	3.0423567173616	-2.71500301816634	0.0138181115536411	0.0368124358120075	HOXA11
ENSG00000005075	-0.21582600199808	-0.366447870015818	-0.0652041339803416	4.43557045807437	-3.00111463214766	0.00740101068864731	0.0162537224406752	-0.00734008992279911	-0.157731904027213	0.143051724181615	4.43557045807437	-0.102221919143715	0.91966224464952	0.961076689275696	-0.208485912075281	-0.358770306820229	-0.0582015173303328	4.43557045807437	-2.9055588433467	0.00913201983257808	0.0268663747853521	POLR2J
ENSG00000005100	0.172588478758202	-0.0304763290617867	0.375653286578191	4.16171132445691	1.78009829487348	0.0912179096839691	0.139052054216712	-0.0504002511691288	-0.253082566860202	0.152282064521944	4.16171132445691	-0.520815248473489	0.608571710628829	0.766121009369333	0.222988729927331	0.0204979887682242	0.425479471086438	4.16171132445691	2.30645290783953	0.032639639588021	0.0725905998383556	DHX33
ENSG00000005108	-1.319031084567	-2.0609004266439	-0.577161742490093	1.95416856288719	-3.72386950856427	0.00145938937145773	0.00415964516297857	-0.930906141975203	-1.67005258034349	-0.191759703606911	1.95416856288719	-2.63780237544751	0.0163077893456859	0.0974784732554866	-0.388124942591794	-1.1260883684683	0.349838483284712	1.95416856288719	-1.10154834625016	0.284552371769295	0.3999584433976	THSD7A
ENSG00000005156	-0.339980525529184	-0.437953684164924	-0.242007366893444	5.03627443380447	-7.26798092619339	7.17511018380587e-07	1.2381257167111e-05	-0.217518463552201	-0.315419867861361	-0.119617059243041	5.03627443380447	-4.65343930091724	0.000177422136604089	0.0167138992109051	-0.122462061976983	-0.220319157887234	-0.0246049660667323	5.03627443380447	-2.62105474754211	0.0169014818798694	0.0429470909785706	LIG3
ENSG00000005175	0.19131504857181	0.0456904298369194	0.336939667306702	4.11199494458633	2.75157388473679	0.0127693647917841	0.0258314951209718	-0.00886129620418696	-0.154201204070655	0.136478611662282	4.11199494458633	-0.127696566802945	0.899744218601125	0.95264919806164	0.200176344775997	0.0549726980188747	0.34537999153312	4.11199494458633	2.88736760062892	0.00950315118042437	0.0276941645014901	RPAP3
ENSG00000005194	-0.197713203559071	-0.346532855611606	-0.0488935515065368	4.32398147864167	-2.78254525336914	0.0119410955902539	0.0244200626874157	-0.070687832650985	-0.219260045112716	0.0778843798107458	4.32398147864167	-0.996492244895248	0.331656467200644	0.535852652119985	-0.127025370908086	-0.275472948657065	0.0214222068408929	4.32398147864167	-1.79219063682979	0.0892007139161009	0.160682693313942	CIAPIN1
ENSG00000005206	0.463173130912574	0.268737146674869	0.65760911515028	4.24045809259495	4.98923043183296	8.37603678151082e-05	0.000410004954667883	0.234589688592447	0.0405025159454867	0.428676861239407	4.24045809259495	2.53150583700564	0.0204389949254353	0.108943259805825	0.228583442320128	0.0346579754542764	0.422508909185979	4.24045809259495	2.46874805509496	0.0233222243452435	0.0555025420423107	SPPL2B
ENSG00000005238	-0.222839154129371	-0.431258033345195	-0.0144202749135474	5.09746717416952	-2.23934647261653	0.0374181730405193	0.0650552534206348	-0.191043564835919	-0.399326077477821	0.017238947805983	5.09746717416952	-1.92108443393965	0.0700060646071245	0.211936789031797	-0.0317955892934521	-0.239990737694008	0.176399559107104	5.09746717416952	-0.319862348436315	0.752597744843199	0.822137061909108	FAM214B
ENSG00000005243	-0.175941301383155	-0.507852264456319	0.155969661690009	2.78471266230085	-1.1102302351303	0.280889549588226	0.360466350129437	-0.0168131313439503	-0.34760631739453	0.31398005470663	2.78471266230085	-0.106453243534085	0.916349723884108	0.959556607823112	-0.159128170039205	-0.489441951125818	0.171185611047409	2.78471266230085	-1.00899083860384	0.325781276651781	0.444330695133953	COPZ2
ENSG00000005249	0.901524346073522	0.403182334765764	1.39986635738128	4.78514622761585	3.78893196217979	0.00125888140920888	0.00369087717654992	0.858511196905232	0.360734159927762	1.3562882338827	4.78514622761585	3.61225127749033	0.00187996529076773	0.0381679204980904	0.0430131491682904	-0.454493310680595	0.540519609017176	4.78514622761585	0.181079532195582	0.858241750119312	0.900140065223074	PRKAR2B
ENSG00000005302	-0.0735968871219912	-0.26544639706658	0.118252622822598	3.89445529116705	-0.803462477048418	0.43174271690164	0.515471315396337	-0.0921663513963775	-0.283581283875081	0.0992485810823264	3.89445529116705	-1.00847103413941	0.326024153404466	0.529864787779339	0.0185694642743863	-0.172648832576655	0.209787761125427	3.89445529116705	0.203393362802603	0.841011417683701	0.888645716553788	MSL3
ENSG00000005339	0.359219332844497	0.213295958438751	0.505142707250244	6.92652894900241	5.15586676294815	5.792252958191e-05	0.000306639685850798	-0.0177686125995722	-0.163917705699443	0.128380480500299	6.92652894900241	-0.254638602328525	0.801764962185198	0.895351557321715	0.376987945444069	0.230746848973258	0.523229041914881	6.92652894900241	5.39914357789264	3.39734053946336e-05	0.000451030616446486	CREBBP
ENSG00000005379	-0.00817450508883799	-0.328358597155139	0.312009586977463	0.590709295199668	-0.0534722631677472	0.95791937768667	0.968621230327685	0.410345156653381	0.0913767207835762	0.729313592523186	0.590709295199668	2.69443958896975	0.0144433845183989	0.0918523306476055	-0.418519661742219	-0.736979165513764	-0.100060157970675	0.590709295199668	-2.75250742681959	0.0127436152102132	0.034633897284789	TSPOAP1
ENSG00000005436	0.314025027913829	0.112001542767368	0.51604851306029	3.04894116309027	3.25558659670219	0.00420185344196929	0.0101076477944765	0.149786527411103	-0.0515707511993102	0.351143806021515	3.04894116309027	1.55801726969926	0.135892783713161	0.311815482942745	0.164238500502726	-0.0368288894947519	0.365305890500205	3.04894116309027	1.71080369129736	0.103557053435521	0.180572812926401	GCFC2
ENSG00000005448	0.110742961183754	-0.0783365846498887	0.299822507017397	1.84387442005555	1.22670018124369	0.235067217195688	0.310015326686825	0.154811600376841	-0.0335686251699851	0.343191825923666	1.84387442005555	1.72121465651878	0.101616058970975	0.261909184512918	-0.0440686391930865	-0.232146638540025	0.144009360153852	1.84387442005555	-0.490747947055976	0.629280076429344	0.723798490795053	WDR54
ENSG00000005469	-0.0610450995777292	-0.247860215303534	0.125770016148076	3.1715460283564	-0.684393129495692	0.502071805349582	0.583124874347983	0.288557064188679	0.102345372625413	0.474768755751944	3.1715460283564	3.24557473034324	0.0042971260706934	0.0528346903117946	-0.349602163766408	-0.535550630918164	-0.163653696614652	3.1715460283564	-3.93775196717976	0.000897534486649247	0.00468434200639966	CROT
ENSG00000005471	-0.852406824530034	-1.21068428547444	-0.494129363585631	1.81058736124828	-4.98303890791814	8.49204308932839e-05	0.00041495950017481	-0.416313448480767	-0.773262803169263	-0.0593640937922721	1.81058736124828	-2.44275936617054	0.0246245001979478	0.119164233624357	-0.436093376049267	-0.79245864476606	-0.0797281073324739	1.81058736124828	-2.56301393115863	0.0191213324327153	0.0473360107108812	ABCB4
ENSG00000005483	0.232103624763615	0.077781814290713	0.386425435236518	7.19996598189687	3.1500791127631	0.00531873946461856	0.0123068771151466	0.00874845422975401	-0.145839518723723	0.163336427183231	7.19996598189687	0.11852841294422	0.90690543890503	0.95568064316072	0.223355170533861	0.068656405778391	0.378053935289332	7.19996598189687	3.02395979347013	0.0070368089147738	0.0220898170206672	KMT2E
ENSG00000005486	-0.156938761298621	-0.289216528710981	-0.0246609938862604	5.11070270896828	-2.48490741510036	0.0225453454036596	0.0419202982992632	0.0316178526011592	-0.100577211395946	0.163812916598265	5.11070270896828	0.50093800163447	0.62222526993601	0.776411839538582	-0.18855661389978	-0.320699145732783	-0.056414082066777	5.11070270896828	-2.98858763187337	0.00760840088458787	0.0234589573648095	RHBDD2
ENSG00000005513	-0.126249732249899	-0.782174449223809	0.529674984724011	3.35961086937867	-0.403128327766104	0.691398505803299	0.753193790799385	-0.248068384682991	-0.901991949859373	0.40585518049339	3.35961086937867	-0.794531790000299	0.436794953346512	0.634216145777088	0.121818652433092	-0.531214677119319	0.774851981985504	3.35961086937867	0.390701691510438	0.700406841715992	0.780895460735409	SOX8
ENSG00000005700	-0.351974362245866	-0.555243161584228	-0.148705562907504	5.28402801703499	-3.62666262504617	0.00181954265404101	0.00498951600733802	-0.432351942068367	-0.635564838236275	-0.229139045900459	5.28402801703499	-4.45608017896519	0.000276835099585274	0.0178296285557787	0.0803775798225006	-0.122780761609258	0.283535921254259	5.28402801703499	0.828642329618671	0.417696440808011	0.537418692472682	NA
ENSG00000005801	-0.332972728738418	-0.451478703173233	-0.214466754303603	3.3136620719241	-5.8848482366559	1.19431701252372e-05	9.17583426544102e-05	-0.175302496189328	-0.293439592986769	-0.0571653993918868	3.3136620719241	-3.10791157639683	0.00584195674283951	0.0607537517756082	-0.15767023254909	-0.275644620863161	-0.0396958442350197	3.3136620719241	-2.7991670791129	0.0115180402125157	0.0321187691218168	ZNF195
ENSG00000005810	0.344205569761659	0.178875038594308	0.50953610092901	5.69575718720827	4.36045370977873	0.000343696151371945	0.00126587380089184	0.0734850296252967	-0.0919308144944491	0.238900873745042	5.69575718720827	0.930440521369108	0.363929781875631	0.569150751829168	0.270720540136362	0.105283052821427	0.436158027451297	5.69575718720827	3.42731585764172	0.00285612038543424	0.0111891965616467	MYCBP2
ENSG00000005812	0.458872025731541	0.252840965602412	0.66490308586067	5.96806436647939	4.66472164234063	0.000172979598789658	0.000731824726001239	0.10492409598552	-0.101294504197996	0.311142696169036	5.96806436647939	1.06564916601878	0.300068554184802	0.504876126751526	0.353947929746021	0.147670920320019	0.560224939172023	5.96806436647939	3.59381235911094	0.00196018200513783	0.00836855311766798	FBXL3
ENSG00000005882	0.115692818439693	-0.051180603216393	0.282566240095779	4.18645351946342	1.45206506879675	0.162957926058146	0.227250173426415	0.170863610056993	0.00430353131010289	0.337423688803883	4.18645351946342	2.14855021555419	0.0449089161601676	0.165753008369111	-0.0551707916173001	-0.221578897031803	0.111237313797203	4.18645351946342	-0.694387009029011	0.495926151330091	0.60975880604819	PDK2
ENSG00000005884	-1.43626416927256	-1.88070078862488	-0.991827549920238	5.34934743868817	-6.76848294019466	1.92352051585016e-06	2.41153434467041e-05	0.279155932467444	-0.165224770766552	0.72353663570144	5.34934743868817	1.31570497733876	0.204082277513753	0.399926005201905	-1.71542010174	-2.15973935447266	-1.27110084900735	5.34934743868817	-8.08615777296517	1.53411060902214e-07	1.10788664048549e-05	ITGA3
ENSG00000005889	0.620219830243133	0.388020890721476	0.852418769764791	6.03242108166307	5.59438387852143	2.22432173701914e-05	0.000147124043605099	0.242876416805246	0.0104562425324449	0.475296591078047	6.03242108166307	2.18866036085714	0.04144519308138	0.159080338846101	0.377343413437887	0.144845675699782	0.609841151175992	6.03242108166307	3.39926396301366	0.00304256637001883	0.0117467715554135	ZFX
ENSG00000005893	0.233246821962338	0.0880285833886832	0.378465060535994	7.04117340039737	3.36404206953155	0.00329370280670203	0.00823176353670422	0.0876921057200546	-0.0577635434857076	0.233147754925817	7.04117340039737	1.26269003648322	0.222128253019059	0.421056243967623	0.145554716242284	3.19933596629185e-06	0.291106233148602	7.04117340039737	2.09448084982135	0.0499954549393855	0.102064353513481	LAMP2
ENSG00000006007	0.125459449278716	0.0178058795981325	0.233113018959299	6.24886937628157	2.44085392530148	0.0247226112162583	0.045331788361376	0.0608995195510049	-0.0468769141364653	0.168675953238475	6.24886937628157	1.1834690520803	0.251362859677398	0.453902633339454	0.0645599297277109	-0.0432649623617113	0.172384821817133	6.24886937628157	1.25403848494208	0.225187229471858	0.333595738359102	GDE1
ENSG00000006015	0.153260184189191	-0.0695616044654758	0.376081972843857	3.26150257561939	1.44058382744107	0.166138850715591	0.231020114648531	0.42368310016238	0.201567973050918	0.645798227273842	3.26150257561939	3.99512021532232	0.000787764462680957	0.0279808192374495	-0.270422915973189	-0.492222224426506	-0.0486236075198728	3.26150257561939	-2.55358401820127	0.0195070397620789	0.0480196983369372	C19orf60
ENSG00000006016	-0.611564560490519	-1.1364634297364	-0.0866656912446355	7.11248890796262	-2.44024550372613	0.0247540157620826	0.0453775104045808	1.32722617419563	0.801452140508964	1.85300020788229	7.11248890796262	5.28704067756469	4.3408849281423e-05	0.00998332371424727	-1.93879073468614	-2.46491913571842	-1.41266233365387	7.11248890796262	-7.7180224464783	3.03738847827204e-07	1.73924583517055e-05	CRLF1
ENSG00000006042	-0.352671727321248	-0.555410446870324	-0.149933007772172	5.1826166364631	-3.64334915763614	0.00175198295911241	0.00483925358011184	-0.0672896254665289	-0.2699362827975	0.135357031864442	5.1826166364631	-0.695465377786229	0.495265620570702	0.680317378927482	-0.285382101854719	-0.48796921998535	-0.0827949837240869	5.1826166364631	-2.95040580322653	0.0082757922391075	0.0250110058859197	TMEM98
ENSG00000006062	-0.69054796804736	-1.00927306718549	-0.371822868909228	2.89809521822928	-4.53779042785404	0.000230199292701812	0.000916881131593741	-0.793275376812051	-1.11093756054963	-0.475613193074473	2.89809521822928	-5.23028440323893	4.91684292421736e-05	0.0100003993392907	0.102727408764692	-0.214471161451546	0.419925978980929	2.89809521822928	0.678300223638946	0.505839875349034	0.61880254719843	NA
ENSG00000006118	2.10432732001127	1.27565718496685	2.9329974550557	4.04329041167642	5.31861377592594	4.05080629043554e-05	0.000232333448276861	1.44535360934876	0.618396920704007	2.27231029799352	4.04329041167642	3.66064989542181	0.00168456356078265	0.0363022153521041	0.658973710662508	-0.16718495954642	1.48513238087144	4.04329041167642	1.67059613353795	0.11135483119421	0.191620092237528	TMEM132A
ENSG00000006125	-0.0407187767612758	-0.137024906975908	0.0555873534533564	7.14927785353965	-0.885538889181191	0.387045252813667	0.470443411169896	-0.076608611897873	-0.173077656360079	0.0198604325643332	7.14927785353965	-1.66324591055495	0.112833240620491	0.278034172716959	0.0358898351365973	-0.0606466502633428	0.132426320536537	7.14927785353965	0.778658139602729	0.445865351301012	0.564381937508067	AP2B1
ENSG00000006128	0.859421469950654	-0.285193147282956	2.00403608718426	4.1496823216298	1.5725836610691	0.132482412347489	0.191588059253987	-0.587454620873396	-1.72990774503472	0.554998503287926	4.1496823216298	-1.07696795842703	0.295111779729988	0.499894126760686	1.44687609082405	0.305515371357669	2.58823681029043	4.1496823216298	2.65506566182323	0.0157165606192443	0.0405830349581039	TAC1
ENSG00000006194	0.293839467668942	0.168133238951507	0.419545696386377	4.45713185309779	4.89576066877607	0.000103127531628086	0.000483266191879421	-0.00492090048898142	-0.130439566856878	0.120597765878915	4.45713185309779	-0.0821113352400312	0.935425515575569	0.968493325314366	0.298760368157923	0.173331660518079	0.424189075797768	4.45713185309779	4.9887631583093	8.38473519696938e-05	0.000840810936942697	ZNF263
ENSG00000006210	1.75747432811783	0.85409400373328	2.66085465250238	3.73000592634606	4.07460215320587	0.000657533535817345	0.00214365858465297	0.819990276595133	-0.0811305095468846	1.72111106273715	3.73000592634606	1.90586679125742	0.0720640924748272	0.216069064614095	0.937484051522697	0.0374093457461622	1.83755875729923	3.73000592634606	2.18148473796656	0.0420463282180352	0.0887286309522888	CX3CL1
ENSG00000006282	0.467174135552631	0.282491898151196	0.651856372954067	3.23411435195017	5.29810439148217	4.23689518336184e-05	0.000240450657473233	0.354794805523759	0.170698301408528	0.538891309638991	3.23411435195017	4.03644053730238	0.000717123976400225	0.0271250867526022	0.112379330028872	-0.0714524874979719	0.296211147555716	3.23411435195017	1.2803614966411	0.215980168640751	0.323026203183486	SPATA20
ENSG00000006283	2.86636446515108	2.09860014448548	3.63412878581667	0.683875235064508	7.81934424348745	2.51232948248325e-07	5.86638564995397e-06	0.429653268172149	-0.335167831061391	1.19447436740569	0.683875235064508	1.17658987581525	0.254032783690772	0.456842189770266	2.43671119697893	1.67312394715887	3.20029844679899	0.683875235064508	6.68362752283533	2.2819496264673e-06	6.68339693313357e-05	CACNA1G
ENSG00000006327	-1.79006109601681	-2.26828621932215	-1.31183597271147	6.2445534264173	-7.83975180999026	2.41850604094549e-07	5.81976350744843e-06	-0.539335151873344	-1.01810407914986	-0.0605662245968298	6.2445534264173	-2.35938936998105	0.0292754456518713	0.130674488124593	-1.25072594414346	-1.72970830707378	-0.771743581213146	6.2445534264173	-5.46901965720924	2.91805249026948e-05	0.000402257982774269	TNFRSF12A
ENSG00000006377	-1.04628402436663	-1.38990379276809	-0.702664255965171	1.27957446107664	-6.37732134737194	4.26248846902033e-06	4.19050110244472e-05	0.0656082318464073	-0.276646607144966	0.40786307083778	1.27957446107664	0.401490787307029	0.692582931135038	0.827647885626742	-1.11189225621304	-1.45356717507482	-0.770217337351255	1.27957446107664	-6.81579396266419	1.74946161103603e-06	5.61121284158427e-05	DLX6
ENSG00000006432	-3.10978167243163	-3.48521657435498	-2.73434677050828	1.32699057273129	-17.3485069200453	4.97930882034964e-13	2.62885050723636e-09	-0.435674592293523	-0.809623716753394	-0.061725467833653	1.32699057273129	-2.44015020584226	0.0247589380776309	0.119443996661308	-2.67410708013811	-3.04742556607868	-2.30078859419753	1.32699057273129	-15.0025867240606	6.42346051837901e-12	1.80229455224678e-08	MAP3K9
ENSG00000006451	0.147504899566105	-0.0472146780823317	0.342224477214541	4.21595478578906	1.58658620975802	0.129271884203042	0.187602696129562	-0.1614074541752	-0.355770180426761	0.0329552720763602	4.21595478578906	-1.73931183999484	0.0983165531550464	0.256514510235861	0.308912353741305	0.114718763155169	0.503105944327441	4.21595478578906	3.33171030896073	0.00354210805935874	0.0132125057071906	RALA
ENSG00000006453	-0.652907776754243	-1.01854490714446	-0.287270646364026	6.08032873374415	-3.73997240250911	0.00140698526287081	0.00403771225869025	-0.0481277363017334	-0.414131237704899	0.317875765101432	6.08032873374415	-0.275408311590374	0.786004762503427	0.885976282593651	-0.60478004045251	-0.970927321896957	-0.238632759008063	6.08032873374415	-3.45946135565289	0.00265627931810855	0.0106198183396252	BAIAP2L1
ENSG00000006459	-0.166902256132085	-0.33476500372874	0.000960491464570723	7.89992805460398	-2.0824506957869	0.0511959447630632	0.0850980934930111	-0.222793920061367	-0.390978567620175	-0.0546092725025587	7.89992805460398	-2.7744942773611	0.0121513174466019	0.0836264206197202	0.0558916639292821	-0.112431680692078	0.224215008550642	7.89992805460398	0.695455802199497	0.495271483646233	0.609274258512189	KDM7A
ENSG00000006468	0.313500682718031	-0.187286748983682	0.814288114419744	1.4618511341413	1.31114860730196	0.205586573607734	0.276579789139134	0.408659909843558	-0.0901631238894767	0.907482943576593	1.4618511341413	1.71586210694367	0.102610030827801	0.263715015595136	-0.095159227125527	-0.593136966963383	0.402818512712329	1.4618511341413	-0.400228327651881	0.693496617702897	0.775243865618928	ETV1
ENSG00000006530	-0.395303153484754	-0.541160162862879	-0.24944614410663	3.6482445482878	-5.67635857668482	1.86437275704615e-05	0.000128464073716112	-0.185074416814324	-0.33054394173335	-0.0396048918952978	3.6482445482878	-2.66465640618897	0.0153969558197197	0.0950303093686085	-0.21022873667043	-0.355516586003208	-0.0649408873376524	3.6482445482878	-3.03060707894332	0.00693414054128173	0.0218252321241061	NA
ENSG00000006534	0.253703348666979	-0.0998919218826205	0.607298619216578	3.06037614672149	1.50274952680322	0.149504601398645	0.211708898054061	0.445221276557421	0.0927919374438707	0.797650615670972	3.06037614672149	2.64588340810974	0.0160284506984522	0.096342388538383	-0.191517927890443	-0.54343986695291	0.160404011172025	3.06037614672149	-1.13980337930043	0.268672921515387	0.382972202391726	ALDH3B1
ENSG00000006555	-1.79229266752415	-2.27175349217571	-1.31283184287259	0.480916577355477	-7.82929483299387	2.4661186085967e-07	5.83513522947034e-06	-0.130132899532963	-0.607794369893089	0.347528570827163	0.480916577355477	-0.570602596079405	0.575021922575	0.741362663338618	-1.66215976799118	-2.13906711178994	-1.18525242419243	0.480916577355477	-7.29970994848398	6.74713643234553e-07	2.98598034729891e-05	TTC22
ENSG00000006576	0.165540675296209	-0.0338191343790877	0.364900484971506	5.9087187592382	1.73913766165486	0.0983478637617115	0.148352075019774	-0.0462222878352128	-0.245747048935312	0.153302473264887	5.9087187592382	-0.485200775192605	0.633136005780861	0.78486038924624	0.211762963131422	0.0121779854464089	0.411347940816435	5.9087187592382	2.22222998507691	0.0387360515597135	0.0831724971243981	PHTF2
ENSG00000006607	0.570687631756689	0.396315094821204	0.745060168692174	3.96638513504242	6.85468058230889	1.61862072320412e-06	2.16882809224744e-05	0.141584313921701	-0.0324140772596214	0.315582705103023	3.96638513504242	1.70426355076935	0.104792601795915	0.266673282406023	0.429103317834988	0.255289578958314	0.602917056711662	3.96638513504242	5.17064377560195	5.60657960717066e-05	0.000630246036129785	FARP2
ENSG00000006625	0.0334512524562962	-0.146473599790086	0.213376104702678	3.14233371510495	0.389392942618952	0.701358268923569	0.762031842838348	-0.0903942560999371	-0.269733389551441	0.0889448773515671	3.14233371510495	-1.05568078301087	0.304483418890534	0.509251059086231	0.123845508556233	-0.0552401457825246	0.302931162894991	3.14233371510495	1.44839264457453	0.163969943710577	0.260484015436042	GGCT
ENSG00000006634	0.0150958008481488	-0.131572495144288	0.161764096840585	3.08319119379445	0.215569224453923	0.831643463605457	0.869448256272521	-0.144141767603054	-0.290325521950555	0.00204198674444725	3.08319119379445	-2.06517842801319	0.0529651574282638	0.180485351882837	0.159237568451203	0.0132633300904755	0.30521180681193	3.08319119379445	2.28473674922928	0.0341205482970749	0.0751455529136049	DBF4
ENSG00000006638	0.035308855660966	-0.266390556392311	0.337008267714243	0.417320816190454	0.245118464046356	0.809018628527603	0.851058963678295	0.311996900954909	0.011422190313123	0.612571611596694	0.417320816190454	2.17402578333909	0.0426796399237687	0.161120447547278	-0.276688045293943	-0.576791802846488	0.023415712258602	0.417320816190454	-1.9310157226781	0.0686912283807154	0.13104014726041	TBXA2R
ENSG00000006652	0.318501019465727	0.221317908616651	0.415684130314804	5.94359464991949	6.86415177658425	1.58831314617737e-06	2.13638016564931e-05	0.00220826439775479	-0.095059882387757	0.0994764111832666	5.94359464991949	0.0475496447987337	0.962576323135373	0.981275789486149	0.316292755067972	0.218996223926949	0.413589286208995	5.94359464991949	6.80861433999758	1.77479043837995e-06	5.64322760040565e-05	IFRD1
ENSG00000006695	-0.0574388091465492	-0.221363622980883	0.106486004687784	2.54280731564473	-0.733884264692113	0.47206729980142	0.554705766723689	0.0051045743867415	-0.158249717899689	0.168458866673172	2.54280731564473	0.0654479178293501	0.94850786173715	0.974486766188977	-0.0625433835332907	-0.225647290146422	0.10056052307984	2.54280731564473	-0.803126316740777	0.431932222899276	0.550670406675204	COX10
ENSG00000006704	-0.877321149839253	-1.06208714284717	-0.692555156831335	5.45581461477697	-9.94496837897623	6.33597477233131e-09	5.45321411540098e-07	-0.3483149643257	-0.533095043523689	-0.16353488512771	5.45581461477697	-3.94806079837185	0.000876739124937777	0.028754333611455	-0.529006185513554	-0.713762168301804	-0.344250202725303	5.45581461477697	-5.9969314890447	9.42107702949471e-06	0.000179576480498344	GTF2IRD1
ENSG00000006712	0.0973035529991479	-0.00706294311575163	0.201670049114048	5.60636561348678	1.95269513080022	0.0658969668218863	0.105617336632497	-0.0717248683198495	-0.176132543646118	0.0326828070064188	5.60636561348678	-1.43881243081304	0.166634090248458	0.354144773836633	0.169028421318997	0.0646214549472423	0.273435387690752	5.60636561348678	3.39076042735922	0.00310141537175422	0.0119368329904911	PAF1
ENSG00000006715	0.169409950242474	0.0208315121941126	0.317988388290835	4.6974007811772	2.38808606439777	0.0275892651525149	0.0499806044453294	0.228776673339508	0.0803783706766805	0.377174976002336	4.6974007811772	3.22886327090265	0.00446088151746106	0.0537371049069336	-0.0593667230970345	-0.207672862719848	0.088939416525779	4.6974007811772	-0.838399083647196	0.412332843135675	0.532506439873919	VPS41
ENSG00000006740	1.07491075347389	0.718577602023713	1.43124390492407	3.9360412244529	6.31804953665934	4.81721531026275e-06	4.63198859408335e-05	0.621613968508976	0.266064099572955	0.977163837444996	3.9360412244529	3.66173650825179	0.00168041611875172	0.0362820302078426	0.453296784964914	0.0981185386751746	0.808475031254654	3.9360412244529	2.67302566175325	0.0151231131399738	0.0395751080471354	ARHGAP44
ENSG00000006744	-0.12135651591835	-0.260406683060988	0.0176936512242873	5.24018047948121	-1.82792525091669	0.0834650269540565	0.129184781899653	-0.0443924195211043	-0.183398937582074	0.0946140985398655	5.24018047948121	-0.668868123261175	0.511704637817444	0.693661644984146	-0.076964096397246	-0.215925909747797	0.0619977169533045	5.24018047948121	-1.16000416892274	0.26055760916686	0.373950148235486	ELAC2
ENSG00000006747	-1.38321559581867	-1.86227142280027	-0.904159768837068	6.89933935201284	-6.04742648751765	8.47057905124278e-06	7.08079558486572e-05	-0.474812827839438	-0.954608807531097	0.00498315185222081	6.89933935201284	-2.07268205267565	0.0521898778628186	0.178909153142784	-0.908402767979231	-1.38849439864176	-0.428311137316701	6.89933935201284	-3.96297343990309	0.000847506458371406	0.00448497476593453	SCIN
ENSG00000006756	0.125663314608147	-0.0700187765786566	0.32134540579495	3.74987906126893	1.34500617391369	0.194614519244858	0.264382871124631	0.240086372916239	0.0448862681508402	0.435286477681639	3.74987906126893	2.57605014120852	0.0185999635147674	0.104167220817833	-0.114423058308093	-0.309394543466223	0.0805484268500372	3.74987906126893	-1.2291624925556	0.234163953834497	0.343844055719505	ARSD
ENSG00000006757	-0.416429576673714	-0.609412355153095	-0.223446798194333	2.54875988054474	-4.51949448140556	0.000239899301669634	0.000946830541228102	-0.0352382582014514	-0.227550084387671	0.157073567984769	2.54875988054474	-0.383773770822807	0.705449004572489	0.835027344342512	-0.381191318472263	-0.573209200657423	-0.189173436287102	2.54875988054474	-4.15784383490231	0.000544215136464014	0.00325161590692234	PNPLA4
ENSG00000006831	0.122922380322771	0.0267887923125835	0.219055968332959	6.19430950720117	2.67807452018974	0.0149601607919917	0.0295850149070836	0.000721926084914948	-0.0955164504261445	0.0969603025959744	6.19430950720117	0.0157112700683448	0.987630163056477	0.994934910061706	0.122200454237857	0.0259233865716977	0.218477521904015	6.19430950720117	2.65837848684459	0.0156054569798021	0.0404226285025192	ADIPOR2
ENSG00000006837	0.109820349027005	-0.0755472796700813	0.295187977724091	1.77185527900179	1.2408399661838	0.229916420967584	0.304435815927724	-8.97992260640024e-06	-0.184690960332853	0.18467300048764	1.77185527900179	-0.000101839185819338	0.999919816240416	0.999919816240416	0.109829328949611	-0.0745445981976149	0.294203256096837	1.77185527900179	1.24762960547508	0.227474150885977	0.336238000503568	CDKL3
ENSG00000007047	-0.227510568666331	-0.355789445621469	-0.0992316917111939	4.70348378807849	-3.71461043734553	0.00149039549614989	0.00422997337962508	-0.18338933118216	-0.311513273653324	-0.0552653887109959	4.70348378807849	-2.99785498371728	0.0074544426719451	0.0665680307095594	-0.0441212374841715	-0.172165725782652	0.0839232508143087	4.70348378807849	-0.721694912337192	0.479356720971783	0.595176160590596	MARK4
ENSG00000007080	-0.642543701736424	-0.830414159261253	-0.454673244211594	5.47349294162664	-7.16326513069463	8.79825904818108e-07	1.42037717131108e-05	-0.276655078912639	-0.464544092094807	-0.0887660657304712	5.47349294162664	-3.08392714676884	0.00616156384901608	0.0620241469042404	-0.365888622823785	-0.553759087594369	-0.1780181580532	5.47349294162664	-4.07903323217386	0.000650944146071996	0.00368973552535112	CCDC124
ENSG00000007168	-0.0200701955287004	-0.140106870828904	0.0999664797715029	6.95106661125116	-0.350190607196068	0.73008588864935	0.786483523908603	0.0268561718003077	-0.093368428236044	0.14708077183666	6.95106661125116	0.467861828047533	0.645257875213804	0.793854488413089	-0.0469263673290081	-0.167228180137247	0.0733754454792304	6.95106661125116	-0.816980351868279	0.424165434033371	0.543187300233151	PAFAH1B1
ENSG00000007171	2.16811592351691	1.13131825624485	3.20491359078897	8.98301280040447	4.37981065265811	0.000328958550352518	0.00122305716644542	1.26113014578612	0.222206576400721	2.30005371517152	8.98301280040447	2.54239576256966	0.0199741888701579	0.107912326973907	0.906985777730791	-0.13286195024457	1.94683350570615	8.98301280040447	1.82682765584219	0.0836362807296543	0.152698253820448	NOS2
ENSG00000007202	0.21834928920599	0.102973073998228	0.333725504413751	7.1444386784094	3.96371428700574	0.000846079896534302	0.00264947653314279	0.0694696293039625	-0.0461013723742187	0.185040630982144	7.1444386784094	1.25896295708748	0.223442091077374	0.422348301768321	0.148879659902027	0.0332282635071538	0.264531056296901	7.1444386784094	2.69619522369338	0.0143889657552141	0.0380155933295477	KIAA0100
ENSG00000007237	0.838429446763292	0.455452925495211	1.22140596803137	7.82829741932368	4.5852310092519	0.000206854943096706	0.000846054809534605	0.434196684865022	0.0504895133677278	0.817903856362317	7.82829741932368	2.37002777067923	0.0286394672711513	0.129273837305979	0.404232761898269	0.020216381676876	0.788249142119663	7.82829741932368	2.20469545697075	0.0401301815398408	0.0854174354153279	GAS7
ENSG00000007255	0.24223209197993	-0.219295284997001	0.703759468956861	-0.426123496210007	1.09926160712898	0.285522919375539	0.365507896333555	0.490708439377513	0.0307826014473339	0.950634277307692	-0.426123496210007	2.23461426487703	0.0377783448149049	0.150988411832482	-0.248476347397583	-0.707722592058903	0.210769897263737	-0.426123496210007	-1.13319927625844	0.271366319444591	0.385909589000321	TRAPPC6A
ENSG00000007312	-0.735570889040299	-1.22563212030287	-0.24550965777773	0.0566836422465748	-3.14369955996145	0.0053948588060923	0.0124481043076758	-0.0736361016315771	-0.561935109785123	0.414662906521969	0.0566836422465748	-0.315843391322516	0.755598577557901	0.866701639451597	-0.661934787408722	-1.14949404354571	-0.174375531271734	0.0566836422465748	-2.84350926561046	0.0104585883942901	0.0298339846652085	CD79B
ENSG00000007341	-0.0310194061966325	-0.146103063228336	0.084064250835071	3.78267249018172	-0.564529542050366	0.579063339736989	0.653975172530206	-0.0650518951257855	-0.179859786411423	0.0497559961598522	3.78267249018172	-1.18673857907696	0.250101344877181	0.452498293433321	0.034032488929153	-0.0806386282116933	0.148703606069999	3.78267249018172	0.621593574273817	0.541669087418834	0.651833558706367	ST7L
ENSG00000007372	0.405436923310556	-0.00770711833626214	0.818580964957374	-0.0388563264736402	2.05536355570667	0.053994927430106	0.0890724183188294	0.341458432378337	-0.0702127229623542	0.753129587719028	-0.0388563264736402	1.73721772468157	0.0986935657026948	0.257037869928001	0.0639784909322187	-0.347071261689273	0.47502824355371	-0.0388563264736402	0.325991629494132	0.748028987741956	0.819403347312556	PAX6
ENSG00000007376	-0.295009701104474	-0.472402186244947	-0.117617215964	3.27841097494287	-3.48311591402445	0.00251809433712708	0.00658091383300221	-0.0577611001252176	-0.234593043400681	0.119070843150246	3.27841097494287	-0.684134645982079	0.502231333986133	0.686457851178046	-0.237248600979256	-0.41383147225727	-0.0606657297012421	3.27841097494287	-2.81398600846012	0.0111530144239649	0.031368412059704	RPUSD1
ENSG00000007384	-0.58130271681078	-0.838860921495488	-0.323744512126073	5.08748049691577	-4.72708935125969	0.000150378793868377	0.000651331923179828	-0.180777920733318	-0.438167268257006	0.07661142679037	5.08748049691577	-1.47103046089363	0.157812393078289	0.341672142111803	-0.400524796077462	-0.657801900432066	-0.143247691722859	5.08748049691577	-3.2605819250109	0.00415509447975766	0.0148893538841686	RHBDF1
ENSG00000007392	-0.00303789288394185	-0.125833643756772	0.119757857988888	5.22042456927455	-0.0518150552244348	0.959222288587619	0.969605491989526	-0.0654093211697386	-0.188160409740452	0.0573417674009749	5.22042456927455	-1.11604353912978	0.278456380055019	0.482577462111409	0.0623714282857968	-0.0603414270881542	0.185084283659748	5.22042456927455	1.06454120319835	0.300556965556202	0.417051121124736	LUC7L
ENSG00000007402	-0.248770816006954	-0.634897216744073	0.137355584730165	0.316400440338523	-1.3493878076884	0.193229136858149	0.262828346032865	-0.333155433172254	-0.717857822413554	0.0515469560690472	0.316400440338523	-1.81379777388089	0.0856928901632217	0.237532227764097	0.0843846171652999	-0.299720041205323	0.468489275535923	0.316400440338523	0.460130008787153	0.650696596497574	0.741724092261676	CACNA2D2
ENSG00000007520	-0.441306655923086	-0.646298690136002	-0.23631462171017	4.51943593885934	-4.50889726864845	0.000245705678626979	0.000964174982844625	0.0246268674224064	-0.180080745436347	0.229334480281159	4.51943593885934	0.251966049196836	0.803799423683173	0.896383315965917	-0.465933523345492	-0.670489474817019	-0.261377571873965	4.51943593885934	-4.77066242555978	0.000136388018977496	0.00117602183050725	TSR3
ENSG00000007541	-0.0390417347820309	-0.213859906759793	0.135776437195731	4.20341026609914	-0.467745243776125	0.645339731832193	0.712479035010139	0.126192300820604	-0.0483021762336133	0.300686777874821	4.20341026609914	1.51466999054175	0.146477101122637	0.326438006616279	-0.165234035602634	-0.339573352837064	0.00910528163179453	4.20341026609914	-1.98504801938728	0.0619151836330643	0.120589769705437	PIGQ
ENSG00000007545	0.567357958645804	0.404194369943993	0.730521547347615	5.18371258153113	7.2828396898867	6.97129238049014e-07	1.21189914257616e-05	0.187676461346948	0.0245865420753717	0.350766380618524	5.18371258153113	2.41018032193043	0.0263531630119847	0.123479748822067	0.379681497298856	0.216639558596771	0.542723436000941	5.18371258153113	4.87738401505008	0.000107441865603972	0.000998213200369621	CRAMP1
ENSG00000007866	-0.0160662119154491	-0.131983307374699	0.0998508835438006	4.0858035810739	-0.29029051674863	0.774769642559394	0.823365147751362	0.0423506793000028	-0.0733348141955939	0.1580361727956	4.0858035810739	0.766740361121531	0.45275100902241	0.648193071290478	-0.0584168912154519	-0.173995156648989	0.0571613742180854	4.0858035810739	-1.0585932410498	0.303188732650555	0.419719235282676	TEAD3
ENSG00000007908	2.65808109143385	1.20097056616515	4.11519161670255	0.44494755362663	3.82069683515926	0.00117120481636418	0.00347742483995197	1.40778368765877	-0.0438790949417174	2.85944647025925	0.44494755362663	2.03112678733357	0.0566155768170534	0.187142474463219	1.25029740377508	-0.199083417315358	2.69967822486553	0.44494755362663	1.80674835098631	0.0868238669795665	0.157127454831829	SELE
ENSG00000007923	-0.208261454652876	-0.373443109127184	-0.0430798001785686	4.84251088095038	-2.64066879652561	0.0162081805483465	0.0316912285592687	-0.0863964304525018	-0.251403640162551	0.0786107792575475	4.84251088095038	-1.09662900144917	0.286643254618037	0.491162369339152	-0.121865024200375	-0.286783844512362	0.0430537961116125	4.84251088095038	-1.54766053158569	0.13836188755394	0.227372486879961	DNAJC11
ENSG00000007944	0.860874363397707	0.572889916119406	1.14885881067601	3.12960816352928	6.26091184068142	5.42257050481733e-06	5.06479637896686e-05	0.247478961696818	-0.0395647886574798	0.534522712051116	3.12960816352928	1.80574756322568	0.086985480031852	0.239612607997123	0.613395401700889	0.326758570810153	0.900032232591626	3.12960816352928	4.48203630762684	0.000261068006188458	0.00186946107092884	MYLIP
ENSG00000008018	-0.143977208833904	-0.282519744799863	-0.00543467286794388	6.53388248408734	-2.17659418666711	0.0424605891244787	0.0724494776000136	-0.0545295003215092	-0.193261221589274	0.0842022209462559	6.53388248408734	-0.823232658965318	0.420689381875713	0.620333333858984	-0.0894477085123944	-0.228251287235535	0.0493558702107462	6.53388248408734	-1.34969426819466	0.193132534088446	0.296083086080954	NA
ENSG00000008056	-0.847268896910487	-1.29916010723979	-0.395377686581179	1.26451326717273	-3.92693956572507	0.000919875692522274	0.00284061987461919	0.374795333262245	-0.075298745050449	0.82488941157494	1.26451326717273	1.74404514827911	0.0974689736018285	0.255451841704729	-1.22206423017273	-1.67139464668456	-0.772733813660901	1.26451326717273	-5.69632896581032	1.78610916292798e-05	0.000282114562775812	SYN1
ENSG00000008083	1.22859575899264	0.866862758056227	1.59032875992906	4.51332209373107	7.11357194802251	9.69733889131664e-07	1.52004432744448e-05	0.178555170069199	-0.182672744890216	0.539783085028614	4.51332209373107	1.0352803553082	0.313663351980091	0.518424029798385	1.05004058892344	0.689080005756795	1.41100117209009	4.51332209373107	6.09274714899693	7.70155339134518e-06	0.000156134526773384	JARID2
ENSG00000008086	0.15249450636535	-0.0111412500005806	0.316130262731282	4.12018949320557	1.95183381640472	0.0660060220844435	0.105755879833561	0.0922645895091367	-0.0710535741762837	0.255582753194557	4.12018949320557	1.18322520820171	0.251457136441323	0.45397068813167	0.0602299168562137	-0.102934479020733	0.22339431273316	4.12018949320557	0.773132115865045	0.449050037833763	0.567491485521112	CDKL5
ENSG00000008128	0.131313999184768	-0.0018007534140336	0.26442875178357	4.45398171858485	2.06610165960562	0.0528692106557272	0.0874958306345637	0.0303130169384884	-0.102602431079788	0.163228464956765	4.45398171858485	0.47766184363626	0.638393751038315	0.788660261827802	0.10100098224628	-0.0318193653738005	0.23382132986636	4.45398171858485	1.5926774557112	0.127895793118627	0.213503380704874	CDK11A
ENSG00000008130	0.251332402871322	0.136295617107815	0.366369188634828	5.54730572068528	4.57592178529262	0.000211238787032716	0.000859973576112006	0.0836218149328225	-0.0314451082877363	0.198688738153381	5.54730572068528	1.52207459258117	0.144622169661332	0.324157919504525	0.167710587938499	0.0526413640043527	0.282779811872646	5.54730572068528	3.05258766675782	0.00660488853881073	0.0210447379766014	NADK
ENSG00000008256	0.0874984177984031	-0.185385980784932	0.360382816381738	4.69933187088793	0.671565443930942	0.510023567323602	0.59055138874074	0.0631071666075682	-0.209447026060471	0.335661359275608	4.69933187088793	0.484945197018812	0.633313923514741	0.785008544303503	0.0243912511908349	-0.247993508935428	0.296776011317098	4.69933187088793	0.18755045469893	0.853237086598392	0.897172524305376	CYTH3
ENSG00000008277	1.92817400269083	1.67796420184313	2.17838380353852	0.934498611177318	16.1401941176116	1.78495387330194e-12	3.1625045394985e-09	0.63464751778154	0.385419188144622	0.883875847418459	0.934498611177318	5.33337384578481	3.92206967562307e-05	0.00998332371424727	1.29352648490928	1.04470988121592	1.54234308860265	0.934498611177318	10.888368624448	1.46504036792468e-09	4.70301561607007e-07	ADAM22
ENSG00000008282	0.196015997741728	0.0502682986749294	0.341763696808526	6.67006581124014	2.81680419044442	0.0110848628419051	0.0229196080779789	0.00910788621070324	-0.13684798334788	0.155063755769286	6.67006581124014	0.130696175534156	0.897403116207198	0.951743900610129	0.186908111531024	0.0408670124512255	0.332949210610823	6.67006581124014	2.68052526307692	0.0148816663650776	0.0390671589512861	SYPL1
ENSG00000008283	0.0584656849108054	-0.169102131607209	0.28603350142882	4.48233553996156	0.538092634046467	0.596822411094328	0.670093765925756	-0.0695414852898866	-0.296779208715311	0.157696238135538	4.48233553996156	-0.640959192466699	0.529280672857011	0.706178784567759	0.128007170200692	-0.0990655136468148	0.355079854048199	4.48233553996156	1.18069099715737	0.252438511474538	0.364798092035053	CYB561
ENSG00000008294	0.256537745092448	0.10758159126593	0.405493898918966	8.41501742377702	3.60711236321254	0.00190198884517861	0.00517915401960612	-0.0453643826580308	-0.194617811896941	0.10388904658088	8.41501742377702	-0.636586661837289	0.532064159931647	0.708372122044099	0.301902127750479	0.152521087246946	0.451283168254011	8.41501742377702	4.23289544777427	0.000458950930152411	0.00284601698298925	SPAG9
ENSG00000008300	-0.782294380056163	-1.0581247280087	-0.506464032103626	0.296775894821498	-5.94011716035622	1.06227048335046e-05	8.36284658300988e-05	-0.119893386374305	-0.394708552103561	0.15492177935495	0.296775894821498	-0.913737353415729	0.372417538410041	0.577003040707377	-0.662400993681857	-0.936790079098927	-0.388011908264788	0.296775894821498	-5.05616212430302	7.22036766337234e-05	0.000761040856119088	CELSR3
ENSG00000008311	0.471442889606256	0.269906269075865	0.672979510136647	3.04941175300506	4.89938948813698	0.000102296635050214	0.000479973074621888	0.0671375057559462	-0.133734545450849	0.268009556962742	3.04941175300506	0.700023365298966	0.492479347296039	0.679157285239462	0.40430538385031	0.203722553301002	0.604888214399617	3.04941175300506	4.22165381005929	0.000470810964987679	0.00290074968283362	AASS
ENSG00000008324	-0.22157672815836	-0.381329773289175	-0.0618236830275437	3.15686689951571	-2.90497131191914	0.00914378511722345	0.0194833173465261	-0.153612185322413	-0.312847168696555	0.00562279805172933	3.15686689951571	-2.02047754675191	0.0578028075658995	0.189554835750819	-0.0679645428359468	-0.226975143379139	0.0910460577072454	3.15686689951571	-0.895206382754401	0.381988122436857	0.502412312058489	SS18L2
ENSG00000008382	-0.214966190162621	-0.42472499373326	-0.00520738659198286	2.05433507906151	-2.14643039779465	0.0450991163894405	0.076210010097261	0.172707044760835	-0.0362832950322371	0.381697384553908	2.05433507906151	1.73081515284784	0.0998539945559316	0.258793957070971	-0.387673234923457	-0.596336297661595	-0.179010172185319	2.05433507906151	-3.89123167486855	0.000997681196880881	0.00505652800254403	MPND
ENSG00000008394	2.45217277607941	1.7643470482212	3.13999850393763	5.9265446707014	7.46688560851073	4.89067234332145e-07	9.38594285970678e-06	0.997154936991714	0.308743335491511	1.68556653849192	5.9265446707014	3.0337606294687	0.00688594292157988	0.0647506353730773	1.4550178390877	0.766401689093799	2.1436339890816	5.9265446707014	4.42545533536224	0.000296680604782516	0.00205638942909778	MGST1
ENSG00000008405	0.239942536162436	0.0731060537921827	0.40677901853269	4.94620805529643	3.01219489646794	0.00722214278441989	0.0159203391004553	-0.0266408587581219	-0.193323203000389	0.140041485484146	4.94620805529643	-0.334753763344304	0.741514329545927	0.857318652480618	0.266583394920558	0.0999814375772711	0.433185352263845	4.94620805529643	3.35135043826656	0.00338910250735011	0.012781107278391	CRY1
ENSG00000008441	0.420096216621421	0.237880184827641	0.602312248415202	7.51542885269631	4.82868676281491	0.000119783912600033	0.00054436297695687	0.0260582429463314	-0.156492347495498	0.208608833388161	7.51542885269631	0.298970773238933	0.768239893278023	0.874098739886244	0.39403797367509	0.211345418344265	0.576730529005914	7.51542885269631	4.51735347409871	0.000241061100811731	0.00177898273713191	NFIX
ENSG00000008513	-0.00312275256451677	-0.198647388355924	0.19240188322689	7.6336847385864	-0.0334505248175155	0.973667678732177	0.980431534182251	-0.0721152211535623	-0.2680057802679	0.123775337960776	7.6336847385864	-0.771045988018529	0.450255908753218	0.646137494261344	0.0689924685890455	-0.12705102534566	0.265035962523751	7.6336847385864	0.737082496917588	0.470165695907337	0.587298953600217	ST3GAL1
ENSG00000008516	0.629283588985234	0.27929352118528	0.979273656785187	0.28140867562849	3.76580245261333	0.00132680799920167	0.00384672098225942	0.196176015027663	-0.152527885414776	0.544879915470102	0.28140867562849	1.17830019891355	0.253366992963021	0.456156859128151	0.43310757395757	0.0849433057683897	0.781271842146751	0.28140867562849	2.60542411539262	0.0174740132577776	0.0441301407728825	MMP25
ENSG00000008517	2.82483304103468	2.04047458508707	3.60919149698229	1.91505489284951	7.5430163540741	4.2293062677365e-07	8.4160195219965e-06	1.17370858855627	0.392237618023386	1.95517955908916	1.91505489284951	3.14567811256885	0.00537113828944245	0.0582316066944267	1.65112445247841	0.87089226774577	2.43135663721105	1.91505489284951	4.43223517399617	0.000292166761773133	0.00203180812655125	IL32
ENSG00000008710	0.309916794513575	0.104642943818075	0.515190645209076	7.40523597780832	3.16211987650263	0.00517791483111886	0.0120485929948194	0.122443379493372	-0.08320173589395	0.328088494880695	7.40523597780832	1.24704968600483	0.227681967292021	0.427368252493947	0.187473415020203	-0.0183274331486263	0.393274263189032	7.40523597780832	1.90791656269646	0.071783795858463	0.135557258325263	PKD1
ENSG00000008735	0.605097134521225	0.257931725277715	0.952262543764735	1.23588613519387	3.65052643422158	0.00172369480987133	0.00477616324070409	0.38617012888702	0.0403835120372021	0.731956745736838	1.23588613519387	2.33903836088428	0.0305287746019508	0.13377657211731	0.218927005634205	-0.12627164255388	0.56412565382229	1.23588613519387	1.32830283202277	0.199968124733152	0.304334218038771	MAPK8IP2
ENSG00000008838	-0.051399189515335	-0.135981531717988	0.0331831526873181	4.8879750365526	-1.27275089637203	0.218611554655749	0.291807944839725	0.0920703177011815	0.00757192990149227	0.176568705500871	4.8879750365526	2.28211784406188	0.0343032757952576	0.142294694302682	-0.143469507216516	-0.227921751062947	-0.0590172633700857	4.8879750365526	-3.55807633713339	0.0021254211421426	0.00891842609600954	MED24
ENSG00000008853	-0.0380175207760045	-0.2634052442852	0.187370202733191	4.08666050519916	-0.353281082744087	0.72780556646175	0.784629546752623	0.0135547187212293	-0.211382997980009	0.238492435422468	4.08666050519916	0.126210380277038	0.900904492488236	0.953307997921657	-0.0515722394972338	-0.276301399337021	0.173156920342554	4.08666050519916	-0.480643873002822	0.636311674090214	0.729851727235026	RHOBTB2
ENSG00000008869	-0.0302209062333691	-0.167311510417662	0.106869697950923	4.53214316861291	-0.461707193263617	0.649585524992472	0.715983291178456	-0.138770445695181	-0.275671026552577	-0.00186986483778553	4.53214316861291	-2.12304177667553	0.0472468831604007	0.170130011256997	0.108549539461812	-0.0282517764136416	0.245350855337266	4.53214316861291	1.66189873888083	0.113106013771396	0.193970005654153	HEATR5B
ENSG00000008952	0.256615380726126	0.114371699830141	0.398859061622111	7.72493130505617	3.77847496235074	0.00128915162881128	0.00376154496684555	0.0529082775718006	-0.0896040091087821	0.195420564252383	7.72493130505617	0.777567611869457	0.446492726268478	0.642445790443126	0.203707103154326	0.0610793639279724	0.346334842380679	7.72493130505617	2.99136234449252	0.00756198473354261	0.0233517683968455	SEC62
ENSG00000008988	-0.322851605042152	-0.499163615743396	-0.146539594340909	8.03671164679701	-3.83519896452505	0.00113322650807491	0.00338520152569213	-0.181196906994658	-0.357850026269761	-0.0045437877195546	8.03671164679701	-2.1483068710357	0.0449307130051015	0.165789840281055	-0.141654698047494	-0.318453854559469	0.0351444584644796	8.03671164679701	-1.67809924435952	0.109862744782899	0.18957742270102	RPS20
ENSG00000009307	0.0717925834441999	-0.0218086982759603	0.16539386516436	8.86278446802864	1.60644045981172	0.124831852881117	0.182138956221445	-0.00391798089522055	-0.0977112209628113	0.0898752591723702	8.86278446802864	-0.0874898401609985	0.931206721812739	0.966421040988289	0.0757105643394205	-0.0181651599688121	0.169586288647653	8.86278446802864	1.68915705093835	0.107694912803895	0.186432864230731	CSDE1
ENSG00000009335	-0.0549390925418143	-0.15179188030347	0.0419136952198419	6.61204635012994	-1.18805406273284	0.249595129277602	0.326086403936613	-0.10011605389467	-0.197104099036521	-0.00312800875281931	6.61204635012994	-2.1619834512734	0.0437205209534123	0.163343592131936	0.0451769613528556	-0.0518667702511359	0.142220692956847	6.61204635012994	0.975026403219117	0.341918800647285	0.461317450882935	UBE3C
ENSG00000009413	0.652667478895006	0.406427508837913	0.8989074489521	5.56059181948907	5.55137124356105	2.44095593578589e-05	0.000157807238816315	0.281758521539228	0.0354469255858705	0.528070117492585	5.56059181948907	2.39584682949566	0.0271490441071128	0.125339106881995	0.370908957355779	0.124593717051944	0.617224197659614	5.56059181948907	3.15386344588	0.00527408151836824	0.0177989149918662	REV3L
ENSG00000009694	0.620342445967059	-0.00275340055974493	1.24343829249386	2.08452461702534	2.08517970670599	0.0509213516145182	0.0847219689041835	0.0274111901893419	-0.593407139215213	0.648229519593897	2.08452461702534	0.0924762499198943	0.927297343485258	0.964205042377311	0.592931255777717	-0.0269110553708412	1.21277356692628	2.08452461702534	2.00350289289622	0.0597414958282092	0.116940622990644	TENM1
ENSG00000009724	-0.0110728323711623	-0.275629191515398	0.253483526773074	0.546162377197733	-0.0876611912344796	0.931072351058736	0.94858489564292	-0.0962695532196475	-0.359826006717574	0.167286900278279	0.546162377197733	-0.765036488281317	0.453740727114932	0.648947768446873	0.0851967208484852	-0.177940941304897	0.348334383001868	0.546162377197733	0.678120253088969	0.505951419822517	0.618885035198369	MASP2
ENSG00000009780	0.300125919317705	0.110176542458846	0.490075296176563	2.81831459864309	3.30927210159993	0.00372522273345194	0.00912539719357381	0.314389035975033	0.125076509519968	0.503701562430098	2.81831459864309	3.47820270505762	0.00254619993586616	0.0426448652732674	-0.0142631166573284	-0.203300619807149	0.174774386492492	2.81831459864309	-0.158027732932507	0.876118851236012	0.912274279224375	FAM76A
ENSG00000009830	-0.349079238814879	-0.501034438938614	-0.197124038691144	4.73734474618906	-4.81144251399578	0.000124491980449497	0.000559954470575825	-0.0916402665432958	-0.243413232472065	0.0601326993854729	4.73734474618906	-1.26461628591996	0.22145157649367	0.420057350815265	-0.257438972271583	-0.40912233431975	-0.105755610223416	4.73734474618906	-3.55470196824197	0.00214171853010667	0.00896586993340119	POMT2
ENSG00000009844	-0.185220177075186	-0.283181130596574	-0.0872592235537974	5.66669334082959	-3.96006340179895	0.000853133300467837	0.00266810143552645	-0.138805294112414	-0.236811319553607	-0.0407992686712211	5.66669334082959	-2.96633435384085	0.00799076314929843	0.0687323214111022	-0.0464148829627717	-0.144428253977706	0.0515984880521628	5.66669334082959	-0.991833519132347	0.333865225331745	0.452803098045152	VTA1
ENSG00000009950	3.27111395559102	2.6262133972238	3.91601451395824	0.268121955621533	10.6235525080336	2.18880772872517e-09	2.71741448020225e-07	0.943529177947259	0.300995457376566	1.58606289851795	0.268121955621533	3.07557454752051	0.00627680894135449	0.0623785526768639	2.32758477764376	1.686043784936	2.96912577035153	0.268121955621533	7.59885127026344	3.8037031505135e-07	2.03672333963946e-05	MLXIPL
ENSG00000009954	0.254653651903969	0.147311018995551	0.361996284812387	6.5774093148572	4.96871987605618	8.76663583881162e-05	0.000425855727779391	0.136372616989679	0.0288822598323008	0.243862974147056	6.5774093148572	2.65720166952255	0.015644838673599	0.0955584476728682	0.118281034914291	0.0107317838011646	0.225830286027417	6.5774093148572	2.30342763543302	0.0328423191035889	0.0729257509819957	BAZ1B
ENSG00000010017	0.161555736459865	0.0299738878679845	0.293137585051746	6.70424607416991	2.57153978472814	0.0187788118272051	0.0358578945316266	0.096459271293222	-0.0353131734827765	0.22823171606922	6.70424607416991	1.53315555561876	0.141882655229541	0.320299736032546	0.0650964651666435	-0.0667521074212158	0.196945037754503	6.70424607416991	1.03406734058842	0.314215335564906	0.431830617421637	RANBP9
ENSG00000010030	0.827365414698868	0.361055209629624	1.29367561976811	0.258697412133125	3.71611624273601	0.00148530873521644	0.00421895044469557	0.642831677269436	0.178231271419584	1.10743208311929	0.258697412133125	2.89790759221133	0.00928638421558846	0.0735261380266272	0.184533737429432	-0.279349663730468	0.648417138589333	0.258697412133125	0.833170324241459	0.415201749345848	0.535029424228244	ETV7
ENSG00000010072	0.236666401879495	0.0960034331604403	0.377329370598549	3.49359013927033	3.52390082167055	0.0022963109317344	0.00608403136190781	0.100100902198798	-0.0401555530196142	0.24035735741721	3.49359013927033	1.49479618604544	0.151553119748571	0.332729063685869	0.136565499680697	-0.00350761842988337	0.276638617791277	3.49359013927033	2.0419873604381	0.0554274164812983	0.110421929255344	SPRTN
ENSG00000010165	-0.124635683094788	-0.256900926381481	0.00762956019190406	4.73285429834169	-1.97361987978021	0.0632964426413972	0.101996989870912	-0.102126442593877	-0.234232260620412	0.0299793754326572	4.73285429834169	-1.61913517392073	0.122060811865622	0.292316683110757	-0.0225092405009111	-0.154536529010059	0.109518048008237	4.73285429834169	-0.357078733045271	0.725007018947687	0.801380670407903	METTL13
ENSG00000010219	-0.253854568613479	-0.50532322607275	-0.00238591115420766	3.36218708514841	-2.11430661455166	0.0480725889895859	0.0805266090668537	-0.0800803194770272	-0.330782655970467	0.170622017016412	3.36218708514841	-0.66901254793024	0.511614547813186	0.693606541483494	-0.173774249136452	-0.424134991400368	0.0765864931274644	3.36218708514841	-1.45373764919325	0.16249870010921	0.258615344734215	DYRK4
ENSG00000010244	0.0761478996427822	-0.053096093176258	0.205391892461822	7.21754249722013	1.23399787048207	0.23239790621832	0.307083943330208	-0.0350410764529157	-0.164509402710084	0.0944272498042523	7.21754249722013	-0.566866449211688	0.577506498289675	0.743629065122152	0.111188976095698	-0.0183717232520866	0.240749675443482	7.21754249722013	1.79744369607757	0.0883365870571802	0.159351161093633	ZNF207
ENSG00000010256	-0.260421946989855	-0.424041212143183	-0.0968026818365259	5.87374951907654	-3.33357316576279	0.00352730907429674	0.00870288761929457	0.0624094485411755	-0.101337176419751	0.226156073502102	5.87374951907654	0.798260859943385	0.434680892275408	0.632193472706998	-0.32283139553103	-0.486620098250635	-0.159042692811425	5.87374951907654	-4.12818040648763	0.000582153145356207	0.00341003193160845	UQCRC1
ENSG00000010270	0.346890042215366	0.216054061384812	0.47772602304592	4.29989781533111	5.55304875552216	2.43211473203873e-05	0.000157382235554088	0.147812622983691	0.0171993853936237	0.278425860573758	4.29989781533111	2.3702337451964	0.0286272816039877	0.129260422794446	0.199077419231675	0.0685723578869245	0.329582480576426	4.29989781533111	3.19493108487068	0.00481237510007189	0.0165782658292836	STARD3NL
ENSG00000010278	0.205806410855341	0.00483681917774761	0.406776002532934	7.15844974796899	2.14484245071512	0.0452420750514179	0.0764147689497161	-0.28328969010385	-0.484600523413305	-0.0819788567943955	7.15844974796899	-2.94734157732268	0.00833173958140687	0.0700865350196579	0.489096100959191	0.287643273299572	0.69054892861881	7.15844974796899	5.08496163797831	6.77439708343465e-05	0.000727703037392839	CD9
ENSG00000010292	0.362739271969915	0.263688696756692	0.461789847183137	5.05237261857585	7.67015999091941	3.32385967788517e-07	7.15190604617348e-06	0.157131539990707	0.0581498738537414	0.256113206127673	5.05237261857585	3.3248760133449	0.00359692528635118	0.0489982883843878	0.205607731979208	0.106671551902235	0.30454391205618	5.05237261857585	4.35262399703801	0.00034984493754284	0.00232401213235203	NCAPD2
ENSG00000010295	0.127136043555421	-0.0806343844279389	0.33490647153878	2.93725011098002	1.28159795468332	0.215554997318125	0.28849657101469	0.370395992237617	0.163316933256967	0.577475051218268	2.93725011098002	3.74625162184469	0.00138706163441097	0.033954803611424	-0.243259948682196	-0.450041011541327	-0.0364788858230659	2.93725011098002	-2.46392052523819	0.0235591400667059	0.0559240568520841	IFFO1
ENSG00000010310	-1.16697878589972	-1.53504164864722	-0.798915923152213	2.3612441516176	-6.64060746689556	2.48936869123968e-06	2.88622755119021e-05	0.194494867661283	-0.172249015488298	0.561238750810865	2.3612441516176	1.11073923901822	0.280675883428899	0.485284935743655	-1.361473653561	-1.7276455150948	-0.995301792027203	2.3612441516176	-7.78737559021582	2.6669719890405e-07	1.59892948864312e-05	GIPR
ENSG00000010318	0.295260367339714	0.0411521758359403	0.549368558843488	0.932021899626393	2.43362320770109	0.0250982572344371	0.0459485124288032	0.171618218665997	-0.0814933719225878	0.424729809254583	0.932021899626393	1.42009763677366	0.171939874061668	0.361424107463462	0.123642148673717	-0.129051369335603	0.376335666683037	0.932021899626393	1.02480040847788	0.318455056394617	0.436119287989074	PHF7
ENSG00000010322	0.245441793888106	0.102494813543511	0.388388774232701	5.78553302527267	3.59617136594787	0.00194973319421211	0.00529375014159118	0.120545026626293	-0.0224998899246413	0.263589943177228	5.78553302527267	1.76499596300615	0.0937927856324465	0.249416036104238	0.124896767261813	-0.0181695349798381	0.267963069503464	5.78553302527267	1.82843991369225	0.0833848317418755	0.152538513024117	NISCH
ENSG00000010327	1.79156882463133	1.31507979440297	2.26805785485969	3.62869798180424	7.87494334028142	2.26516425953722e-07	5.5980744553187e-06	0.568541623673411	0.0933303074544887	1.04375293989233	3.62869798180424	2.5057765426476	0.0215779623097337	0.111912584487378	1.22302720095792	0.748423514215393	1.69763088770044	3.62869798180424	5.3972415678295	3.41145854378875e-05	0.000451030616446486	STAB1
ENSG00000010361	-0.201577516171151	-0.37302727766803	-0.0301277546742733	3.0257669699718	-2.46247625894582	0.0236304560922815	0.0436199563840286	0.0307997164049101	-0.14008341286888	0.201682845678701	3.0257669699718	0.377497758427033	0.710028822446644	0.83826853111995	-0.232377232576062	-0.403015559510022	-0.0617389056421007	3.0257669699718	-2.85222537214747	0.0102616425442672	0.0293617342960484	FUZ
ENSG00000010404	0.0331834989701978	-0.194718141100734	0.26108513904113	7.39237698184813	0.304959084201467	0.763745479780557	0.814240089356443	0.243603186783773	0.0152904759233116	0.471915897644234	7.39237698184813	2.23470253984208	0.0377715970767841	0.150988411832482	-0.210419687813575	-0.438905753057745	0.0180663774305951	7.39237698184813	-1.92882799624168	0.0689789710553857	0.131499658232913	IDS
ENSG00000010539	0.382573301769228	0.190807847808824	0.574338755729631	2.34127316065099	4.17841078783402	0.000519378592531359	0.00177370065107654	0.0085694494393036	-0.182508361801372	0.199647260679979	2.34127316065099	0.0939311221600059	0.926157067017169	0.964062020628747	0.374003852329924	0.183225852418694	0.564781852241154	2.34127316065099	4.10595922326898	0.000612303034358888	0.00353497912305385	ZNF200
ENSG00000010610	2.40996610358535	1.95620703142797	2.86372517574273	2.20140808938975	11.1237817908918	1.0314960797181e-09	1.74347692799581e-07	0.619234508959926	0.167124634812545	1.07134438310731	2.20140808938975	2.86865292450988	0.00990010025648087	0.0759973757388446	1.79073159462542	1.33933022350334	2.24213296574751	2.20140808938975	8.30872662686066	1.02391593300822e-07	8.6015069605822e-06	CD4
ENSG00000010626	-0.273792528782176	-0.443216241464675	-0.104368816099676	3.03717398074937	-3.38465374537583	0.00314436643835293	0.00791962598988389	-0.00232741850943308	-0.171191775094921	0.166536938076055	3.03717398074937	-0.0288671123261409	0.977274611263332	0.989762165854265	-0.271465110272743	-0.440086986497053	-0.102843234048432	3.03717398074937	-3.37183994193331	0.00323640267048846	0.0123265295709828	LRRC23
ENSG00000010704	0.443846159999642	0.149226816690355	0.73846550330893	2.47266853819256	3.15528111107717	0.0052574463234235	0.0121932078808577	0.48295600298301	0.18936845537339	0.776543550592629	2.47266853819256	3.44537727772737	0.00274208057571556	0.0434286769088193	-0.0391098429833674	-0.332243954490681	0.254024268523946	2.47266853819256	-0.279438705495344	0.782957191875986	0.844566241889395	HFE
ENSG00000010803	-0.155250561154642	-0.28559438416626	-0.0249067381430251	4.6771533124236	-2.49464970745014	0.022088781351259	0.0411969574018628	0.0354631050393817	-0.0947194586739536	0.165645668752717	4.6771533124236	0.570546159451161	0.575059412819933	0.741362663338618	-0.190713666194024	-0.320816257790061	-0.0606110745979873	4.6771533124236	-3.07017206035564	0.00635246253147465	0.0204353810717858	SCMH1
ENSG00000010810	1.80970513551128	1.37958623952335	2.23982403149921	5.89044219056305	8.81223650378245	4.19981570719856e-08	1.79085758529753e-06	0.592897472824601	0.162433516960368	1.02336142868883	5.89044219056305	2.88475978166264	0.0095575312503597	0.0746673759636675	1.21680766268668	0.786221314688468	1.64739401068489	5.89044219056305	5.91872998460567	1.11149137877303e-05	0.000200964899080113	FYN
ENSG00000010818	0.281249730777526	0.0986417682349103	0.463857693320142	7.12018840626982	3.22581348013127	0.00449141811163314	0.0106966361153818	-0.0786873006254041	-0.261600630899094	0.104226029648286	7.12018840626982	-0.901002794523632	0.378977085024796	0.583223949738137	0.35993703140293	0.176899513289372	0.542974549516489	7.12018840626982	4.11863456547629	0.000594918030525793	0.00345594412018482	HIVEP2
ENSG00000011007	0.0379634993860662	-0.0742220478525487	0.150149046624681	6.03731816242328	0.708755064052299	0.4871671716058	0.569254393674643	-0.0866622601039415	-0.198955251816519	0.0256307316086356	6.03731816242328	-1.61638274770524	0.122657168622752	0.292994622613414	0.124625759490008	0.0122946398661313	0.236956879113884	6.03731816242328	2.32367068079844	0.0315080007871251	0.0706111410611146	TCEB3
ENSG00000011009	-0.85910671698354	-1.05649231990041	-0.661721114066669	4.91244537221799	-9.11587769888446	2.49171526839714e-08	1.27113721819431e-06	-0.4315535784121	-0.62874391509731	-0.234363241726889	4.91244537221799	-4.58369742292239	0.000207570742457585	0.0174116603790183	-0.42755313857144	-0.62464083962221	-0.23046543752067	4.91244537221799	-4.5435720892137	0.000227217264319799	0.00169825839165821	LYPLA2
ENSG00000011021	0.104966345138921	-0.0186647745124608	0.228597464790303	4.50845833845795	1.7782348653052	0.0915322592179776	0.139492835950879	-0.0602699696641036	-0.183727390674681	0.0631874513464735	4.50845833845795	-1.02247010815619	0.319527541001192	0.523980347481674	0.165236314803025	0.0418699711212099	0.288602658484839	4.50845833845795	2.80527637997259	0.0113661869955154	0.0318022013083538	CLCN6
ENSG00000011028	-0.170105022925809	-0.455180824700412	0.114970778848793	7.23690197382157	-1.24975139798141	0.226715043935498	0.300880656325561	0.325680144492958	0.0401057664119416	0.611254522573975	7.23690197382157	2.38857504287568	0.0275613331967814	0.126315533257141	-0.495785167418767	-0.78156215388371	-0.210008180953825	7.23690197382157	-3.63356660384872	0.00179128235337237	0.00786538345397838	MRC2
ENSG00000011052	-0.537876864120669	-0.924179387167374	-0.151574341073965	2.12699813541005	-2.91623264630188	0.00892080111088154	0.0190867312540618	-0.428571082780016	-0.813466721560459	-0.0436754439995735	2.12699813541005	-2.33209759989314	0.0309674905976244	0.135045982466296	-0.109305781340653	-0.493590743074098	0.274979180392791	2.12699813541005	-0.595739767217782	0.558448947142582	0.66574441531809	NME1-NME2
ENSG00000011105	0.504914886181675	0.300181915306042	0.709647857057309	3.0484231019431	5.16532002857217	5.67276238142013e-05	0.000301565681883073	0.140977232743837	-0.0630805611681806	0.345035026655856	3.0484231019431	1.44698037928022	0.16436048505392	0.351281725292724	0.363937653437838	0.160173601764967	0.567701705110709	3.0484231019431	3.74081534345826	0.0014042942026056	0.00657352131076208	TSPAN9
ENSG00000011114	0.165539647885946	0.023027954729076	0.308051341042815	4.23629002537698	2.43286704201309	0.0251378479276319	0.0460089848110564	-0.0106736462916315	-0.152928778648528	0.131581486065266	4.23629002537698	-0.157149032159459	0.876801719504215	0.939841940932506	0.176213294177577	0.0340776019411064	0.318348986414048	4.23629002537698	2.59658395400373	0.017805899641303	0.0448245841313498	NA
ENSG00000011132	-0.0626589974081266	-0.200723639259341	0.0754056444430877	4.59514555404044	-0.950534356435204	0.353893668574697	0.436003712692933	-0.0465558673769406	-0.184436633421525	0.0913248986676436	4.59514555404044	-0.707192396431086	0.488115400155057	0.675655742355727	-0.016103130031186	-0.153896124464976	0.121689864402604	4.59514555404044	-0.244765390767987	0.809287991303924	0.864172722636836	APBA3
ENSG00000011143	-0.174634705318649	-0.370249988302245	0.0209805776649478	1.48238576601077	-1.8697977004298	0.0771571938570128	0.120726998953829	-0.078102040135055	-0.272952859491185	0.116748779221075	1.48238576601077	-0.839512157697783	0.411723767755313	0.612456021401684	-0.0965326651835936	-0.291055270289199	0.0979899399220117	1.48238576601077	-1.03937213052974	0.311806475914179	0.429192803237835	MKS1
ENSG00000011198	-0.0932991833745502	-0.307506986705542	0.120908619956442	3.5756588232347	-0.912240612151689	0.373184540277931	0.456125275793614	-0.216967893107073	-0.430589197250214	-0.00334658896393247	3.5756588232347	-2.12724620488096	0.0468540646369279	0.169498626300016	0.123668709732523	-0.0896756818764697	0.337013101341515	3.5756588232347	1.21407480613129	0.239740580569638	0.350418900272083	ABHD5
ENSG00000011201	1.12186671405045	0.652949331684878	1.59078409641603	4.78483016585652	5.01085434079872	7.98339290451127e-05	0.000395756251086179	0.562843437244593	0.0944578703155858	1.0312290041736	4.78483016585652	2.51681301088438	0.0210822803563447	0.110814279175407	0.559023276805858	0.0908924626021803	1.02715409100954	4.78483016585652	2.50109109765996	0.0217916967251998	0.0524473689068157	ANOS1
ENSG00000011243	0.0678463477984437	-0.0274564407934479	0.163149136390335	5.30174927717705	1.49103457338659	0.152530007694162	0.21512450768487	0.0221091169412597	-0.0731712902912466	0.117389524173766	5.30174927717705	0.48599817675645	0.632581051603972	0.784457937862416	0.045737230857184	-0.0495207532479192	0.140995214962287	5.30174927717705	1.00562330218283	0.327357004087821	0.446089500762316	AKAP8L
ENSG00000011258	0.512084184668155	0.35949666466758	0.66467170466873	3.7032826778166	7.02892964837692	1.14541051262344e-06	1.71310917714225e-05	0.160313893124829	0.00811578523017392	0.312512001019483	3.7032826778166	2.20611808736753	0.0400153797170878	0.156067768154302	0.351770291543327	0.199748253389989	0.503792329696664	3.7032826778166	4.84640222933797	0.000115135405652032	0.00105018160525892	MBTD1
ENSG00000011260	-0.2630314495294	-0.401681086365162	-0.124381812693639	5.06595014189835	-3.97334055286199	0.000827760662369499	0.00260198394182875	-0.046871554972717	-0.185429073745129	0.0916859637996948	5.06595014189835	-0.708510208042504	0.487315679412376	0.674945587599551	-0.216159894556683	-0.354652779614775	-0.0776670094985913	5.06595014189835	-3.26899687329007	0.00407747572753994	0.0146626756440936	UTP18
ENSG00000011275	0.0573540286377519	-0.023358870752473	0.138066928027977	5.76207563704381	1.48829090670855	0.153245798164795	0.216003747860335	0.0267234909242298	-0.0540410165602668	0.107487998408726	5.76207563704381	0.693009979838274	0.496770358473408	0.6815168549798	0.0306305377135221	-0.0501468754340113	0.111407950861055	5.76207563704381	0.79420300815902	0.436981651055681	0.555293733470975	RNF216
ENSG00000011295	0.185215289127085	0.0330652076726125	0.337365370581558	4.51271010955089	2.54959672481536	0.0196723286576595	0.0373151837125886	0.0662704812343549	-0.0856669876134963	0.218207950082206	4.51271010955089	0.913528466621748	0.372524518537157	0.57709214560046	0.11894480789273	-0.0328802622652377	0.270769878050699	4.51271010955089	1.64084986859249	0.117441383923246	0.199513825994092	TTC19
ENSG00000011304	-0.169455281681276	-0.306858935182881	-0.0320516281796709	7.70908821051533	-2.58299566330427	0.0183276989341791	0.0351016093307302	-0.208066611868598	-0.345729176500908	-0.0704040472362886	7.70908821051533	-3.16558068188236	0.00513811576290477	0.0567579732581031	0.0386113301873223	-0.0991620263618738	0.176384686736518	7.70908821051533	0.586970631529447	0.564201870463637	0.670494539664071	PTBP1
ENSG00000011347	2.38642559887983	1.31612036472597	3.4567308330337	-0.00140815010200042	4.669894804082	0.000170980479981243	0.000724022080789874	0.393311799279676	-0.673164155271232	1.45978775383058	-0.00140815010200042	0.772418657042156	0.449462224381202	0.645196515485918	1.99311379960016	0.928249674433019	3.05797792476729	-0.00140815010200042	3.92016861918392	0.000934148359532136	0.00483050768001339	SYT7
ENSG00000011376	0.0130512920204353	-0.178312543439832	0.204415127480703	2.80758635612648	0.142843501699662	0.887932598975239	0.915672333947635	-0.0123477903930445	-0.203069104922655	0.178373524136566	2.80758635612648	-0.135599118119245	0.893578608983242	0.949985927964982	0.0253990824134798	-0.165045828835207	0.215843993662166	2.80758635612648	0.279328662886223	0.783040352716185	0.844566241889395	LARS2
ENSG00000011405	0.110726472695854	-0.0810793053213074	0.302532250713015	6.00583729584889	1.20908442632938	0.241607214276484	0.317250805792287	-0.0472237607669337	-0.239208520515514	0.144760998981646	6.00583729584889	-0.515181979326883	0.612426515861886	0.76835374629104	0.157950233462787	-0.0340927836531848	0.34999325057876	6.00583729584889	1.7226164875791	0.101357111186916	0.177558659732945	PIK3C2A
ENSG00000011422	0.0969110537331304	-0.136282643348499	0.33010475081476	7.18420010184889	0.870408965575778	0.395048028049275	0.478264479246055	-0.0879482668371416	-0.321541817393633	0.14564528371935	7.18420010184889	-0.788557352395764	0.440195264638368	0.637174924433725	0.184859320570272	-0.0489022249064221	0.418620866046966	7.18420010184889	1.65628523557895	0.114248679613048	0.195367470293936	PLAUR
ENSG00000011426	0.995168883839038	0.400509996023968	1.58982777165411	1.29630932278806	3.50506214124987	0.00239624667146287	0.00631067102570915	1.24283146811562	0.650531659111022	1.83513127712022	1.29630932278806	4.39478361014125	0.000317997351266183	0.0191113433554131	-0.247662584276584	-0.838960814216122	0.343635645662955	1.29630932278806	-0.877244530763937	0.391419127079269	0.511667809708821	ANLN
ENSG00000011451	-0.242656565899029	-0.399441895330543	-0.0858712364675149	5.95384809148981	-3.24155557758896	0.00433596413448217	0.0103857334544392	-0.184747384945305	-0.341672253399813	-0.0278225164907962	5.95384809148981	-2.46577459876378	0.0234678839961783	0.116459478097766	-0.0579091809537244	-0.214879217905255	0.0990608559978062	5.95384809148981	-0.772676154690741	0.44931343351882	0.567670943699164	WIZ
ENSG00000011454	0.188124094262267	0.0885931729569271	0.287655015567606	5.02261552748531	3.95870596722293	0.000855770798279244	0.00267385490624933	0.154089543174356	0.0546345004409675	0.253544585907745	5.02261552748531	3.2449888371488	0.00430276643004557	0.0528425622414621	0.0340345510879105	-0.0653760500219313	0.133445152197752	5.02261552748531	0.717057817082083	0.482147133103658	0.597688621570312	RABGAP1
ENSG00000011465	-1.06318263371219	-1.45067624952827	-0.675689017896101	12.6209846622091	-5.74658943841501	1.60370899563963e-05	0.000114846521183402	0.292835007693297	-0.0953589830173449	0.681028998403939	12.6209846622091	1.57994159907384	0.130787140739968	0.304786178976912	-1.35601764140548	-1.74451681246071	-0.967518470350262	12.6209846622091	-7.31041599605497	6.6087696983624e-07	2.97161634930532e-05	DCN
ENSG00000011478	0.273221966605804	0.0481862147509021	0.498257718460706	3.67010533881453	2.54290970961085	0.0199525005882391	0.0377445564660743	-0.117102682400245	-0.34154985196674	0.10734448716625	3.67010533881453	-1.09274683717771	0.28830120454512	0.492460440589734	0.390324649006049	0.166149636506138	0.614499661505961	3.67010533881453	3.64674690520652	0.00173853430111268	0.00771149935603585	QPCTL
ENSG00000011485	-0.132200194188082	-0.234488132478095	-0.0299122558980688	5.07556550267137	-2.70691435917838	0.0140609218091848	0.0280518589392852	-0.0509261735947675	-0.153146735657481	0.0512943884679457	5.07556550267137	-1.04344516105603	0.309965901024641	0.514923401946092	-0.0812740205933142	-0.183448092753574	0.0209000515669454	5.07556550267137	-1.66601109737731	0.112275105392597	0.192768015365652	PPP5C
ENSG00000011523	0.441395291211487	0.284333570475785	0.598457011947189	3.67455750081427	5.88605332770181	1.19126496602204e-05	9.15740066209488e-05	0.218945047486372	0.0622927557824163	0.375597339190328	3.67455750081427	2.92728644116188	0.00870703151644251	0.0716427830757606	0.222450243725115	0.0659866820996527	0.378913805350577	3.67455750081427	2.97773826486387	0.00779255287949893	0.0239021726258227	CEP68
ENSG00000011566	0.387632926463298	0.244867115248199	0.530398737678397	4.05226043063539	5.68673892404335	1.82326284114905e-05	0.000126752003956789	0.0393137786764193	-0.103159008015034	0.181786565367872	4.05226043063539	0.577935959443909	0.570161108850458	0.738031942799693	0.348319147786879	0.205982044123544	0.490656251450214	4.05226043063539	5.12538003241863	6.19539711442222e-05	0.000680620408130222	MAP4K3
ENSG00000011600	2.91857211903291	1.98717412750946	3.84997011055635	-0.297521246133806	6.56299359087382	2.91425432732934e-06	3.24734503241488e-05	0.824923360797756	-0.103216093801374	1.75306281539689	-0.297521246133806	1.86151789577041	0.0783701658912943	0.225845672541661	2.09364875823515	1.16688333974579	3.02041417672451	-0.297521246133806	4.73152186835141	0.00014889137704674	0.00125002820382328	TYROBP
ENSG00000011638	0.2857296165189	0.0302466332683465	0.541212599769454	2.94952841302326	2.34239497358295	0.0303186827727706	0.0542111650037215	0.230669073884507	-0.0239646162637114	0.485302764032725	2.94952841302326	1.89731900060726	0.073243430510919	0.217851338443689	0.0550605426343935	-0.199208469287911	0.309329554556698	2.94952841302326	0.453538228733731	0.655349343104256	0.74535029869555	TMEM159
ENSG00000012048	0.711271298412674	0.385128762156918	1.03741383466843	2.51008149049189	4.56766966258543	0.00021520341724234	0.000870618554451784	0.305559245788359	-0.0194492502689071	0.630567741845625	2.51008149049189	1.96909905256882	0.063850404472807	0.200572620767803	0.405712052624315	0.0812091028219672	0.730215002426663	2.51008149049189	2.61858157957725	0.0169908716731837	0.0431429753308768	BRCA1
ENSG00000012061	-0.685043846245531	-0.900636539477242	-0.46945115301382	5.67618900216122	-6.65504780410046	2.41765709128862e-06	2.82741143703157e-05	-0.415549853910886	-0.63124555445368	-0.199854153368091	5.67618900216122	-4.03504603093084	0.000719401197978678	0.0271250867526022	-0.269493992334645	-0.485209764673567	-0.0537782199957235	5.67618900216122	-2.61658010996497	0.0170635403146956	0.0432804930527687	ERCC1
ENSG00000012124	-0.701031463480782	-1.22057348361687	-0.181489443344693	-0.820984448047038	-2.82607497540582	0.0108634766358921	0.0225291728282755	-0.244228109056284	-0.762002167499795	0.273545949387227	-0.820984448047038	-0.987920977227886	0.335728118118251	0.539762960975	-0.456803354424499	-0.973829371133331	0.0602226622843343	-0.820984448047038	-1.85047718501257	0.0800136804210975	0.147563023876374	CD22
ENSG00000012171	-1.03985351855858	-1.41465573153836	-0.665051305578806	3.49483337904732	-5.81081256661828	1.39810249888315e-05	0.000103667970173529	-0.117645099584121	-0.49136501350507	0.256074814336828	3.49483337904732	-0.659317266519033	0.5176821493622	0.697920706650232	-0.922208418974461	-1.29544040533114	-0.548976432617781	3.49483337904732	-5.17508007805978	5.55203132234017e-05	0.00062612095997677	SEMA3B
ENSG00000012174	0.107802793300047	-0.0572128792078089	0.272818465807904	5.16520214794291	1.36826956944103	0.187348534136761	0.256070984548385	-0.0390820910208589	-0.204016056474162	0.125851874432444	5.16520214794291	-0.496288873882157	0.625439369289176	0.778690886737473	0.146884884320906	-0.0179998271204647	0.311769595762277	5.16520214794291	1.86579345327887	0.0777417275532146	0.144298023655973	MBTPS2
ENSG00000012211	-0.43624480217741	-0.595755180364725	-0.276734423990095	3.80029216760792	-5.7280680469805	1.6685913520249e-05	0.000118464919420837	-0.143778192170998	-0.302907884726626	0.0153515003846313	3.80029216760792	-1.89238127797737	0.0739324353150268	0.218591781979587	-0.292466610006413	-0.451409304677944	-0.133523915334881	3.80029216760792	-3.85391886528575	0.00108601291851311	0.00538805575252356	PRICKLE3
ENSG00000012223	2.90683259757609	1.51166046149508	4.3020047336571	-0.0135000460323614	4.36374209966752	0.000341146339852599	0.00125813406987175	0.174823406468736	-1.21536238735338	1.56500920029085	-0.0135000460323614	0.263386541695886	0.795115890992999	0.89109129531401	2.73200919110736	1.34392364940852	4.12009473280619	-0.0135000460323614	4.12223525572293	0.000590070440662459	0.00343816924938069	LTF
ENSG00000012232	-0.39150811892247	-0.505038490925779	-0.277977746919161	5.82713069630629	-7.22263319658015	7.83617946998207e-07	1.31342606671898e-05	-0.113312217151032	-0.22692388526161	0.000299450959545894	5.82713069630629	-2.08891442428897	0.050547724260297	0.176520745782101	-0.278195901771438	-0.391828372853668	-0.164563430689208	5.82713069630629	-5.12761163968555	6.16493936041333e-05	0.000678336739507754	EXTL3
ENSG00000012660	-0.379042374395953	-0.509291540105376	-0.248793208686531	7.05142870602498	-6.09508352723045	7.66391216107686e-06	6.56793058691187e-05	-0.251781661365792	-0.38224486768539	-0.121318455046193	7.05142870602498	-4.04206129522884	0.000708018302772532	0.0271250867526022	-0.127260713030162	-0.257809621132391	0.00328819507206793	7.05142870602498	-2.04168132472151	0.0554605874367907	0.110472324457012	ELOVL5
ENSG00000012822	0.47761573806889	0.315019199215021	0.640212276922758	6.52571059749126	6.15225290688857	6.79953609649917e-06	5.99564373964719e-05	0.257837137303668	0.0950190914009554	0.420655183206381	6.52571059749126	3.31672741392056	0.00366337353782458	0.0493634978973686	0.219778600765221	0.0568765847331592	0.382680616797283	6.52571059749126	2.82569831669015	0.0108723879552079	0.0307331715945218	CALCOCO1
ENSG00000012963	-0.159350223396074	-0.287737022414626	-0.0309634243775206	3.72342606536895	-2.59955585631212	0.0176936652920274	0.0341108190713003	-0.0686457490735473	-0.196709810433205	0.0594183122861104	3.72342606536895	-1.12267286437705	0.275700630430961	0.479757398203417	-0.0907044743225263	-0.218620313185888	0.0372113645408351	3.72342606536895	-1.48515313161782	0.154067789533561	0.247755275030527	NA
ENSG00000012983	0.023844313528766	-0.0736776394753775	0.12136626653291	6.13395426773111	0.512093521475196	0.614544869157533	0.686038829427153	-0.0897576319645346	-0.187382497965847	0.00786723403677803	6.13395426773111	-1.92565190381288	0.0693986138767707	0.210824982544143	0.113601945493301	0.0159392500137829	0.211264640972818	6.13395426773111	2.4362615453291	0.0249605775362913	0.0586061828044569	MAP4K5
ENSG00000013016	-0.996086722573701	-1.21687387368543	-0.775299571461967	3.7700234859641	-9.44909473912598	1.42324101768938e-08	8.95365391801088e-07	-0.188064787728915	-0.408317142404088	0.0321875669462579	3.7700234859641	-1.78835517562338	0.0898362855944862	0.24326057704187	-0.808021934844786	-1.02801368005858	-0.588030189630987	3.7700234859641	-7.69278532685491	3.18509875437535e-07	1.80176413004563e-05	EHD3
ENSG00000013275	-0.188734414801694	-0.399880147540357	0.0224113179369697	4.91146636682463	-1.87212842784971	0.0768187428867099	0.120345074702139	-0.154458295837312	-0.365395133306836	0.0564785416322122	4.91146636682463	-1.53364787186232	0.141761947500831	0.320099527038332	-0.0342761189643817	-0.245102943107141	0.176550705178378	4.91146636682463	-0.340512157732332	0.737243804232636	0.810627269345533	NA
ENSG00000013288	-0.349750344072469	-0.506512289375251	-0.192988398769686	5.5085331397955	-4.67287704868401	0.000169838679102502	0.000719838921187009	0.07531720126876	-0.0814724151187314	0.232106817656251	5.5085331397955	1.00610596513095	0.327130829982552	0.530947917319109	-0.425067545341228	-0.581852253249096	-0.268282837433361	5.5085331397955	-5.67833608589965	1.85646843987054e-05	0.000288675097502921	MAN2B2
ENSG00000013297	0.118392788009672	-0.162945431690151	0.399731007709495	0.161425573119219	0.881380343637787	0.38923414134032	0.472653489904211	-0.170339074758878	-0.450655534185354	0.109977384667597	0.161425573119219	-1.27271901491453	0.218622629910811	0.416703082967981	0.288731862768551	0.00884475790220263	0.568618967634899	0.161425573119219	2.16062138751207	0.0438396981179445	0.0916992880418434	CLDN11
ENSG00000013306	-0.474111989859779	-0.657974822854338	-0.29024915686522	5.7499304415103	-5.40074707007093	3.38548477575867e-05	0.000201079449276538	-0.207906537605932	-0.391882792933991	-0.0239302822778725	5.7499304415103	-2.3668635353711	0.0288272741965611	0.129829158813341	-0.266205452253847	-0.450211978561572	-0.0821989259461226	5.7499304415103	-3.03005538807779	0.00694260592233926	0.021842973421058	SLC25A39
ENSG00000013364	-0.14204357371139	-0.331157067883318	0.0470699204605389	7.58216914265874	-1.57313473042742	0.13235481146324	0.191502232881373	0.162122146714331	-0.0273426199353557	0.351586913364019	7.58216914265874	1.79217631838132	0.089203079319228	0.242666278799583	-0.304165720425721	-0.493779033060414	-0.114552407791028	7.58216914265874	-3.3597602656671	0.00332558921835547	0.0125923592832143	MVP
ENSG00000013374	0.0430984121597664	-0.038644018648902	0.124840842968435	6.0147980056249	1.10428346573846	0.28339469314661	0.36323037537814	0.0730070027929912	-0.00881186714885343	0.154825872734836	6.0147980056249	1.86886482684591	0.0772930264133797	0.224316066932831	-0.0299085906332248	-0.111753123086774	0.0519359418203243	6.0147980056249	-0.765372976513286	0.453545168755031	0.571268196486292	NUB1
ENSG00000013375	-0.0981834036597151	-0.31312533755112	0.11675853023169	6.58178776143628	-0.956717634909903	0.35084374102271	0.433007882404849	-0.242866996144052	-0.458105268155626	-0.0276287241324783	6.58178776143628	-2.36328366131036	0.0290411312153599	0.130329336989528	0.144683592484337	-0.0706732993471586	0.360040484315832	6.58178776143628	1.40710775643617	0.175702344477929	0.275011512962275	PGM3
ENSG00000013392	0.245168674622067	-0.024984556504937	0.515321905749071	2.82659107768974	1.90073538977509	0.0727700393091614	0.114913426549778	-0.0483399759800611	-0.317588435158605	0.220908483198483	2.82659107768974	-0.376027884569465	0.711103085951339	0.838496187526384	0.293508650602128	0.0246520617261664	0.56236523947809	2.82659107768974	2.28647822306967	0.0339995393321333	0.0750085763941655	RWDD2A
ENSG00000013441	0.294039741779655	0.124531572967539	0.463547910591771	6.13148340492992	3.63314096164368	0.00179301198964509	0.00492832390335637	0.00552441166609263	-0.164162181074383	0.175211004406569	6.13148340492992	0.068187591755068	0.94635582668166	0.973255455485453	0.288515330113563	0.118762856990222	0.458267803236903	6.13148340492992	3.55975109059738	0.00211737810997735	0.00889628556599949	CLK1
ENSG00000013503	-0.35006602820622	-0.564603266358345	-0.135528790054096	2.83739459565829	-3.4175441171291	0.00291975424321891	0.00742724066692983	-0.0896242699466812	-0.303444101854518	0.124195561961155	2.83739459565829	-0.877898880319748	0.391072893315609	0.593579524924304	-0.260441758259539	-0.473949579810963	-0.0469339367081154	2.83739459565829	-2.55483982350731	0.0194552536368909	0.0479342734934918	POLR3B
ENSG00000013523	0.15391711627561	-0.013760980721849	0.32159521327307	3.35998417181246	1.92254905286491	0.0698107658592466	0.110939650457564	0.193119117506709	0.0259525021959398	0.360285732817477	3.35998417181246	2.41959437842993	0.0258423434061183	0.122150348936804	-0.0392020012310983	-0.206141011563074	0.127737009100877	3.35998417181246	-0.491832531744152	0.628527435068092	0.723263327147938	ANGEL1
ENSG00000013561	-0.272452478846827	-0.394806633410757	-0.150098324282897	5.18548499428812	-4.66378896969167	0.000173342534346765	0.000732476630828544	-0.0210601328271416	-0.143359555481722	0.101239289827439	5.18548499428812	-0.360664624507776	0.722368160560266	0.845741742978228	-0.251392346019685	-0.373655711598601	-0.129128980440769	5.18548499428812	-4.30648116554687	0.00038840261617808	0.00252380745825025	RNF14
ENSG00000013563	-0.4786773102182	-0.731851672069284	-0.225502948367116	3.74171035821966	-3.95995240256175	0.000853348666598131	0.00266810143552645	0.163980080243504	-0.0885666535615239	0.416526814048532	3.74171035821966	1.35992884740765	0.18992836149668	0.382831175781168	-0.642657390461704	-0.894909430860882	-0.390405350062526	3.74171035821966	-5.33594895394814	3.9000418456984e-05	0.000495594991424845	DNASE1L1
ENSG00000013573	0.134022554494132	-0.0332736650756243	0.301318774063889	4.23090032147219	1.6778711707641	0.109907847176125	0.163111942032568	0.0591353225914713	-0.107858295048936	0.226128940231879	4.23090032147219	0.741675520505442	0.46744279625553	0.660839865838658	0.074887231902661	-0.0919648388562908	0.241739302661613	4.23090032147219	0.940032837446603	0.359114984036493	0.478444834857356	DDX11
ENSG00000013583	-0.0668110530347565	-0.214923460488314	0.081301354418801	4.94017681439227	-0.944764842744632	0.356755798613752	0.438981333070858	0.143051270958975	-0.00492246815008415	0.291025010068034	4.94017681439227	2.02476171565373	0.0573225233873243	0.188464420107985	-0.209862323993732	-0.357763572204856	-0.0619610757826068	4.94017681439227	-2.97186780046041	0.00789398550519801	0.024143170406022	HEBP1
ENSG00000013588	-0.180793599572655	-0.35165163741615	-0.0099355617291606	7.43456504286897	-2.2162282418967	0.039208154860882	0.0677152781661103	-0.404281162044835	-0.575450296413446	-0.233112027676225	7.43456504286897	-4.94680622737107	9.20448245869023e-05	0.0150150795829029	0.22348756247218	0.052189639282403	0.394785485661958	7.43456504286897	2.73254994741513	0.0133050513017143	0.0357785249591241	GPRC5A
ENSG00000013619	1.91711409426642	1.36006262719723	2.47416556133561	3.40054581989031	7.20807813272448	8.06148796017351e-07	1.33998358522837e-05	0.962854417376994	0.407470294601387	1.5182385401526	3.40054581989031	3.63106493043802	0.00180147190117196	0.0373548938651761	0.954259676889424	0.399642304385477	1.50887704939337	3.40054581989031	3.6036279902803	0.00191706687467552	0.00823470030153795	MAMLD1
ENSG00000013810	0.210095737936717	-0.0457019235396482	0.465893399413082	2.266669046776	1.72023397303464	0.101797550186391	0.152721591987599	0.140984559555697	-0.113890561775018	0.395859680886412	2.266669046776	1.15853979006674	0.261139668661567	0.463679080072538	0.0691111783810201	-0.185367103257606	0.323589460019646	2.266669046776	0.568806331930086	0.576215774260824	0.680156351320093	TACC3
ENSG00000014123	0.193833999008127	0.018690278606646	0.368977719409607	4.98860419009013	2.31794022897239	0.0318805367226293	0.056592692608094	0.0414955937780128	-0.133502097482225	0.21649328503825	4.98860419009013	0.496634072989941	0.625200455553284	0.77853161645278	0.152338405230114	-0.0225832457430455	0.327260056203273	4.98860419009013	1.82403297373996	0.0840737137275152	0.153357187606723	UFL1
ENSG00000014138	0.104877503676235	-0.112508706807555	0.322263714160024	2.81033080523858	1.01045551260917	0.32509759735803	0.406414687678123	0.0244815417692195	-0.192175044891852	0.24113812843029	2.81033080523858	0.236664825822086	0.815474631525779	0.90379222317414	0.0803959619070151	-0.135946441156977	0.296738364971007	2.81033080523858	0.778322229107373	0.446058540982791	0.5644995594744	POLA2
ENSG00000014164	-0.00362280360695699	-0.0964014210871975	0.0891558138732835	4.04252910148596	-0.0817831327882249	0.935683015946352	0.952244978651532	-0.0343570789344807	-0.126943737702432	0.0582295798334707	4.04252910148596	-0.777203358821383	0.446702400163971	0.64254977667388	0.0307342753275237	-0.0617629372913456	0.123231487946393	4.04252910148596	0.695922983630266	0.49498547793963	0.6089758195225	NA
ENSG00000014216	0.0572911552468662	-0.151839152267466	0.266421462761198	5.04498805954161	0.573769490534888	0.57292019372296	0.647976249414657	0.195387504733373	-0.0135938191981016	0.404368828664847	5.04498805954161	1.95819599638989	0.0652042528066898	0.203399667755956	-0.138096349486506	-0.346982272500898	0.0707895735278856	5.04498805954161	-1.38464956216815	0.182363587780359	0.283100450699419	CAPN1
ENSG00000014641	-0.189603866291281	-0.300093317091622	-0.0791144154909403	5.79873523228899	-3.59412536916659	0.00195879239635367	0.00531320543860126	-0.0260647259257221	-0.136632789103225	0.0845033372517806	5.79873523228899	-0.493730900121706	0.627211078083161	0.780039857297909	-0.163539140365559	-0.274123073809498	-0.0529552069216201	5.79873523228899	-3.097394514033	0.00598006677463226	0.0195466814495144	MDH1
ENSG00000014824	-0.00662338058349476	-0.130582631728991	0.117335870562002	5.56585372145077	-0.111909669850184	0.912080450369902	0.934188262994769	0.014479642384349	-0.10951708403633	0.138476368805028	5.56585372145077	0.244576352601239	0.809432220267155	0.899837345895452	-0.0211030229678437	-0.145101300290951	0.102895254355263	5.56585372145077	-0.356447741913875	0.725471732279915	0.801641692828838	SLC30A9
ENSG00000014914	-0.39775101672228	-0.636944537349775	-0.158557496094784	3.27153014774427	-3.48280159909268	0.00251988314474325	0.00658231254830676	0.0788637314051894	-0.159571762061103	0.317299224871482	3.27153014774427	0.692744784336188	0.496933035389203	0.681606722083998	-0.476614748127469	-0.714713104378436	-0.238516391876502	3.27153014774427	-4.19254688000138	0.000502971534492751	0.00305066478919101	MTMR11
ENSG00000014919	0.169585079565025	0.0324661598854774	0.306703999244573	4.51050226981585	2.59034198309907	0.0180438258091018	0.0346857813477514	0.00690145702452405	-0.130025314087962	0.14382822813701	4.51050226981585	0.105564833901797	0.917045093182157	0.959749986461416	0.162683622540501	0.0258580001214811	0.299509244959521	4.51050226981585	2.49025172661344	0.0222938029898601	0.0534632072042303	COX15
ENSG00000015153	-0.030481620222802	-0.203122388729811	0.142159148284207	3.77126496194292	-0.369795426007545	0.71566497725572	0.774039315852324	0.00403822927915476	-0.168184790929039	0.176261249487348	3.77126496194292	0.0491096252575942	0.961349571969151	0.980856228738562	-0.0345198495019567	-0.20653897376288	0.137499274758966	3.77126496194292	-0.420299631393362	0.679028239761953	0.764226185565933	YAF2
ENSG00000015171	0.230980257649461	0.0994983827773384	0.362462132521583	6.45472116828245	3.67938997746933	0.00161443811327771	0.00452345761756999	0.05546516608731	-0.0761878118025702	0.18711814397719	6.45472116828245	0.882381671852737	0.388706339815898	0.591641666624415	0.175515091562151	0.0437923007494969	0.307237882374804	6.45472116828245	2.79074650347589	0.0117305321649472	0.0325811989194306	ZMYND11
ENSG00000015475	1.84110148358822	1.50154533568382	2.18065763149263	4.53583369945201	11.3561985680054	7.33465918944947e-10	1.42913796901093e-07	0.577176051001703	0.238090464236769	0.916261637766638	4.53583369945201	3.56505160156672	0.00209212029668057	0.039831841059321	1.26392543258652	0.9250841252746	1.60276673989844	4.53583369945201	7.81253456795338	2.54447123924832e-07	1.5437165667509e-05	BID
ENSG00000015479	0.0504024617679706	-0.109878638922522	0.210683562458463	7.9291842349526	0.6586220715245	0.5181187661337	0.597857390291882	-0.101018150983063	-0.261607321741138	0.059571019775012	7.9291842349526	-1.31749812964019	0.203492643518402	0.399581213109349	0.151420612751034	-0.00930110188553171	0.312142327387599	7.9291842349526	1.97322809425205	0.0633442798825185	0.122878443372767	NA
ENSG00000015532	0.335978625025255	0.155249375671169	0.51670787437934	3.95079215180531	3.89358850892579	0.000992349002820087	0.00302974192830533	0.262009600724484	0.0816730353593482	0.44234616608962	3.95079215180531	3.04298813642079	0.00674677243836321	0.064249305408005	0.0739690243007702	-0.106177671616769	0.254115720218309	3.95079215180531	0.859984129899243	0.400624625550808	0.520596783239375	XYLT2
ENSG00000015568	0.135615719851517	-0.442503379438496	0.71373481914153	3.25788281711365	0.491314480233108	0.628886881938212	0.698381545690744	-0.636111781425991	-1.21239788577043	-0.0598256770815554	3.25788281711365	-2.31186323880112	0.0322800548797316	0.138002058168907	0.771727501277508	0.196262445256617	1.3471925572984	3.25788281711365	2.8087421252345	0.0112808972814093	0.0316456124696843	RGPD5
ENSG00000015676	-0.116141177644717	-0.227690202687215	-0.00459215260221946	5.622693265351	-2.18065667120113	0.0421162099056486	0.0719844430758216	0.0793852989340689	-0.0322104633981448	0.190981061266283	5.622693265351	1.48990723495388	0.152823783546491	0.334320857467203	-0.195526476578786	-0.307122105734623	-0.0839308474229498	5.622693265351	-3.66965500720461	0.0016504968702286	0.00742141685655035	NUDCD3
ENSG00000016391	-1.67855721035451	-2.10058376598209	-1.25653065472692	3.68639499392059	-8.33034938032915	9.84814237635906e-08	3.08794074015553e-06	-0.25581497768988	-0.676751193797213	0.165121238417453	3.68639499392059	-1.27284793831643	0.218577846071816	0.416703082967981	-1.42274223266463	-1.8431795834786	-1.00230488185065	3.68639499392059	-7.08747892058291	1.02070094969508e-06	3.88059989790578e-05	CHDH
ENSG00000016864	-0.0391566857516734	-0.165684788478722	0.0873714169753751	4.78106680968489	-0.648165300934793	0.52471090507558	0.604117298917137	0.073798634977658	-0.0525853049201657	0.200182574875482	4.78106680968489	1.22299107258266	0.23643288097727	0.436953877912016	-0.112955320729331	-0.239270053359642	0.0133594119009794	4.78106680968489	-1.87292132174357	0.0767039031975992	0.142678209753264	GLT8D1
ENSG00000017260	0.194195536963878	0.0539788620203499	0.334412211907407	6.47607237122611	2.9007241343789	0.00922927015304888	0.0196356431569795	0.0477020956121104	-0.0926995367026286	0.188103727926849	6.47607237122611	0.711593790132564	0.485447384400956	0.673690904714711	0.146493441351768	0.00601788682815013	0.286968995875386	6.47607237122611	2.18415911872998	0.0418213570406806	0.0882937273022886	ATP2C1
ENSG00000017427	2.76397670780867	1.70102492463914	3.8269284909782	4.88836265521149	5.44612571281196	3.06694742885756e-05	0.000187151828966693	0.839596735244985	-0.222300050823292	1.90149352131326	4.88836265521149	1.65598074486785	0.114310940580886	0.280163478282633	1.92437997256368	0.863062651157203	2.98569729397016	4.88836265521149	3.79762802861965	0.00123424851376034	0.00594005914221056	IGF1
ENSG00000017483	0.059176588693358	-0.353873981779503	0.472227159166218	3.17505698028573	0.300063760480989	0.767418938122588	0.817473066281078	-0.228723507317165	-0.640441170651569	0.182994156017239	3.17505698028573	-1.1635315140103	0.259159549618067	0.462034479805802	0.287900096010523	-0.123235054057483	0.699035246078529	3.17505698028573	1.46664176855087	0.158991118221676	0.25401280008335	SLC38A5
ENSG00000017797	-0.122267185026234	-0.217313089344689	-0.0272212807077791	6.64820365692426	-2.69428388927137	0.0144482201356705	0.0287002124921162	-0.096299686401097	-0.191480221277971	-0.00111915152422272	6.64820365692426	-2.11906159061916	0.0476215058479357	0.17125919137162	-0.0259674986251373	-0.121203944691182	0.0692689474409074	6.64820365692426	-0.571075836624084	0.57470760316024	0.678885121247203	RALBP1
ENSG00000018189	-0.140966814102182	-0.285528757570543	0.00359512936617934	4.22813844761433	-2.04234804666093	0.0553883449383467	0.0911166851712085	-0.0414971275961484	-0.185796950996825	0.102802695804528	4.22813844761433	-0.602308628023588	0.554159778548484	0.725418263810458	-0.0994696865060334	-0.243646617667733	0.0447072446556659	4.22813844761433	-1.44497994602171	0.164914971521173	0.26171856736092	RUFY3
ENSG00000018280	1.92680662621989	1.41758893976851	2.43602431267126	2.16231544594772	7.92504066983858	2.06407745159485e-07	5.24582292906235e-06	0.444503053767776	-0.0628584314801468	0.951864539015699	2.16231544594772	1.83494943378079	0.082376320232178	0.232292944027583	1.48230357245211	0.975745254190579	1.98886189071364	2.16231544594772	6.12878733391465	7.1414959413952e-06	0.000149914489194195	SLC11A1
ENSG00000018408	-0.583686101074412	-0.850770808695589	-0.316601393453235	7.64602949319237	-4.57717141709932	0.000210644895705879	0.000858698080089544	-0.187968118781174	-0.455552448042584	0.0796162104802359	7.64602949319237	-1.47126318160636	0.157750088707546	0.341672142111803	-0.395717982293238	-0.663512179201788	-0.127923785384689	7.64602949319237	-3.09493457146822	0.00601282620017732	0.01959441086232	WWTR1
ENSG00000018510	0.0210631338930476	-0.129135675485622	0.171261943271717	5.10146198208117	0.293713119755297	0.772192890505237	0.821373421858971	0.0443791233910575	-0.105722508563556	0.194480755345671	5.10146198208117	0.619241641603039	0.543184245490843	0.717342726159374	-0.0233159894980099	-0.173355660663109	0.126723681667089	5.10146198208117	-0.325472721404425	0.748415413247577	0.819698636306523	AGPS
ENSG00000018610	-0.131958744391284	-0.243728636652625	-0.0201888521299427	3.82193634100644	-2.47274988350056	0.0231275261198881	0.0428664373016131	0.0636553028666582	-0.0478484613612468	0.175159067094563	3.82193634100644	1.19567158335787	0.246679018692506	0.448446281357674	-0.195614047257942	-0.30699050833998	-0.084237586175904	3.82193634100644	-3.67852296986762	0.00161761756191785	0.0072946180572631	CXorf56
ENSG00000018699	0.122298512765473	-0.0406735604821863	0.285270586013133	3.60240236682004	1.57171874634527	0.132682892219905	0.191719877943459	-0.0443521279340024	-0.206886640611725	0.118182384743721	3.60240236682004	-0.571525636146113	0.57440893442799	0.741000730215197	0.166650640699476	0.00432943731420501	0.328971844084747	3.60240236682004	2.15029765753701	0.0447526771581824	0.0932613350939009	TTC27
ENSG00000018869	0.328265918793607	0.135840215551019	0.520691622036195	1.39158737856952	3.57297157550138	0.00205493494436537	0.00553758784758005	0.0742866388395729	-0.117381802984377	0.265955080663523	1.39158737856952	0.811758686037663	0.427082364004294	0.625617467329669	0.253979279954034	0.0626384837952475	0.445320076112821	1.39158737856952	2.7800816985746	0.0120050498482688	0.0330955976726016	ZNF582
ENSG00000019144	-0.518283488858845	-0.81847273079272	-0.218094246924971	6.59017692883338	-3.61608888720195	0.00186368367949245	0.00508966679766392	-0.313451342441518	-0.614055869026877	-0.0128468158561583	6.59017692883338	-2.18394383841995	0.0418394257835041	0.159645732471052	-0.204832146417328	-0.505604260582643	0.0959399677479875	6.59017692883338	-1.42635423289815	0.170151066232783	0.268399358278246	PHLDB1
ENSG00000019169	3.02492741937209	1.47318050249727	4.57667433624691	-0.743789065771903	4.08282640909378	0.000645356007911131	0.00211584469151327	1.7722478531798	0.2258067078599	3.3186889984997	-0.743789065771903	2.40025791561989	0.0269017576049805	0.12473624264642	1.25267956619229	-0.291514746031786	2.79687387841636	-0.743789065771903	1.69904504347849	0.105787523723874	0.183720372656875	MARCO
ENSG00000019186	2.75262039418041	1.36454163479293	4.14069915356789	1.78013743382724	4.15335508897067	0.000549792440890569	0.00185311155734516	1.42168838243482	0.0387460570591194	2.80463070781052	1.78013743382724	2.15311483788912	0.0445018355121269	0.164814216050588	1.33093201174559	-0.0497109870402856	2.71157501053147	1.78013743382724	2.0190232673719	0.0579666619390547	0.114360047861482	CYP24A1
ENSG00000019485	0.000566366881848968	-0.148033327274263	0.149166061037961	2.87881585296233	0.00798264438384743	0.99371488219432	0.995631058584781	-0.0493847434911152	-0.197489726790034	0.0987202398078033	2.87881585296233	-0.698377081383335	0.493484662207131	0.679823116117904	0.0499511103729642	-0.0979363910630107	0.197838611808939	2.87881585296233	0.707425194643078	0.487974069716641	0.603046883725753	PRDM11
ENSG00000019505	1.80654860491896	1.02518930481649	2.58790790502144	0.36810172954499	4.84245632980357	0.000116154679111491	0.000530619991291144	1.04743412659943	0.268972676505865	1.825895576693	0.36810172954499	2.81810036745722	0.0110536519113825	0.0794195803731607	0.75911447831953	-0.0181322707415943	1.53636122738065	0.36810172954499	2.04557406253894	0.055039986383123	0.109852890733935	SYT13
ENSG00000019549	0.838168877600427	0.481518061452289	1.19481969374857	4.90665380763743	4.92215353652491	9.72373750790577e-05	0.00046132672809743	0.451339028526982	0.0950412001073299	0.807636856946633	4.90665380763743	2.65311797656421	0.0157822313249722	0.0955584476728682	0.386829849073446	0.0307196958216701	0.742940002325222	4.90665380763743	2.27511036969583	0.0347966559007658	0.0763469323790809	SNAI2
ENSG00000019582	1.59627776899601	0.957398668119652	2.23515686987236	4.10855040680155	5.23307105402829	4.88682001250449e-05	0.000269274147507563	0.130562514431878	-0.507063770858798	0.768188799722554	4.10855040680155	0.428863554942991	0.672893252755016	0.815059527102411	1.46571525456413	0.828685832963207	2.10274467616505	4.10855040680155	4.81900042649518	0.000122405783637572	0.00109308131040834	CD74
ENSG00000019995	0.0640133090862829	-0.0768089352577838	0.20483555343035	5.85052998043214	0.952063387703477	0.353137786192293	0.435263574283226	-0.0992553637354625	-0.24018254034335	0.0416718128724252	5.85052998043214	-1.47511568839715	0.156721613298777	0.340295234943282	0.163268672821745	0.0223106842517128	0.304226661391778	5.85052998043214	2.42593978261924	0.0255032669757964	0.059591161293046	ZRANB1
ENSG00000020129	-0.168972017512253	-0.310895633095204	-0.0270484019293027	5.17077623290218	-2.49360104281393	0.0221375057414612	0.0412823432203855	-0.143890697152692	-0.285745900879628	-0.00203549342575529	5.17077623290218	-2.12448805116045	0.0471114217114794	0.170035023203073	-0.0250813203595612	-0.166895371033379	0.116732730314257	5.17077623290218	-0.370423031111246	0.71520509639572	0.793735645703311	NCDN
ENSG00000020181	2.60883347090702	1.78777690163368	3.42989004018036	2.13821914302907	6.65487841640748	2.41848579687639e-06	2.82741143703157e-05	0.794077789975388	-0.0239919202527301	1.61214750020351	2.13821914302907	2.03301032463482	0.05640788729946	0.186638266727388	1.81475568093163	0.997987332228277	2.63152402963499	2.13821914302907	4.65356851838832	0.000177370606779577	0.00141966961811625	ADGRA2
ENSG00000020256	-0.162262570259816	-0.278471684821025	-0.0460534556986078	3.78982688623471	-2.92445542849713	0.00876130495406097	0.0187942691480594	-0.00953569914087549	-0.125467424853108	0.106396026571357	3.78982688623471	-0.172272948751214	0.865062702369366	0.932877500067237	-0.152726871118941	-0.268520600489423	-0.0369331417484591	3.78982688623471	-2.76246803187126	0.0124719471419959	0.0340870731453459	ZFP64
ENSG00000020426	-0.428671253169604	-0.592941244535532	-0.264401261803677	3.8935991662261	-5.46553870426858	2.94020552590916e-05	0.000182433185860149	-0.102204130288989	-0.266101792519793	0.0616935319418141	3.8935991662261	-1.30605821673062	0.207277464739844	0.404108933594079	-0.326467122880615	-0.490196454224515	-0.162737791536715	3.8935991662261	-4.17618579205379	0.000522009594501144	0.00314168708762615	MNAT1
ENSG00000020577	0.121474216137427	-0.0695458166928146	0.312494248967669	6.79758856355721	1.33190128454532	0.198805055226829	0.26916001927979	0.0539308803477434	-0.137373069397265	0.245234830092751	6.79758856355721	0.590446320737958	0.561917982742909	0.731478832690013	0.0675433357896837	-0.123878842199429	0.258965513778796	6.79758856355721	0.739021545554428	0.469015008126607	0.586174748241263	SAMD4A
ENSG00000020633	1.37049693849322	0.743025803685371	1.99796807330108	4.26788293152739	4.5745793538318	0.000211878670317914	0.000861328851315564	0.413711008280409	-0.212660739382026	1.04008275594285	4.26788293152739	1.38334901166028	0.182755462582226	0.373851907927391	0.956785930212814	0.33092520963481	1.58264665079082	4.26788293152739	3.20187174952595	0.00473834439360756	0.0163850711111463	RUNX3
ENSG00000020922	0.180099250315051	0.0477632749134741	0.312435225716627	3.90551554060443	2.8503673201637	0.0103033251663713	0.0215610603757492	0.0568308799487331	-0.0752076694717849	0.188869429369251	3.90551554060443	0.901468350815269	0.378735931308354	0.582980730779559	0.123268370366318	-0.00863404557590769	0.255170786308543	3.90551554060443	1.95733766005902	0.0653119124912598	0.125790886922005	MRE11
ENSG00000021300	-2.11081879233984	-2.74257969247901	-1.47905789220067	-0.0114754765390911	-6.99785688003354	1.21790062151175e-06	1.79662753093463e-05	-0.550964949617523	-1.18046754049768	0.0785376412626344	-0.0114754765390911	-1.83313013745955	0.0826570999926337	0.232757217141039	-1.55985384272232	-2.18840533469051	-0.931302350754117	-0.0114754765390911	-5.19768425080611	5.28238672046131e-05	0.000605941155366735	PLEKHB1
ENSG00000021355	-0.224759504724036	-0.461541137276883	0.01202212782881	5.05698556040251	-1.98809394994467	0.0615516159111938	0.0996776658915085	-0.116349319984185	-0.352968751023635	0.120270111055266	5.05698556040251	-1.02986498241564	0.316132962760578	0.520543349127716	-0.108410184739852	-0.344920314105455	0.128099944625752	5.05698556040251	-0.960035265968257	0.349214753051096	0.468592421860719	SERPINB1
ENSG00000021574	0.233420551041688	0.0527891499982185	0.414051952085158	4.54540067535352	2.70652901562297	0.014072590187934	0.0280671549255794	0.00700042985498861	-0.173380670514815	0.187381530224792	4.54540067535352	0.0812831497355194	0.936075305546367	0.968673910825165	0.2264201211867	0.0461666519472899	0.40667359042611	4.54540067535352	2.63086300678135	0.0165513447405531	0.0423025715731863	SPAST
ENSG00000021762	-0.353448752266336	-0.629386509065684	-0.0775109954669873	4.63075011888125	-2.68276215539012	0.0148103635427686	0.0293301228319453	-0.113107489666474	-0.388688927905614	0.162473948572667	4.63075011888125	-0.859623439904581	0.400818482321233	0.60281759096104	-0.240341262599862	-0.515757307425179	0.0350747822254558	4.63075011888125	-1.82770436483038	0.0834994663200669	0.15260721633116	OSBPL5
ENSG00000021776	0.0738381843038356	-0.0190595412179907	0.166735909825662	5.408484682213	1.66472605039275	0.112534190575992	0.166269953896871	-0.0289187991866653	-0.121817398250147	0.0639797998768166	5.408484682213	-0.651985502075481	0.522297205470566	0.701071506042824	0.102756983490501	0.00987265406546094	0.195641312915541	5.408484682213	2.31705180823445	0.0319386567903799	0.0714033215187215	AQR
ENSG00000021826	-0.165765711733579	-0.437580148546592	0.106048725079433	1.24270969954498	-1.27728858498418	0.217039654286433	0.290040894454598	0.161439639384656	-0.109294482002733	0.432173760772046	1.24270969954498	1.24891830816674	0.22701286260782	0.426797567612584	-0.327205351118236	-0.597479334694122	-0.0569313675423497	1.24270969954498	-2.53561319204404	0.0202624994574542	0.0495576368355343	CPS1
ENSG00000022267	-1.77224509721072	-2.06240820295597	-1.48208199146548	6.41267421719421	-12.7922942455532	9.97434870333916e-11	3.99800394168986e-08	-0.662647038866462	-0.953177236975168	-0.372116840757756	6.41267421719421	-4.77702846603481	0.000134457574521055	0.0167138992109051	-1.10959805834426	-1.40027368207501	-0.81892243461352	6.41267421719421	-7.9951004197088	1.81345272108577e-07	1.2349965157336e-05	FHL1
ENSG00000022277	-0.415986305882701	-0.547544739115694	-0.284427872649707	5.74898118350918	-6.62257963368102	2.58198998758667e-06	2.9690768472011e-05	-0.175178059819777	-0.306817418657656	-0.0435387009818971	5.74898118350918	-2.78715294660623	0.0118223537226794	0.0826386648607222	-0.240808246062924	-0.372469312753405	-0.109147179372443	5.74898118350918	-3.8307237391532	0.00114481338998697	0.00559797387526216	RTFDC1
ENSG00000022567	-0.206826517212713	-0.348783283182269	-0.0648697512431566	3.82713120990431	-3.0515252643416	0.00662044749826784	0.0147636715869018	-0.0102847925139122	-0.15190471897	0.131335133942176	3.82713120990431	-0.152103083369771	0.880725001656043	0.942031949392545	-0.1965417246988	-0.338001126171826	-0.0550823232257748	3.82713120990431	-2.90997859480023	0.00904398110544978	0.0266774623482664	SLC45A4
ENSG00000022840	0.0661585669076885	-0.0367972434883259	0.169114377303703	7.21320698454236	1.34586678638336	0.194341791237712	0.264118123574841	-0.132652771575849	-0.235787012410322	-0.0295185307413759	7.21320698454236	-2.69389274130785	0.014460374950793	0.0918770834169722	0.198811338483537	0.0956034294297266	0.302019247537348	7.21320698454236	4.03454921487033	0.000720214245311769	0.00396853324724227	RNF10
ENSG00000022976	-0.232183502868887	-0.382984658380146	-0.081382347357629	2.25308663558394	-3.22473133345858	0.00450230236626841	0.0107182759030001	0.0302772878664954	-0.119979111265896	0.180533686998887	2.25308663558394	0.422037304914213	0.677781533810133	0.818859553722214	-0.262460790735383	-0.412483917678965	-0.112437663791801	2.25308663558394	-3.66414850986001	0.00167124604342141	0.00748831387517053	ZNF839
ENSG00000023041	0.00835459014926965	-0.0915104845244509	0.10821966482299	4.65316128944726	0.175217857795093	0.862780547084192	0.894733020035787	0.0590777724974112	-0.0406608949204831	0.158816439915305	4.65316128944726	1.24058749296939	0.230007624355928	0.430018289558553	-0.0507231823481415	-0.150401395172046	0.0489550304757633	4.65316128944726	-1.06579357616371	0.300004937577623	0.416751091125505	ZDHHC6
ENSG00000023171	0.0709375673316512	-0.24613997162601	0.388015106289312	1.29111613868947	0.468573431667643	0.644758342013252	0.711949215277758	0.00763035522539224	-0.30818876641526	0.323449476866044	1.29111613868947	0.0506026409447638	0.960175573787106	0.980422632864071	0.063307212106259	-0.251977525722678	0.378591949935196	1.29111613868947	0.420549468494062	0.678848933825833	0.764183579170749	GRAMD1B
ENSG00000023191	-0.0446984050582371	-0.200599938759774	0.1112031286433	5.57303590486372	-0.600493743678187	0.555343071213151	0.631661095025887	0.0222643812119951	-0.133686637686198	0.178215400110188	5.57303590486372	0.29901244261712	0.768208589771442	0.874098739886244	-0.0669627862702322	-0.222915307557512	0.0889897350170478	5.57303590486372	-0.899306978491428	0.379856365208562	0.500094308137286	NA
ENSG00000023228	-0.083192767345829	-0.181845881728133	0.0154603470364747	5.41519920867997	-1.76620706978242	0.0935839977578084	0.142179976667132	-0.0163236485651943	-0.114979249360825	0.0823319522304362	5.41519920867997	-0.346547155421329	0.732777544001547	0.852062674247634	-0.0668691187806347	-0.165509265693104	0.0317710281318344	5.41519920867997	-1.41983781086874	0.172014488053747	0.270415873252579	NA
ENSG00000023287	0.576102691212738	0.391961816296327	0.76024356612915	6.89108443596553	6.5526436354986	2.97632425256902e-06	3.29339845160615e-05	0.145915736382883	-0.0385093766734184	0.330340849439185	6.89108443596553	1.65710077607446	0.114082063463073	0.279800221734868	0.430186954829855	0.245648674961296	0.614725234698414	6.89108443596553	4.88244788411762	0.00010623500564171	0.000991713150425439	RB1CC1
ENSG00000023318	0.0550406026688428	-0.0890972409264933	0.199178446264179	6.66895635795274	0.799782704219937	0.433819976422362	0.51756615777101	-0.0760866719756796	-0.22043029456023	0.0682569506088711	6.66895635795274	-1.10402227476646	0.283505096800749	0.487938587038948	0.131127274644522	-0.0133006636620833	0.275555212951128	6.66895635795274	1.90155403521657	0.0726570065577389	0.136796762084546	ERP44
ENSG00000023330	0.512240054966735	0.141177898400834	0.883302211532635	4.83797684211586	2.89130374655544	0.00942163574476446	0.0200024406572792	-0.39549495178659	-0.766163007544159	-0.0248268960290211	4.83797684211586	-2.2347175116035	0.0377704527452483	0.150988411832482	0.907735006753325	0.537265026826369	1.27820498668028	4.83797684211586	5.13183767022699	6.10767879570469e-05	0.000674773959040957	ALAS1
ENSG00000023445	1.66493387817276	1.04951187190277	2.28035588444274	8.05380871718563	5.66618586830496	1.90558309713686e-05	0.000130534303074868	0.763702957238949	0.147087982549341	1.38031793192856	8.05380871718563	2.59404348858477	0.0179023744984066	0.102302408080712	0.901230920933808	0.284104216486264	1.51835762538135	8.05380871718563	3.05864160683698	0.00651690332695505	0.0208069268943679	BIRC3
ENSG00000023516	0.558564157188873	0.27989962219586	0.837228692181887	6.37155788110115	4.19815250571996	0.000496610548783595	0.00171010048818975	0.323423766546483	0.0444151684910913	0.602432364601875	6.37155788110115	2.42784631215309	0.0254022037217178	0.12122528479298	0.23514039064239	-0.0439987234357163	0.514279504720496	6.37155788110115	1.76430387269417	0.0939122792406439	0.167449843094432	AKAP11
ENSG00000023572	-0.450033087705668	-0.619080871270092	-0.280985304141245	3.55795354564741	-5.57573099035945	2.31573994954496e-05	0.00015209511119928	-0.219863780517014	-0.388442949036258	-0.0512846119977693	3.55795354564741	-2.73159702927433	0.0133324407469097	0.0876616981382919	-0.230169307188655	-0.398531627033701	-0.0618069873436078	3.55795354564741	-2.86331650805662	0.0100161809019783	0.0288311914880581	GLRX2
ENSG00000023608	0.34524484821757	0.139307249211389	0.551182447223751	6.56481717936607	3.51122297451187	0.00236310061923001	0.00623156740360485	0.367930861137771	0.161711289805253	0.574150432470289	6.56481717936607	3.73682865881267	0.00141706687299139	0.0343320112078895	-0.0226860129202011	-0.229016739462683	0.183644713622281	6.56481717936607	-0.230282595390942	0.820357729111458	0.873334237494661	SNAPC1
ENSG00000023697	0.0333003732793187	-0.117316644866889	0.183917391425526	3.82023654191932	0.463064943949766	0.648629711469576	0.715210738206923	0.194613725580958	0.0443557359430228	0.344871715218894	3.82023654191932	2.71270607859879	0.0138866529944127	0.0900258109328172	-0.16131335230164	-0.311399390280713	-0.0112273143225664	3.82023654191932	-2.25111079839562	0.0365364218938957	0.0793451180726724	DERA
ENSG00000023734	-0.17583027597598	-0.296356968229112	-0.055303583722848	6.831727757536	-3.05546467934047	0.0065629324880281	0.0146579839701628	-0.22192758807771	-0.342635848321845	-0.101219327833575	6.831727757536	-3.85071299500177	0.00109395690769871	0.0306388622808579	0.0460973121017298	-0.074686210821333	0.166880835024793	6.831727757536	0.799345911531837	0.434066963389901	0.552688820965413	STRAP
ENSG00000023839	0.631513230692793	0.332589153315168	0.930437308070418	1.34323643602156	4.4247465996264	0.000297156509875477	0.00112731440698839	0.276292917748944	-0.0214497300943715	0.57403556559226	1.34323643602156	1.94354926838576	0.0670632031348521	0.206934945845019	0.355220312943849	0.0579813584863315	0.652459267401367	1.34323643602156	2.50298885251369	0.0217048887643999	0.052274314931462	ABCC2
ENSG00000023892	-1.18431119940999	-1.85405492804925	-0.514567470770723	0.0125295113734387	-3.70359959910092	0.00152812116013041	0.00432130855784508	-0.472204713995096	-1.13954936809963	0.195139940109438	0.0125295113734387	-1.48199582560428	0.154898549974876	0.337224046802846	-0.712106485414893	-1.37844217230241	-0.0457707985273723	0.0125295113734387	-2.23830216903609	0.0374973832010522	0.0810555915142621	DEF6
ENSG00000023902	0.835974747611859	0.593001875052604	1.07894762017111	4.6998839137895	7.20613208929251	8.09211672664413e-07	1.34166097122406e-05	0.199011646764407	-0.0436673721673944	0.441690665696208	4.6998839137895	1.71756471949181	0.102292951638233	0.263122078938902	0.636963100847452	0.394434979127374	0.87949122256753	4.6998839137895	5.50071341515789	2.7240453900472e-05	0.000379499828966953	PLEKHO1
ENSG00000023909	0.435982618175343	0.0957049658477896	0.776260270502896	7.14880308903825	2.68350615125418	0.0147867201847231	0.0292957064639854	0.252395170175149	-0.0884579936811035	0.593248334031402	7.14880308903825	1.55088843812798	0.137588358085957	0.314539254882077	0.183587448000194	-0.157503888622536	0.524678784622923	7.14880308903825	1.12729905730973	0.273789515734781	0.38819974421057	GCLM
ENSG00000024048	0.466386660568215	0.330300258818935	0.602473062317496	5.74084774796789	7.17791377703996	8.55004116578103e-07	1.39800148618581e-05	0.186983651558834	0.050815585871111	0.323151717246557	5.74084774796789	2.87604195019575	0.00974150469867478	0.0753382411343487	0.279403009009381	0.143212060896297	0.415593957122466	5.74084774796789	4.29684495847072	0.000396980578685245	0.00255436546209963	UBR2
ENSG00000024422	-0.617720151105608	-0.935206752425257	-0.30023354978596	7.95291640601528	-4.07505256438023	0.000656860693231836	0.00214304620124405	-0.212143640550041	-0.530241632837053	0.105954351736971	7.95291640601528	-1.39680550268778	0.178733324321077	0.369552980648177	-0.405576510555568	-0.723936231441826	-0.0872167896693095	7.95291640601528	-2.66821933528159	0.015279805103806	0.0398735836683954	EHD2
ENSG00000024862	0.365202530498951	0.200589864542341	0.529815196455561	3.26083288800697	4.64662235465559	0.000180162248275233	0.000756962018883869	0.279134426160226	0.115043791719568	0.443225060600885	3.26083288800697	3.5628411183404	0.00210261716653449	0.039831841059321	0.0860681043387248	-0.0777891280066397	0.249925336684089	3.26083288800697	1.10012863877592	0.285154645666277	0.400564185846821	CCDC28A
ENSG00000025039	-0.286839092061526	-0.517746407049039	-0.0559317770740136	4.37877995219499	-2.60176157708415	0.017610799169831	0.0339790814954695	-0.190873149862582	-0.421406214940255	0.039659915215092	4.37877995219499	-1.73411727168409	0.0992540439668564	0.257758003485667	-0.0959659421989443	-0.326316510034952	0.134384625637063	4.37877995219499	-0.872558778755878	0.393904359269234	0.514525850049048	RRAGD
ENSG00000025156	0.0834102343096381	-0.0632327662714072	0.230053234890683	4.17069922924803	1.19131017345148	0.248345464549763	0.324730964877306	0.121377609192238	-0.0249892830179717	0.267744501402447	4.17069922924803	1.73685104816088	0.0987597082333335	0.257097781927155	-0.0379673748825997	-0.184197587495334	0.108262837730135	4.17069922924803	-0.543801381895668	0.592964901387516	0.694097808602816	HSF2
ENSG00000025293	0.303467323961371	0.202845625376356	0.404089022546386	5.28234122559395	6.31665472459381	4.83113105054799e-06	4.63901009638177e-05	0.0908019127282556	-0.00979173095939263	0.191395556415904	5.28234122559395	1.89056365878342	0.074187502326339	0.219156974128492	0.212665411233115	0.112099089305492	0.313231733160738	5.28234122559395	4.42905569345344	0.000294274878487527	0.00204173208224605	PHF20
ENSG00000025434	0.168884368971682	-0.158374443457349	0.496143181400713	1.33145107026119	1.08084882126631	0.29342597961018	0.374258847890827	-0.130490476821581	-0.456454635079199	0.195473681436037	1.33145107026119	-0.838447388869171	0.41230639847883	0.61280563817179	0.299374845793263	-0.0260391753559581	0.624788866942483	1.33145107026119	1.92684106482137	0.0692412307485975	0.131874182211794	NR1H3
ENSG00000025708	1.31045174923683	0.780168720530351	1.84073477794331	7.60062905270394	5.17583180138759	5.54284201673177e-05	0.000296005065293986	0.858239744211352	0.326968345745219	1.38951114267749	7.60062905270394	3.38344432420972	0.00315294201040819	0.0461236949572643	0.45221200502548	-0.0794744817505866	0.983898491801546	7.60062905270394	1.78136663149544	0.0910044856893234	0.163219372249491	TYMP
ENSG00000025770	-0.341614565092747	-0.472018360004191	-0.211210770181304	4.02194370670968	-5.48672251506413	2.80800570721654e-05	0.000175756040666796	-0.199274544103354	-0.329404125867687	-0.0691449623390204	4.02194370670968	-3.20732255309029	0.00468098599045549	0.0545428176578904	-0.142340020989393	-0.272339904696701	-0.0123401372820852	4.02194370670968	-2.2932473989337	0.0335329280002568	0.0742008591349531	NCAPH2
ENSG00000025772	-1.42359897554123	-1.70633211716915	-1.14086583391331	5.34936067522131	-10.5457578699768	2.46622552620926e-09	2.83595720550735e-07	-0.761792194378295	-1.04448977277682	-0.479094615979774	5.34936067522131	-5.64392557177978	1.9990516435098e-05	0.00895953414634485	-0.661806781162937	-0.944465274603642	-0.379148287722233	5.34936067522131	-4.90383694029366	0.000101287573586341	0.000953949830088289	TOMM34
ENSG00000025796	0.0876141787567573	-0.068498168321747	0.243726525835262	7.20880623451346	1.1754495367703	0.254477423252127	0.331122331972487	-0.111583227996983	-0.267965702737503	0.0447992467435376	7.20880623451346	-1.49443726093222	0.151646109496675	0.33288112503972	0.19919740675374	0.0427031088316156	0.355691704675864	7.20880623451346	2.66595006211786	0.0153543214412339	0.0400308075634773	SEC63
ENSG00000025800	0.0341089917474795	-0.0426209730191797	0.110838956514139	6.45774797645825	0.931045126278359	0.363625021040617	0.44622948042152	0.0250760417366775	-0.051753968220583	0.101906051693938	6.45774797645825	0.683588806020538	0.502568306054483	0.686717713610436	0.00903295001080195	-0.0678377658188604	0.0859036658404643	6.45774797645825	0.246113552580945	0.808259598328108	0.863337437562436	KPNA6
ENSG00000026025	-0.263955291523555	-0.607075384778266	0.0791648017311566	9.79390608554288	-1.61120599574605	0.123785459870651	0.180762591498425	-0.290168413359009	-0.633970255703504	0.0536334289854868	9.79390608554288	-1.76770090085988	0.0933270249521535	0.248911803819677	0.026213121835454	-0.317886221972612	0.37031246564352	9.79390608554288	0.159551815208755	0.874934671842104	0.911379455841467	VIM
ENSG00000026036	0.365212090751398	0.0855641336063309	0.644860047896464	3.29280607660503	2.73527089068697	0.0132271393709841	0.0266193570844263	-0.0711631433267623	-0.34993282583217	0.207606539178645	3.29280607660503	-0.534658444245485	0.59914889416546	0.759369395270326	0.43637523407816	0.157994911106763	0.714755557049557	3.29280607660503	3.28313248513629	0.00395027545375041	0.0143645449301878	RTEL1-TNFRSF6B
ENSG00000026103	1.50508061265587	1.10237467361302	1.90778655169871	3.41001190880087	7.82777934259288	2.47309923498273e-07	5.83513522947034e-06	0.133672294892911	-0.26783392319296	0.535178512978782	3.41001190880087	0.697294077353055	0.494146653747869	0.68013026376769	1.37140831776295	0.970458332485436	1.77235830304047	3.41001190880087	7.16379954696657	8.78907360248584e-07	3.4929720557868e-05	FAS
ENSG00000026297	-0.497384637703401	-0.808557175392787	-0.186212100014014	1.89505620976676	-3.3477880411578	0.00341636471150482	0.00848482361942789	-0.279677773928322	-0.589703241387765	0.0303476935311209	1.89505620976676	-1.88941531416986	0.0743490501919969	0.219541743873611	-0.217706863775079	-0.527243081449181	0.0918293538990231	1.89505620976676	-1.47308395068905	0.157263324478953	0.251825953557268	RNASET2
ENSG00000026508	0.704309925655014	0.470048585933098	0.938571265376931	10.1919089733942	6.29694694326716	5.03223989697799e-06	4.79072319568189e-05	0.158064998382693	-0.0766581642408317	0.392788161006218	10.1919089733942	1.41041400240035	0.17473845750958	0.365227327235086	0.546244927272321	0.31132102221461	0.781168832330032	10.1919089733942	4.86997860670937	0.000109231927866558	0.001010275817713	CD44
ENSG00000026559	-1.42569972770593	-1.95855730344074	-0.892842151971115	2.46524573538293	-5.60381474876161	2.17951694200858e-05	0.00014491205298312	-0.300318914794248	-0.831307233401217	0.23066940381272	2.46524573538293	-1.18458046619594	0.250933494031503	0.453360719609524	-1.12538081291168	-1.65555069160146	-0.5952109342219	2.46524573538293	-4.44581415624188	0.000283333669371847	0.00198347706966948	KCNG1
ENSG00000026652	1.14281408566017	0.840043350638398	1.44558482068193	5.80763582221056	7.90548533384634	2.14026998607616e-07	5.37133669348911e-06	0.429957666627598	0.126970772840779	0.732944560414418	5.80763582221056	2.9721361661394	0.00788932083442959	0.068404995047103	0.712856419032567	0.409822641962098	1.01589019610304	5.80763582221056	4.92694680697334	9.62049400974175e-05	0.00092189829551002	AGPAT4
ENSG00000026751	2.51676081453287	1.51815903407893	3.51536259498681	1.22982681802346	5.27857206735639	4.42224234907693e-05	0.000247989147287802	0.699064449839628	-0.295573837107893	1.69370273678715	1.22982681802346	1.47203756294666	0.157542915085987	0.341391652107092	1.81769636469324	0.824750139401742	2.81064258998475	1.22982681802346	3.83409136146039	0.00113608328639464	0.00556513695107261	SLAMF7
ENSG00000026950	0.930279612149588	0.567514371313962	1.29304485298521	3.50739168302327	5.37099420155432	3.61252800966464e-05	0.000211873559563483	0.338147872220188	-0.0235782787850023	0.699874023225378	3.50739168302327	1.95791394508188	0.0652396125694286	0.203433324013451	0.5921317399294	0.230872237453448	0.953391242405352	3.50739168302327	3.43293760081039	0.0028201326317842	0.0110884643193107	BTN3A1
ENSG00000027001	-0.292280373742651	-0.546287898651328	-0.038272848833975	2.65183672567186	-2.4100159631093	0.0263621645007109	0.0479806442372177	-0.135751987436232	-0.38889263859987	0.117388663727406	2.65183672567186	-1.12318462896721	0.275488733767371	0.479645856841471	-0.156528386306419	-0.409290241375262	0.0962334687624236	2.65183672567186	-1.2970252229584	0.210304812405715	0.316412516392452	MIPEP
ENSG00000027075	-0.000324695450518941	-0.186470206253524	0.185820815352486	3.52438771784075	-0.00365334330168135	0.997123522611824	0.998119578931237	0.1302411025205	-0.0553769166327475	0.315859121673748	3.52438771784075	1.46958522875572	0.158199764248359	0.342050228804583	-0.130565797971019	-0.315947986591971	0.0548163906499327	3.52438771784075	-1.47512312066119	0.156719634485653	0.251242115438147	PRKCH
ENSG00000027697	0.72957932046989	0.538838674038616	0.920319966901164	5.97318525635969	8.01117305550016	1.76054993744679e-07	4.66895180953517e-06	0.20581564696218	0.0148999039709043	0.396731389953456	5.97318525635969	2.25789371375404	0.0360367663173957	0.14656093682831	0.52376367350771	0.332794218326532	0.714733128688887	5.97318525635969	5.7443158660189	1.61153211987692e-05	0.000262275917746559	IFNGR1
ENSG00000027847	-0.347260782848307	-0.552417180613237	-0.142104385083377	4.32409893143694	-3.5451737335047	0.00218840799103581	0.00584005624999835	-0.183083550575675	-0.387898879619887	0.0217317784685376	4.32409893143694	-1.8722063612763	0.0768074486019793	0.223595243961388	-0.164177232272632	-0.368820733512555	0.0404662689672901	4.32409893143694	-1.68028062757812	0.109432166380161	0.188904129709275	B4GALT7
ENSG00000028116	0.381502456232099	0.247855292214095	0.515149620250104	4.66002781633216	5.97866801934243	9.79130256782226e-06	7.86724992691744e-05	0.0563771655018774	-0.0771018534664739	0.189856184470229	4.66002781633216	0.884620661511746	0.387527870772064	0.590873654935472	0.325125290730222	0.191727454061436	0.458523127399008	4.66002781633216	5.10468343668329	6.48528821839176e-05	0.00070202548222795	VRK2
ENSG00000028137	2.4675600248354	1.70519384991075	3.22992619976005	5.01126101486466	6.77908305478271	1.88302550940842e-06	2.39067555398105e-05	0.949125922942411	0.187358970914619	1.7108928749702	5.01126101486466	2.60956762323937	0.0173204774431903	0.10047228292674	1.51843410189299	0.757004155521702	2.27986404826427	5.01126101486466	4.17669577964693	0.000521405366126036	0.00313939737398376	TNFRSF1B
ENSG00000028203	0.0757606278532217	-0.0449218250636111	0.196443080770055	5.51283158563122	1.31481994737617	0.204373792786623	0.27523854651085	0.0426058303549279	-0.078099114832743	0.163310775542599	5.51283158563122	0.739283168328175	0.468859882649898	0.661901823204036	0.0331547974982938	-0.0875473568471066	0.153856951843694	5.51283158563122	0.575305076025462	0.571902513867401	0.676551173542944	VEZT
ENSG00000028277	2.33229008285152	1.35964087186085	3.3049392938422	4.6376551090637	5.0221904127375	7.78509579613723e-05	0.000388534716912164	1.09882443846843	0.12742357000653	2.07022530693032	4.6376551090637	2.36917243074749	0.0286901217163371	0.129367551326831	1.2334656443831	0.262649210976893	2.2042820777893	4.6376551090637	2.66107298633773	0.0155156411522399	0.0402933999129218	POU2F2
ENSG00000028310	0.0559702311269969	-0.074577257338663	0.186517719592657	4.42674044807394	0.897956765881416	0.380557419085981	0.463843617059707	0.0300226330683513	-0.100323597532638	0.160368863669341	4.42674044807394	0.482410941778825	0.635079355413542	0.786227345313853	0.0259475980586457	-0.104303994509734	0.156199190627025	4.42674044807394	0.417235226098996	0.681229132496229	0.765659629850152	BRD9
ENSG00000028528	-0.116623865217127	-0.194051957284244	-0.0391957731500095	5.86115313275836	-3.15468296788704	0.00526445881832619	0.0122054359217151	0.00340419067855624	-0.0740827412860997	0.0808911226432122	5.86115313275836	0.0920136503641602	0.927659946318655	0.964421922341165	-0.120028055895683	-0.19753327608086	-0.0425228357105069	5.86115313275836	-3.24353557276641	0.00431678821440136	0.0152775534459729	SNX1
ENSG00000028839	-0.0433548190097284	-0.177848393167562	0.091138755148105	3.87000168327115	-0.675153759520486	0.507792046825268	0.588404610961566	0.089855951379934	-0.0443278118439635	0.224039714603831	3.87000168327115	1.40253506206439	0.177042505046207	0.367877339397953	-0.133210770389662	-0.26725223662628	0.000830695846954971	3.87000168327115	-2.08145496120405	0.0512964686908004	0.104129382037801	TBPL1
ENSG00000029153	0.391990836330817	0.0660931710770424	0.717888501584591	4.57399728461749	2.51919341967833	0.0209767827914699	0.0394243715580102	0.223331191864791	-0.102124339432753	0.548786723162334	4.57399728461749	1.43722437623326	0.167079091003206	0.354612830366475	0.168659644466026	-0.15657838971495	0.493897678647002	4.57399728461749	1.08611722403444	0.291148644527137	0.407474494620033	ARNTL2
ENSG00000029363	0.137324935104195	0.00105958184314087	0.27359028836525	7.23693442990203	2.11072086795807	0.0484153143571075	0.0809750173004126	-0.0797728548865573	-0.216276528989715	0.0567308192166007	7.23693442990203	-1.22398935754199	0.236064725267421	0.436561037539764	0.217097789990753	0.0804972704999951	0.35369830948151	7.23693442990203	3.32866354220708	0.00356644380962443	0.0132926165560335	BCLAF1
ENSG00000029364	0.034952299504269	-0.104683173007373	0.174587772015911	6.31288900605707	0.524260143516784	0.606220165089141	0.678635708269674	-0.0776832621926369	-0.217486285015636	0.0621197606303622	6.31288900605707	-1.16379836000776	0.259054014482952	0.461934601622223	0.112635561696906	-0.0272314823568964	0.252502605750708	6.31288900605707	1.6866578052066	0.108181651134228	0.187136915383733	SLC39A9
ENSG00000029534	0.942681712644781	0.172374478800058	1.7129889464895	0.655769790783918	2.56311418266775	0.0191172708354337	0.0364100179948818	0.149628350741164	-0.617734734209191	0.91699143569152	0.655769790783918	0.40839445221801	0.687595088477803	0.824961215791935	0.793053361903617	0.0269243044643803	1.55918241934285	0.655769790783918	2.168040166627	0.0431941455901203	0.0906056621536779	ANK1
ENSG00000029559	2.27248856362446	1.01663961370484	3.52833751354408	6.20067467995523	3.7899296400165	0.00125603065424139	0.00368560009377796	0.111128163412958	-1.14609702932211	1.36835335614803	6.20067467995523	0.185130472605277	0.85510798463667	0.926928598089	2.1613604002115	0.90362314367681	3.4190976567462	6.20067467995523	3.59918452050467	0.00193646715965688	0.00829770854698424	IBSP
ENSG00000029639	-0.332905153312239	-0.544382498016312	-0.121427808608166	2.15172417705905	-3.29703469341612	0.00382897189417805	0.00934202551363893	-0.0870451404532426	-0.297752396599448	0.123662115692963	2.15172417705905	-0.865230632107506	0.397811726101892	0.599967824713336	-0.245860012858996	-0.45623291572194	-0.0354871099960529	2.15172417705905	-2.44773810185672	0.0243698625949794	0.0574982849554266	TFB1M
ENSG00000029725	0.159922879874744	0.063205218014657	0.25664054173483	5.84161789493533	3.46315285630998	0.00263423186699758	0.00682467938358431	0.0240717410265887	-0.0727167778110039	0.120860259864181	5.84161789493533	0.520895381077061	0.608516960831039	0.766121009369333	0.135851138848155	0.0390427741279428	0.232659503568367	5.84161789493533	2.93911952076579	0.00848367078285635	0.0254647851733045	RABEP1
ENSG00000029993	0.0840679399796143	-0.296947455102012	0.465083335061241	4.64522478305617	0.462119962558239	0.649294882372584	0.715831662460116	0.363364420870951	-0.0171652469977497	0.743894088739652	4.64522478305617	1.99995731466052	0.0601537250904731	0.193776488930941	-0.279296480891337	-0.659596372241714	0.10100341045904	4.64522478305617	-1.53817628112644	0.140655652246882	0.230339540779328	HMGB3
ENSG00000030066	0.0657903444944896	-0.0259676381260729	0.157548327115052	5.25945096507417	1.50170681504663	0.149771862176759	0.212044550860607	-0.0351086209964446	-0.126840492837507	0.0566232508446175	5.25945096507417	-0.801604900874023	0.432790552734054	0.630489996293462	0.100898965490934	0.00919580149504309	0.192602129486825	5.25945096507417	2.30446035515024	0.0327730010594902	0.0728064025120488	NUP160
ENSG00000030110	-0.132308699255189	-0.301231195889481	0.0366137973791024	3.60924261631106	-1.64046797341508	0.1175213268683	0.172603297177071	-0.0946991912734902	-0.263168798179314	0.0737704156323335	3.60924261631106	-1.17731195888963	0.253751532402963	0.456473885622689	-0.0376095079816992	-0.205858981094352	0.130639965130954	3.60924261631106	-0.468177768054404	0.645036069511029	0.736906434785849	BAK1
ENSG00000030419	-0.759212920260504	-1.07773032062547	-0.440695519895535	1.55945495275441	-4.99226092037142	8.31984605860948e-05	0.00040753882805947	0.0660617284779921	-0.251228860860412	0.383352317816396	1.55945495275441	0.436073393123124	0.667746469998809	0.811086220122483	-0.825274648738496	-1.14202798964879	-0.508521307828206	1.55945495275441	-5.45687679009738	2.99608083150088e-05	0.00040966879127803	IKZF2
ENSG00000030582	-0.139494569193859	-0.378235807059968	0.09924666867225	6.88280424939782	-1.22376127596119	0.23614880040197	0.311248733637659	0.213158771059018	-0.0259496433917387	0.452267185509775	6.88280424939782	1.86713274697248	0.0775457871642889	0.224585022322009	-0.352653340252878	-0.591908840907033	-0.113397839598722	6.88280424939782	-3.08711578439704	0.00611811327600163	0.0198676282345089	GRN
ENSG00000031003	-0.0147739548109813	-0.141900003863888	0.112352094241925	5.72760967003733	-0.243404758545422	0.810326258119792	0.852051197358909	-0.0483486988641522	-0.175547920417848	0.078850522689544	5.72760967003733	-0.796099196234894	0.435905589957095	0.633286356025699	0.0335747440531708	-0.093646410855877	0.160795898962219	5.72760967003733	0.552739147953171	0.58695041265316	0.688949743901537	FAM13B
ENSG00000031081	0.0360275477148591	-0.131211577306852	0.20326667273657	5.65368937459975	0.451194360969894	0.657007246496891	0.722404158719718	-0.1293320014976	-0.296643979072676	0.0379799760774754	5.65368937459975	-1.61899614261933	0.122090876352225	0.292327267486137	0.165359549212459	-0.00196112409945481	0.332680222524373	5.65368937459975	2.0698864617032	0.0524775138658109	0.106020599369738	ARHGAP31
ENSG00000031691	-0.195976051071458	-0.365289233242423	-0.0266628689004919	2.22766391982801	-2.4242593430656	0.0255926568692236	0.0467377484012416	-0.138419463611813	-0.307119208256003	0.0302802810323762	2.22766391982801	-1.71850019055385	0.102119096902242	0.262823962617	-0.0575565874596444	-0.225993958437149	0.11088078351786	2.22766391982801	-0.715687497169535	0.482973559915683	0.598501552164748	CENPQ
ENSG00000031698	-0.326967796084337	-0.499991014200759	-0.153944577967915	6.79265022291406	-3.95792392572214	0.000857294007515968	0.00267742155642064	-0.17228984018087	-0.345569713418054	0.000990033056313788	6.79265022291406	-2.08246827733146	0.0511941714284528	0.177287709546795	-0.154677955903467	-0.328064474961373	0.0187085631544386	6.79265022291406	-1.86844339071011	0.0773544593154234	0.143735855594182	SARS
ENSG00000031823	-0.15776066055029	-0.243685021942673	-0.0718362991579059	5.3013048812417	-3.84546843463946	0.001107077844339	0.00332147029046874	-0.00784127040542515	-0.0937453669111322	0.0780628261002819	5.3013048812417	-0.191178655960011	0.850433784766439	0.924146829317458	-0.149919390144865	-0.235803194630003	-0.0640355856597266	5.3013048812417	-3.65606055381351	0.00170219275898633	0.00758337955408675	RANBP3
ENSG00000032219	0.213246928945689	0.119769947533214	0.306723910358164	4.40869006508896	4.77798688934675	0.000134169353466728	0.000594711488083644	0.0860838011633831	-0.00724627201206635	0.179413874338833	4.40869006508896	1.93182008558772	0.0685857021288332	0.209307986766457	0.127163127782306	0.0339031107848017	0.22042314477981	4.40869006508896	2.85583136556728	0.0101812094942215	0.0291851630556669	ARID4A
ENSG00000032389	-0.69572517241164	-0.897257223178363	-0.494193121644917	2.96079210594435	-7.23036864605	7.71910078561944e-07	1.30157770338287e-05	-0.226938951077841	-0.427801615790868	-0.0260762863648138	2.96079210594435	-2.36633741830925	0.0288586116749556	0.129836705629366	-0.468786221333799	-0.669362492532468	-0.26820995013513	2.96079210594435	-4.89510636387103	0.000103278077662058	0.000969155954194656	TSSC1
ENSG00000032444	-0.382328060057096	-0.493380616482608	-0.271275503631584	5.96708040193692	-7.21065074553036	8.02118178819921e-07	1.33486547220222e-05	0.0468231648632251	-0.0643303123095656	0.157976642036016	5.96708040193692	0.882276191584584	0.388761916403031	0.591662066090055	-0.429151224920322	-0.540336225361294	-0.317966224479349	5.96708040193692	-8.08408743750687	1.53993794921e-07	1.10788664048549e-05	PNPLA6
ENSG00000032742	-0.501993577762085	-0.656996463986733	-0.346990691537437	3.33112890273403	-6.78305320971333	1.86808625548256e-06	2.38149989534211e-05	-0.232155926592744	-0.38667997651707	-0.0776318766684171	3.33112890273403	-3.14666522670277	0.0053593419943981	0.0582169210095747	-0.269837651169341	-0.424151227621287	-0.115524074717396	3.33112890273403	-3.66239564482365	0.00167790523102843	0.00750890813794265	IFT88
ENSG00000033011	-0.187612443772173	-0.343107626001732	-0.0321172615426144	4.07012552786851	-2.52703670854735	0.0206326807567377	0.0388844543708051	-0.0368118680087735	-0.191992383638123	0.118368647620576	4.07012552786851	-0.496841098628782	0.625057192670417	0.778422313002511	-0.1508005757634	-0.305837289071611	0.00423613754481128	4.07012552786851	-2.03720763221675	0.0559475316736441	0.111247016122561	ALG1
ENSG00000033030	0.274565435003025	0.156464843467266	0.392666026538783	4.53865107938435	4.86923391241387	0.000109413607823191	0.000505420976013022	0.0674079967061276	-0.050528944914835	0.18534493832709	4.53865107938435	1.19709442183569	0.246137204234744	0.447809471950359	0.207157438296897	0.089305025170341	0.325009851423453	4.53865107938435	3.68153471726808	0.00160659966421118	0.00725659584327709	ZCCHC8
ENSG00000033050	-0.103854246097155	-0.264456881335185	0.0567483891408748	6.28185496053624	-1.35437347046263	0.191662310873255	0.261047718182219	-0.141661028033501	-0.302451811535302	0.0191297554683002	6.28185496053624	-1.84525370315069	0.080801739962739	0.230072581679981	0.0378067819363457	-0.12305867823424	0.198672242106931	6.28185496053624	0.492236432559582	0.628247257012692	0.723084811603171	ABCF2
ENSG00000033100	0.047209419147328	-0.104901085491169	0.199319923785825	7.13407257573805	0.650034336389121	0.523529229846537	0.602954729949681	-0.0579428678683662	-0.210309118860206	0.0944233831234736	7.13407257573805	-0.796485828128851	0.435686384516543	0.633130752888189	0.105152287015694	-0.0473188233704887	0.257623397401877	7.13407257573805	1.44443501449427	0.16506628094981	0.261900662548888	CHPF2
ENSG00000033170	-0.0301489251025417	-0.167554830385046	0.107256980179962	4.38006759452592	-0.45955054234874	0.651105021542401	0.717207313694908	-0.13399663271426	-0.271180121309017	0.0031868558804968	4.38006759452592	-2.04577981789621	0.0550178351618279	0.184035576892056	0.103847707611719	-0.0332274030536592	0.240922818277096	4.38006759452592	1.58673775979807	0.129237496882214	0.21530374584498	FUT8
ENSG00000033178	0.058795456761521	-0.0917639665824661	0.209354880105508	5.21915778411388	0.817904643386932	0.423650420735174	0.507765207389471	-0.0774524610026504	-0.227956630901281	0.0730517088959804	5.21915778411388	-1.07783811403842	0.294733185689674	0.499377693499762	0.136247917764171	-0.01420948329889	0.286705318827233	5.21915778411388	1.89663240279925	0.0733388966829591	0.137789123016638	UBA6
ENSG00000033327	0.0948608351016027	-0.161677281157995	0.351398951361201	5.81649045348885	0.774465168284922	0.448280515269668	0.531891509706448	-0.177306329152486	-0.434027980046757	0.079415321741784	5.81649045348885	-1.44653381186036	0.164484134252375	0.351335319317666	0.272167164254089	0.0154025934522324	0.528931735055946	5.81649045348885	2.22007413972838	0.0389050288256643	0.083417186213548	GAB2
ENSG00000033627	-0.0610458856042246	-0.212251083203471	0.0901593119950218	6.04113624928713	-0.845583551359191	0.408411664243377	0.491685165851741	0.0565869474329475	-0.0947636367410369	0.207937531606932	6.04113624928713	0.783067163460359	0.443334403830118	0.639725121909236	-0.117632833037172	-0.269035528242034	0.0337698621676897	6.04113624928713	-1.62727816881834	0.12031083168821	0.203550489357682	ATP6V0A1
ENSG00000033800	0.209215384355967	0.0815597816103903	0.336870987101544	5.24889103550147	3.43257933755518	0.00282241267387739	0.00722020922717468	0.0860224953816733	-0.0415958542805253	0.213640845043872	5.24889103550147	1.41177588852374	0.174342662559529	0.364726639646746	0.123192888974294	-0.00438378734617376	0.250769565294761	5.24889103550147	2.02246588297379	0.0575794539588447	0.113692070315078	PIAS1
ENSG00000033867	0.318624469000628	0.0598048145465375	0.577444123454719	6.4734493100797	2.57839066124914	0.0185077908552663	0.035422346235816	-0.174043344398982	-0.433203839945824	0.0851171511478595	6.4734493100797	-1.40655094298067	0.175865096219309	0.366544560222952	0.492667813399611	0.233370733017542	0.751964893781679	6.4734493100797	3.9794532891249	0.000816334400053712	0.00436446467162863	SLC4A7
ENSG00000034152	0.284528589293031	0.120485476773492	0.44857170181257	6.59806416554034	3.63274369412163	0.00179462781702855	0.00493083306797758	0.0273945961847311	-0.136876226880244	0.191665419249706	6.59806416554034	0.349278069308976	0.730759704063046	0.850910849733619	0.2571339931083	0.0927705820517575	0.421497404164843	6.59806416554034	3.27658317130109	0.00400871898537198	0.0144906773114619	MAP2K3
ENSG00000034510	0.479241551968513	0.116385779232945	0.84209732470408	5.38512312053969	2.76622356722224	0.0123709624492815	0.025145208954067	0.213148032795288	-0.149691281467328	0.575987347057903	5.38512312053969	1.23036463402965	0.233723932553963	0.433948259634668	0.266093519173225	-0.0966943198518042	0.628881358198254	5.38512312053969	1.53620234745802	0.141137001160247	0.231012832723966	TMSB10
ENSG00000034533	0.0711956963397093	-0.0739242598830757	0.216315652562494	1.90358173703816	1.02752749377763	0.317203197971289	0.398856651818519	-0.039977389684164	-0.184562702926496	0.104607923558168	1.90358173703816	-0.579104715341466	0.569388376777385	0.737459784159572	0.111173086023873	-0.0331836343286853	0.255529806376432	1.90358173703816	1.61298193124507	0.123397405628103	0.207623676408796	ASTE1
ENSG00000034677	0.0307890356652489	-0.135118556982666	0.196696628313164	5.21508074456669	0.388684008439162	0.701873857729993	0.762414893541934	-0.22553624551644	-0.391381254621409	-0.0596912364114714	5.21508074456669	-2.84826758816277	0.0103506253530877	0.077527454927105	0.256325281181689	0.0905314228126584	0.422119139550719	5.21508074456669	3.23809698087952	0.00436966021784905	0.0154102471584224	RNF19A
ENSG00000034693	-0.323911557062911	-0.531768793003521	-0.1160543211223	2.67372709043458	-3.26383461329411	0.00412492188584949	0.00994646427235863	0.0243238902635206	-0.182827038769722	0.231474819296763	2.67372709043458	0.245930842701624	0.808398950537304	0.899367872885634	-0.348235447326431	-0.55507454729026	-0.141396347362603	2.67372709043458	-3.52620197998213	0.00228438955807112	0.00941322876509748	PEX3
ENSG00000034713	-0.0957412814279257	-0.23166963378446	0.0401870709286085	5.98595956622642	-1.47521741667932	0.156694530293736	0.219716898100033	0.0955490036995004	-0.0405059986833274	0.231604006082328	5.98595956622642	1.47088424639988	0.157851548168455	0.34169099973079	-0.191290285127426	-0.327383663650046	-0.0551969066048057	5.98595956622642	-2.94389805598874	0.008395048135354	0.0252951310762202	GABARAPL2
ENSG00000034971	-3.25680206608192	-3.95045490396109	-2.56314922820274	0.576021021627288	-9.83367940295495	7.57924653027123e-09	6.04143463483949e-07	-0.354843147457896	-1.04586631642951	0.336180021513721	0.576021021627288	-1.07550061182776	0.295751001816509	0.500721519670661	-2.90195891862402	-3.59188103566515	-2.2120368015829	0.576021021627288	-8.80963754242896	4.21883242819573e-08	4.93216667792982e-06	MYOC
ENSG00000035115	0.15884175806141	0.0312039020620181	0.286479614060803	3.26430548073004	2.60646581031224	0.0174352928937651	0.0336728694943049	0.00144207215733472	-0.125790911233785	0.128675055548455	3.26430548073004	0.0237385467822237	0.981311145991398	0.991773940430324	0.157399685904076	0.0303473297843861	0.284452042023765	3.26430548073004	2.59470498386462	0.017877206520307	0.0449300125892846	SH3YL1
ENSG00000035141	-0.278779157405034	-0.415985487925038	-0.141572826885029	4.15349798768585	-4.25552356118101	0.000435981624662703	0.00154103961007636	-0.17084235802382	-0.307790182930466	-0.0338945331171751	4.15349798768585	-2.61280660967167	0.0172013489788915	0.100215002003683	-0.107936799381213	-0.244753761325355	0.0288801625629287	4.15349798768585	-1.652328680322	0.1150599510809	0.19651522445994	FAM136A
ENSG00000035403	-0.452123562986069	-0.640957209638803	-0.263289916333335	7.31114971174582	-5.01469598590726	7.91562274562052e-05	0.000393369718378712	-0.202190444885532	-0.391358605479506	-0.0130222842915581	7.31114971174582	-2.23861513055522	0.0374736289868321	0.150462948213013	-0.249933118100537	-0.439239885559552	-0.0606263506415214	7.31114971174582	-2.76518705789033	0.0123987553235957	0.0339134604084079	VCL
ENSG00000035664	0.692801903469046	0.397462758301933	0.988141048636159	3.41876812009549	4.91309211305914	9.92200415826945e-05	0.000468199785860619	0.150588569538212	-0.143874571512715	0.445051710589138	3.41876812009549	1.0710948109877	0.297676326794097	0.50247878577721	0.542213333930834	0.248159556501697	0.836267111359971	3.41876812009549	3.86198229561957	0.00106628564406721	0.00532535468160159	DAPK2
ENSG00000035681	0.236831610641611	0.044858537938181	0.42880468334504	4.90860395042389	2.58384346848838	0.0182947241635287	0.0350528114299569	0.0100144190915552	-0.181768682396992	0.201797520580103	4.90860395042389	0.109365985895592	0.914070372615359	0.959052670512368	0.226817191550055	0.0351347059432676	0.418499677156843	4.90860395042389	2.4783371342153	0.0228582425383517	0.0545742485654419	NSMAF
ENSG00000035687	0.224194565936929	0.107843387498285	0.340545744375573	7.14076414710737	4.03572108142675	0.00071829794069867	0.00230595007095232	0.10475472908592	-0.0117925851377715	0.221302043309612	7.14076414710737	1.88251400586901	0.0753264768037936	0.221032240761435	0.119439836851009	0.00281175545295882	0.236067918249059	7.14076414710737	2.14492898539055	0.0452342739430864	0.0941251303986293	ADSS
ENSG00000035862	-0.196653593962349	-0.539444994684989	0.146137806760291	9.67645990822921	-1.20154161490487	0.244449535972437	0.320330608014114	0.353851037096584	0.0103745844075554	0.697327489785613	9.67645990822921	2.1576964730346	0.0440966229346314	0.164006236253962	-0.550504631058933	-0.894280279352793	-0.206728982765073	9.67645990822921	-3.35392012046109	0.00336957014554583	0.0127245490099226	TIMP2
ENSG00000035928	0.0975430436920641	-0.00544513344165573	0.200531220825784	4.84129246756293	1.98369902364132	0.0620768149119616	0.100296629782323	0.131712198375357	0.0288329612047729	0.234591435545942	4.84129246756293	2.68142164635271	0.0148530542601972	0.0933573020682375	-0.0341691546832932	-0.136993318184789	0.0686550088182025	4.84129246756293	-0.695994644115517	0.494941616257894	0.608975261750745	RFC1
ENSG00000036054	0.286054790365641	0.124848320505347	0.447261260225934	5.27595647936863	3.71649544677718	0.00148403046863748	0.00421617323704236	0.0640992162495175	-0.0970619553933849	0.22526038789242	5.27595647936863	0.833027140464165	0.415280490204872	0.615397696956179	0.221955574116123	0.0608400913957204	0.383071056836526	5.27595647936863	2.88533090308889	0.00954559626334785	0.0277889956377894	TBC1D23
ENSG00000036257	0.0306873559412573	-0.0536743369910285	0.115049048873543	6.39460202962406	0.761870279663758	0.45558336408721	0.539220367398926	-0.0437994681771627	-0.128266588853715	0.0406676524993893	6.39460202962406	-1.08604543619896	0.291179589165295	0.495506848180486	0.07448682411842	-0.0100213041269668	0.158994952363807	6.39460202962406	1.8460685468487	0.0806783589232283	0.148618263398649	CUL3
ENSG00000036530	0.133853932655037	-0.118195496699366	0.38590336200944	1.29894956309315	1.11227522737126	0.280031840239437	0.3596600463901	-0.082600520193153	-0.333650258881024	0.168449218494718	1.29894956309315	-0.689112069696262	0.499164512380406	0.683563967158037	0.21645445284819	-0.0341708744895846	0.467079780185965	1.29894956309315	1.8088744109923	0.0864814076227262	0.156689612235468	CYP46A1
ENSG00000036549	0.218835804841965	0.114156006160964	0.323515603522965	4.98572722689035	4.37846971105857	0.00032995861909183	0.00122460038815854	0.0325711621289733	-0.0720207245836165	0.137163048841563	4.98572722689035	0.652232003752445	0.522141671654258	0.700968948482066	0.186264642712992	0.0817183065112597	0.290810978914724	4.98572722689035	3.73154302877622	0.00143417946024872	0.00669331458676957	ZZZ3
ENSG00000036672	-0.770824562799058	-1.23798468786094	-0.303664437737174	3.16456359148325	-3.4558638720495	0.00267794032818799	0.00692257690513162	-0.580639144975185	-1.04628745994571	-0.114990830004661	3.16456359148325	-2.61165089541569	0.0172437662854468	0.100321787709939	-0.190185417823873	-0.655176604943588	0.274805769295842	3.16456359148325	-0.856641955709505	0.402423246092753	0.522401750664869	USP2
ENSG00000037042	0.1856197611066	-0.0186409614119734	0.389880483625173	3.06831035021806	1.90329538032425	0.0724170903746014	0.114446249956661	0.148605186501751	-0.0549816030053182	0.352191976008821	3.06831035021806	1.52880192610864	0.142953810549808	0.321785268927136	0.0370145746048487	-0.166279582621715	0.240308731831413	3.06831035021806	0.381342064524824	0.70722214510264	0.786393626349344	TUBG2
ENSG00000037241	-0.42805155128258	-0.649999851325809	-0.206103251239351	3.8553412464744	-4.03934641707174	0.000712401870529142	0.00228859304823754	-0.188991748810333	-0.410423381402208	0.0324398837815425	3.8553412464744	-1.78759869740431	0.0899621052489905	0.24350344868572	-0.239059802472247	-0.460251017967239	-0.0178685869772553	3.8553412464744	-2.26363045860097	0.0356190963723865	0.0777778089916345	RPL26L1
ENSG00000037474	-0.233188546527011	-0.366991613142716	-0.0993854799113065	5.71999484838964	-3.65012717628743	0.00172525645316006	0.00477671655444691	-0.218339030033688	-0.352217225547605	-0.0844608345197708	5.71999484838964	-3.41576806945011	0.00293146896547956	0.0446531792798185	-0.0148495164933236	-0.1487510398747	0.119052006888053	5.71999484838964	-0.232270279733586	0.818836117336743	0.872111440185027	NSUN2
ENSG00000037637	0.210611349238097	0.121847520229889	0.299375178246306	4.50712803420545	4.96949880015879	8.75146867191893e-05	0.000425266207129722	0.137889905733666	0.0492509983624526	0.22652881310488	4.50712803420545	3.25817891293171	0.00417752401756478	0.0521410003936089	0.072721443504431	-0.0158521296985863	0.161295016707448	4.50712803420545	1.71959104034892	0.101916686503455	0.178277954483413	FBXO42
ENSG00000037749	0.179621385010149	0.050618638620438	0.30862413139986	4.94689769802147	2.91625792756277	0.00892030646882004	0.0190867312540618	-0.0310515996813301	-0.159935345347554	0.0978321459848938	4.94689769802147	-0.504606310287577	0.619694725611844	0.774494192036397	0.210672984691479	0.0818512843337476	0.339494685049211	4.94689769802147	3.42520578417873	0.00286974455052301	0.0112331602397565	MFAP3
ENSG00000037757	0.0586602341214926	-0.0923581441346676	0.209678612377653	3.107625726715	0.813543608881785	0.426083850049962	0.510202315837395	0.250580795517946	0.100058541194044	0.401103049841848	3.107625726715	3.48669466741892	0.00249781535492623	0.0425463769156431	-0.191920561396454	-0.342228177275242	-0.041612945517666	3.107625726715	-2.67428302068997	0.0150823746202783	0.0394905997663091	MRI1
ENSG00000037897	-0.282491783219174	-0.519831747724206	-0.0451518187141414	3.18306130569468	-2.49288241976408	0.0221709536037827	0.0413282365276997	-0.379571030941911	-0.616146771419129	-0.142995290464693	3.18306130569468	-3.3603901203948	0.00332087975310463	0.0475879694139988	0.0970792477227373	-0.139161071562765	0.333319567008239	3.18306130569468	0.860675081280161	0.40025343633885	0.520396483060121	METTL1
ENSG00000037965	0.314890449253832	0.103140003809772	0.526640894697891	3.49517426939253	3.11459802439047	0.00575576958811224	0.013133977155437	0.138589146344472	-0.0725499724760561	0.349728265165	3.49517426939253	1.37476150493229	0.185359964900165	0.376996882921326	0.17630130290936	-0.0345622406125494	0.387164846431269	3.49517426939253	1.75114000332503	0.0962103434074536	0.170528731227185	HOXC8
ENSG00000038002	-0.533549899710601	-0.784764725919602	-0.2823350735016	2.23369543973668	-4.44832616381863	0.00028172942121438	0.00108165901757431	0.157557497146336	-0.0927477762327141	0.407862770525386	2.23369543973668	1.31836578007436	0.203207819753641	0.399395462551659	-0.691107396856937	-0.941024012184689	-0.441190781529186	2.23369543973668	-5.79184937048486	1.45582964955882e-05	0.000245594694540439	AGA
ENSG00000038210	0.477578868222133	0.157873961993092	0.797283774451175	3.2007414083545	3.12869082655414	0.00557815041575906	0.0127869072193928	0.260572261326169	-0.0581081720068802	0.579252694659219	3.2007414083545	1.71253568845691	0.103231951671658	0.264641860215421	0.217006606895964	-0.101220009989701	0.535233223781628	3.2007414083545	1.42824694073499	0.16961290660554	0.26774054252221	PI4K2B
ENSG00000038219	0.424552582701507	0.246049580547408	0.603055584855606	5.90557486422321	4.98141598864021	8.52272031638374e-05	0.000416023811129254	0.199773208047389	0.0211232794576843	0.378423136637093	5.90557486422321	2.34207740716218	0.0303385017737117	0.133440371521676	0.224779374654118	0.0460754162129451	0.403483333095291	5.90557486422321	2.63444498664867	0.0164251980379707	0.0420644584291147	BOD1L1
ENSG00000038274	0.0175547340587379	-0.144333995056441	0.179443463173916	5.9261176774011	0.22711430460858	0.822784628603776	0.862629516081188	0.0516748639001738	-0.110351663767708	0.213701391568056	5.9261176774011	0.667974778216829	0.512262092366469	0.694149028668906	-0.034120129841436	-0.196194821901459	0.127954562218587	5.9261176774011	-0.44092255761171	0.664294327742567	0.75211493990412	MAT2B
ENSG00000038295	1.8857667484928	1.23111188692089	2.54042161006471	1.41246991232728	6.03312639706358	8.72929296614737e-06	7.22923559752547e-05	0.55032503270206	-0.101756364143001	1.20240642954712	1.41246991232728	1.76760127226924	0.0933441442651167	0.248911803819677	1.33544171579074	0.684478042061547	1.98640538951993	1.41246991232728	4.29670000417359	0.000397111060862448	0.00255436546209963	TLL1
ENSG00000038358	0.075604111600633	-0.0238393176427637	0.17504754084403	4.83352903504126	1.59234133929173	0.127971403962241	0.186061853682898	0.0165271198632864	-0.0828100993921486	0.115864339118721	4.83352903504126	0.348459272885118	0.731364492371822	0.851186945316391	0.0590769917373466	-0.0402072682213695	0.158361251696063	4.83352903504126	1.24624898412361	0.22796914230679	0.336747427440317	EDC4
ENSG00000038382	-0.0167755074360292	-0.261048066001404	0.227497051129345	6.55535628064447	-0.143836077936369	0.887159492717247	0.915211451086863	-0.102183925762494	-0.346790088719503	0.142422237194514	6.55535628064447	-0.874947584347798	0.392636094697094	0.595040701361729	0.0854084183264652	-0.159327956361409	0.330144793014339	6.55535628064447	0.730918584752396	0.473834721310198	0.59030523978872	TRIO
ENSG00000038427	0.341797142104425	-0.166500276924065	0.850094561132915	4.87645899749252	1.40837196184842	0.175333279062735	0.241839600036487	-0.290902864854027	-0.798689243616369	0.216883513908315	4.87645899749252	-1.19986890686974	0.245083279901425	0.446645016073928	0.632700006958451	0.125191359532382	1.14020865438452	4.87645899749252	2.61108638674299	0.0172645210218885	0.0437033499487682	VCAN
ENSG00000038532	0.0235022534772051	-0.060783516970518	0.107788023924928	4.33918877243529	0.584012432864963	0.566149514041946	0.641733405684057	-0.0239877038815157	-0.108134974256771	0.0601595664937396	4.33918877243529	-0.597056587308877	0.557587726392676	0.728478134993747	0.0474899573587209	-0.0365866481473711	0.131566562864813	4.33918877243529	1.18302373577003	0.251535051354429	0.364055012426626	CLEC16A
ENSG00000038945	2.47930460355448	1.52091902174765	3.4376901853613	0.612938880290484	5.41821785622956	3.25902067602435e-05	0.00019563885778325	0.622587480129979	-0.332151081025397	1.57732604128535	0.612938880290484	1.36578634745681	0.188113667620403	0.380456492047463	1.8567171234245	0.903505831211128	2.80992841563787	0.612938880290484	4.07965475445882	0.000650025201115698	0.00368750648865836	MSR1
ENSG00000039123	0.0940288576712343	-0.0221142450017765	0.210171960344245	5.76475160544134	1.69564363577885	0.106440361396834	0.158755244528619	-0.0746242450282697	-0.190842214113848	0.0415937240573082	5.76475160544134	-1.34484897537085	0.194664368221145	0.389079131183137	0.168653102699504	0.052416715618694	0.284889489780314	5.76475160544134	3.03891869321391	0.00680780867213746	0.0215472943259737	SKIV2L2
ENSG00000039319	0.168015358787372	0.0228699480709557	0.313160769503788	5.91918746405087	2.42444604168726	0.0255827111191951	0.046725667789505	0.0806270929512758	-0.0646404901109419	0.225894676013494	5.91918746405087	1.16246299930685	0.259582459963757	0.462435851534164	0.087388265836096	-0.0579228094290193	0.232699341101211	5.91918746405087	1.25956693829423	0.22322877363755	0.331394334958856	ZFYVE16
ENSG00000039523	-0.0407050185468814	-0.194163672065087	0.112753634971324	6.14893233281634	-0.555550344890161	0.585065008717164	0.659466062720563	0.0576693985587076	-0.0959535847269663	0.211292381844381	6.14893233281634	0.786241702735412	0.441517605439401	0.638298689891731	-0.0983744171055889	-0.252056340023659	0.0553075058124811	6.14893233281634	-1.3406834059207	0.195988997997787	0.299708922270651	FAM65A
ENSG00000039560	0.0965013086430737	-0.110984843418697	0.303987460704844	5.95773890761556	0.974116577257511	0.34235857290038	0.424738982951843	0.353349255334819	0.145677267152185	0.561021243517453	5.95773890761556	3.56363411273642	0.00209884551132348	0.039831841059321	-0.256847946691745	-0.464579419408221	-0.0491164739752692	5.95773890761556	-2.58964746187937	0.0180704841425623	0.0453395706838427	RAI14
ENSG00000039650	-0.160844920304774	-0.330562087445	0.00887224683545135	3.68360577590388	-1.9849447535454	0.061927543218955	0.100101567440802	0.0504510595940482	-0.118826699668238	0.219728818856334	3.68360577590388	0.624219365864976	0.539980203224816	0.714523888987072	-0.211295979898822	-0.380372349692399	-0.0422196101052458	3.68360577590388	-2.61743055273558	0.0170326268303682	0.043209895443623	PNKP
ENSG00000040199	0.144201132276013	-0.0120750493292725	0.300477313881298	3.9156369481366	1.93260334581852	0.0684830827774904	0.109188449628982	-0.150666379817074	-0.306593867354992	0.00526110772084443	3.9156369481366	-2.02376704676183	0.0574337117483749	0.188653135593058	0.294867512093086	0.139101497863434	0.450633526322739	3.9156369481366	3.96479800462247	0.000843997435134152	0.0044731545211549	PHLPP2
ENSG00000040275	-0.160109161429554	-0.316297764215594	-0.00392055864351479	1.90184593974958	-2.14700813963411	0.0450472060006364	0.0761681635510338	-0.0472062005299707	-0.202819313779176	0.108406912719235	1.90184593974958	-0.635359756590199	0.532846627731173	0.708785031409539	-0.112902960899584	-0.268270138904952	0.0424642171057846	1.90184593974958	-1.52199386498014	0.14464228740576	0.235760038342676	SPDL1
ENSG00000040341	0.13275300728642	-0.0717768567981582	0.337282871370997	3.26990359422188	1.35942260153745	0.19008585238919	0.259299200052928	0.285119204618233	0.0812379596793477	0.489000449557119	3.26990359422188	2.92897754301211	0.00867476626492128	0.0715451475194478	-0.152366197331814	-0.355958901658013	0.0512265069943853	3.26990359422188	-1.56744844564808	0.133676436571619	0.221410475639108	STAU2
ENSG00000040487	0.254859258565433	0.0450682636360009	0.464650253494866	3.35159131901521	2.54437090404793	0.01989096022298	0.0376535259706094	0.117370444829811	-0.091778216926107	0.326519106585728	3.35159131901521	1.17535892196204	0.254512780755162	0.457119421484338	0.137488813735623	-0.0713758159161573	0.346353443387403	3.35159131901521	1.37869852975377	0.184162243308407	0.285135427808591	PQLC2
ENSG00000040531	-0.0709824765364599	-0.196300766079125	0.0543358130062048	4.45062964918363	-1.18632460176901	0.250260809128252	0.326808981779787	-0.0391062833222549	-0.164236252711417	0.086023686066907	4.45062964918363	-0.654563903258421	0.520671600504167	0.699664931367141	-0.0318761932142051	-0.156916759894481	0.0931643734660705	4.45062964918363	-0.533927592705243	0.599644580752262	0.699751607334344	CTNS
ENSG00000040633	-0.189746759627199	-0.288066377872279	-0.0914271413821184	4.9947077116633	-4.04204395844362	0.000708046209617233	0.00227720776586891	-0.0213601983244196	-0.119599105386477	0.0768787087376377	4.9947077116633	-0.455395365346475	0.654037025075066	0.800583319499006	-0.168386561302779	-0.266582612938881	-0.0701905096666779	4.9947077116633	-3.59153621836244	0.00197031634638808	0.00839792004098886	PHF23
ENSG00000040933	0.0143035816029835	-0.133870162993349	0.162477326199316	4.64322629976378	0.202181022923244	0.841945535803578	0.877994047557303	0.059875100856833	-0.0881094110495282	0.207859612763194	4.64322629976378	0.847416354735815	0.407415202329506	0.608498655752223	-0.0455715192538495	-0.193466758825469	0.10232372031777	4.64322629976378	-0.645366116317575	0.526483415137721	0.637496619279051	INPP4A
ENSG00000041357	-0.0517961033448042	-0.179138488577713	0.0755462818881041	5.93756763986817	-0.851904586200924	0.404981658284929	0.488184196947867	-0.0286949002379089	-0.156147639616079	0.0987578391402614	5.93756763986817	-0.471544184087165	0.642674801013254	0.791857086194883	-0.0231012031068953	-0.150591387454358	0.104388981240568	5.93756763986817	-0.379511287442019	0.708558237718091	0.787637834954661	PSMA4
ENSG00000041802	-0.123821804697337	-0.272601719292574	0.0249581098979004	4.99465446018073	-1.74308944195424	0.0976395988155326	0.147475679952373	-0.122739208091615	-0.27139697163765	0.0259185554544195	4.99465446018073	-1.7292690550082	0.100135972537138	0.259333128802568	-0.00108259660572152	-0.149675512813607	0.147510319602164	4.99465446018073	-0.0152593278117996	0.987985957863463	0.991094387048018	LSG1
ENSG00000041880	-0.113179521759531	-0.275867626501657	0.0495085829825941	3.48300161814096	-1.45706492070849	0.161588298248465	0.225654214227325	0.138611829557581	-0.0236029275888116	0.300826586703973	3.48300161814096	1.78968576199874	0.0896153500496631	0.243096259156998	-0.251791351317112	-0.413791784513404	-0.0897909181208199	3.48300161814096	-3.25530346606104	0.00420451907028283	0.0149919675523498	PARP3
ENSG00000041982	0.389121742906436	0.104063543763014	0.674179942049859	9.89932383357301	2.85903063688908	0.0101103561903254	0.0212300833698661	0.17674704152294	-0.108876271165051	0.462370354210932	9.89932383357301	1.29606072168916	0.21063009274189	0.407916449797112	0.212374701383496	-0.0734945623555325	0.498243965122524	9.89932383357301	1.55597339166862	0.13637712266418	0.224927657401337	TNC
ENSG00000041988	0.242652753371902	0.094723806546455	0.390581700197349	2.81198137446012	3.43557082585734	0.0028034299915388	0.00717688309330253	0.0540553504852159	-0.0933772056360332	0.201487906606465	2.81198137446012	0.767913212910116	0.452070508572157	0.647549230626791	0.188597402886686	0.0413787246940178	0.335816081079354	2.81198137446012	2.68311719004661	0.0147990764533055	0.0388794463601914	THAP3
ENSG00000042062	1.06984222367918	0.625615110023484	1.51406933733489	1.73131046480605	5.04407481732994	7.41635420891381e-05	0.000374528557224089	0.451837047717592	0.00927050540693852	0.894403590028246	1.73131046480605	2.13830724161884	0.0458347770386444	0.167495724687456	0.618005175961593	0.176167510024063	1.05984284189912	1.73131046480605	2.92951836077237	0.00866447214313508	0.0258735376109072	FAM65C
ENSG00000042088	-0.206305716984455	-0.431897273964469	0.019285839995558	2.45356232861618	-1.91538141522816	0.0707711544239389	0.112173599075069	-0.141243085433277	-0.366041349264461	0.0835551783979073	2.45356232861618	-1.31595515959951	0.203999930646421	0.399868999267933	-0.0650626315511786	-0.289515402831402	0.159390139729044	2.45356232861618	-0.607118547643664	0.551030209770273	0.660210335030076	TDP1
ENSG00000042286	0.504771980158351	0.231283997902395	0.778259962414307	4.80582473384807	3.86566166053098	0.00105740323672125	0.00319360818255381	0.313512092806486	0.0403265262369911	0.586697659375982	4.80582473384807	2.4036066383817	0.0267154318431542	0.124267156961281	0.191259887351864	-0.0817819994893322	0.464301774193061	4.80582473384807	1.46710591162632	0.158866117963165	0.253870915697145	AIFM2
ENSG00000042317	0.0328589998820441	-0.269939681407406	0.335657681171494	0.498439589750105	0.227283134008764	0.822655259388744	0.862558343345642	0.0453216645705038	-0.256338490620436	0.346981819761443	0.498439589750105	0.314669572377707	0.756475787820178	0.867151710386497	-0.0124626646884597	-0.313645627798207	0.288720298421287	0.498439589750105	-0.0866657214293597	0.931853012011879	0.952087724618957	SPATA7
ENSG00000042429	0.0920130808890445	-0.00353059963060508	0.187556761408694	4.56903200173282	2.0170397327388	0.058190820148841	0.0948923649736243	0.0847258386078487	-0.0106876777417442	0.180139354957442	4.56903200173282	1.85982817412501	0.0786197572115343	0.226293921608661	0.00728724228119582	-0.0880618349543478	0.102636319516739	4.56903200173282	0.160071333288536	0.874531086446704	0.911026703182655	MED17
ENSG00000042445	0.876869636216167	0.592919890396177	1.16081938203616	4.59619942226381	6.46785679212283	3.53910386973819e-06	3.68324096354281e-05	0.552268278421536	0.268696339424169	0.835840217418903	4.59619942226381	4.07899989068135	0.000650993479576445	0.0263871988924945	0.324601357794631	0.0412095004475255	0.607993215141736	4.59619942226381	2.39899759406322	0.0269721963410967	0.0623484828586662	RETSAT
ENSG00000042493	0.258146497729415	-0.0590022139438802	0.57529520940271	5.29112849712214	1.70478703419348	0.104693242810402	0.156398839674915	0.308174399360619	-0.00889215561797346	0.625240954339212	5.29112849712214	2.03569622910419	0.0561129096047273	0.186057198970626	-0.0500279016312044	-0.367013533523402	0.266957730260993	5.29112849712214	-0.330551823903526	0.744636012575783	0.81671527683391	CAPG
ENSG00000042753	-0.240228157109606	-0.415071318797591	-0.0653849954216214	5.32584194741642	-2.877677401494	0.00970673383134362	0.0205083989337228	0.0071689105262509	-0.167642856248366	0.181980677300868	5.32584194741642	0.0858913335811175	0.932460346563358	0.96685042142922	-0.247397067635857	-0.422176383365851	-0.0726177519058631	5.32584194741642	-2.96463588271331	0.00802069808130346	0.0244454428378462	AP2S1
ENSG00000042832	0.853804504249093	0.38109747078872	1.32651153770946	-0.0546833947972054	3.78297285675214	0.00127604359511417	0.00372872643113032	0.664551215913942	0.193526538469975	1.13557589335791	-0.0546833947972054	2.95496025570979	0.00819330606068095	0.0696430327463856	0.189253288335151	-0.28106084309664	0.659567419766943	-0.0546833947972054	0.842795589118839	0.409930435265963	0.529944295181313	TG
ENSG00000043039	-3.83628145054212	-4.50117906385615	-3.17138383722809	3.54687920490735	-12.0843288646363	2.60592844309006e-10	6.97938830247662e-08	-0.220737493873918	-0.883778464231097	0.442303476483261	3.54687920490735	-0.697272585352467	0.494159796035645	0.68013026376769	-3.6155439566682	-4.27773583732791	-2.9533520760085	3.54687920490735	-11.4355390788828	6.53660785575422e-10	2.98732128877687e-07	BARX2
ENSG00000043093	0.339326862247695	0.155705542890416	0.522948181604974	5.33494093764799	3.87045467050717	0.00104594302178298	0.00316512826846278	0.0294026349955647	-0.154189636595514	0.212994906586643	5.33494093764799	0.335427530693525	0.741014203839462	0.857093599279727	0.309924227252131	0.126362699109431	0.49348575539483	5.33494093764799	3.53623167863496	0.00223314017485187	0.00924151136076603	DCUN1D1
ENSG00000043143	-0.0482439032693929	-0.317883766855579	0.221395960316793	4.94611271012547	-0.374735801876132	0.71204792283792	0.770661958763553	0.0576469364905048	-0.211743757251181	0.327037630232191	4.94611271012547	0.448188276080503	0.659136234550326	0.804317380297779	-0.105890839759898	-0.375151580396107	0.163369900876312	4.94611271012547	-0.823668020057184	0.420448012316404	0.539948884482932	JADE2
ENSG00000043462	3.13446556825035	2.58063583219443	3.68829530430627	1.84345659390341	11.8537040851342	3.59739552584605e-10	8.94667941970287e-08	0.861479547442425	0.309698242094502	1.41326085279035	1.84345659390341	3.26997804554168	0.00406851845963598	0.0516974089994889	2.27298602080793	1.72209019519634	2.82388184641951	1.84345659390341	8.64159942588369	5.66017263156354e-08	5.85938131389713e-06	LCP2
ENSG00000043514	-0.0846539941430557	-0.262846865391942	0.0935388771058308	2.89830653108499	-0.995002050915487	0.332361872752799	0.413837287019528	-0.050252011080457	-0.227850615011318	0.127346592850404	2.89830653108499	-0.592626062795393	0.560488135493317	0.730538586058722	-0.0344019830625988	-0.211741408487249	0.142937442362051	2.89830653108499	-0.406298321837473	0.689107985436404	0.771769762099931	TRIT1
ENSG00000044090	-0.0437940416249107	-0.208942410678274	0.121354327428453	5.08848224929453	-0.555402187048238	0.585164298699238	0.65948505353885	-0.00992002657998992	-0.174960144879164	0.155120091719184	5.08848224929453	-0.125889688060475	0.901154888775638	0.953488342607544	-0.0338740150449208	-0.198842437401732	0.13109440731189	5.08848224929453	-0.430063616636214	0.672035422894159	0.758303301518712	CUL7
ENSG00000044115	-0.267794203735471	-0.398642017558813	-0.13694638991213	8.73173816536103	-4.28648738181428	0.000406413650194925	0.00145671361742069	-0.0474892478489704	-0.178603792177383	0.0836252964794425	8.73173816536103	-0.758597258787901	0.457492941760547	0.651855421486768	-0.220304955886501	-0.351533604321294	-0.0890763074517081	8.73173816536103	-3.51611004518007	0.00233713009865569	0.00959543405151909	CTNNA1
ENSG00000044446	-0.00985928136637604	-0.127531247538152	0.1078126848054	4.1039668607225	-0.175484635736575	0.862573868543608	0.894668191415855	0.0611421173757636	-0.0562982564421688	0.178582491193696	4.1039668607225	1.09041017989987	0.28930248156909	0.493278037462279	-0.0710013987421396	-0.188332043456408	0.046329245972129	4.1039668607225	-1.26742507572956	0.220467733974153	0.32840214127684	PHKA2
ENSG00000044459	0.303887876520898	0.148533395143948	0.459242357897847	3.54313816465895	4.0969101247908	0.000625025501941106	0.00206074800628244	0.107627978710675	-0.0472916227792884	0.262547580200638	3.54313816465895	1.45507594419054	0.162132016579791	0.347790529143409	0.196259897810223	0.0415383801541064	0.35098141546634	3.54313816465895	2.65673171062622	0.0156605920182403	0.0404981466219159	CNTLN
ENSG00000044524	1.78294477293449	1.30606172680777	2.2598278190612	1.76714252515057	7.83056061972679	2.46030384243112e-07	5.83513522947034e-06	-0.361004392572839	-0.836121379704498	0.114112594558819	1.76714252515057	-1.59139788252562	0.128183839400297	0.301170839548948	2.14394916550733	1.66962350469505	2.6182748263196	1.76714252515057	9.46683289451132	1.38194943947946e-08	2.48556008800736e-06	EPHA3
ENSG00000044574	0.180496419789264	-0.210362419059438	0.571355258637967	10.7309786767138	0.967198250533192	0.345715395820882	0.427881895718673	-0.495744162527714	-0.887362016576907	-0.104126308478521	10.7309786767138	-2.65131893594875	0.0158431216310732	0.0957205656168499	0.676240582316979	0.284292150953231	1.06818901368073	10.7309786767138	3.61359225831855	0.00187426002533395	0.00812546164876698	HSPA5
ENSG00000046604	-0.8295289159491	-1.27764210438075	-0.381415727517452	5.74840611659234	-3.87713257364167	0.00103018237297327	0.00312687765262699	0.221967823553091	-0.226420536493376	0.670356183599558	5.74840611659234	1.03681803171319	0.31296462283821	0.517757157287411	-1.05149673950219	-1.49995914013912	-0.603034338865261	5.74840611659234	-4.91076035209516	9.97368585222031e-05	0.000942862795288401	DSG2
ENSG00000046647	0.0523569141855611	-0.154590885945936	0.259304714317058	2.28838441384015	0.529883109055111	0.602391300826444	0.675230629538593	0.250124698961218	0.0439212802436088	0.456328117678828	2.28838441384015	2.54054894060788	0.020052307306762	0.108072923244934	-0.197767784775657	-0.403648586388721	0.00811301683740634	2.28838441384015	-2.01190072110478	0.0587752011323714	0.115550904551941	GEMIN8
ENSG00000046651	-0.322506779928313	-0.454476824367178	-0.190536735489449	3.91484833509724	-5.118354169116	6.29229452473568e-05	0.000326942962546358	-0.0285652429283623	-0.160240659738983	0.103110173882258	3.91484833509724	-0.454359975962628	0.654768525309467	0.801295218246664	-0.293941536999951	-0.425480641881741	-0.162402432118161	3.91484833509724	-4.6802917542156	0.000167033224039621	0.00135686687901091	OFD1
ENSG00000046653	-0.0108601557738297	-0.333041297857628	0.311320986309968	0.0688384815797597	-0.0705996886560947	0.944461455718121	0.958467141367876	-0.225572562002587	-0.54659393188847	0.095448807883296	0.0688384815797597	-1.4716996154276	0.157633300240344	0.341534759702206	0.214712406228757	-0.105821921033778	0.535246733491292	0.0688384815797597	1.40297341044158	0.176913678580842	0.276598907479174	GPM6B
ENSG00000046889	1.20374621518714	0.512586803038278	1.894905627336	1.76402956249056	3.6477373152969	0.00173463346233414	0.0047998368526796	1.24637541686721	0.557777714234164	1.93497311950025	1.76402956249056	3.79096830059191	0.0012530696269611	0.0325144569669028	-0.0426292016800671	-0.730081224412508	0.644822821052373	1.76402956249056	-0.129876822055633	0.898042501475565	0.927529872134337	PREX2
ENSG00000047056	0.0426732030105068	-0.12794271562187	0.213289121642884	4.26300386963402	0.523844683795613	0.606503532001188	0.678863782868961	-0.160829174636843	-0.331144875804674	0.00948652653098861	4.26300386963402	-1.97777550699559	0.0627910206518663	0.198309200668283	0.20350237764735	0.0333253856262454	0.373679369668454	4.26300386963402	2.50458337000183	0.0216322030479512	0.052122144860928	WDR37
ENSG00000047188	0.370526872815871	0.214166772447932	0.52688697318381	3.94344502163721	4.96318676932004	8.87514916859615e-05	0.00042978759988345	0.0305700922548766	-0.125448349000578	0.186588533510331	3.94344502163721	0.410381394180167	0.686162246551967	0.824017304988662	0.339956780560994	0.184102061927057	0.495811499194931	3.94344502163721	4.5684681361995	0.000214816531397048	0.00163253581742643	YTHDC2
ENSG00000047230	-0.16403684277584	-0.322973973419794	-0.0050997121318852	2.70598219094923	-2.16163757739813	0.0437507560172692	0.0743434297682013	0.109781295417395	-0.0486166028878043	0.268179193722595	2.70598219094923	1.45159607131603	0.163086884408005	0.349144804114131	-0.273818138193235	-0.431978151027348	-0.115658125359122	2.70598219094923	-3.62603815371376	0.00182212052198232	0.00797085400776113	CTPS2
ENSG00000047249	0.564761360929008	0.414163365800113	0.715359356057903	5.6516063594909	7.85439310846977	2.3534395161796e-07	5.73818032934833e-06	0.247697381177425	0.0970343659749333	0.398360396379917	5.6516063594909	3.44335348265861	0.00275463214520702	0.0434286769088193	0.317063979751583	0.166393687538056	0.46773427196511	5.6516063594909	4.40743710806178	0.000309021933300027	0.00211786453457063	ATP6V1H
ENSG00000047315	0.0462910571828772	-0.027553318572034	0.120135432937788	6.58195901312148	1.31294496947821	0.204992463367313	0.275939288867782	0.0130718891761843	-0.0608743022063634	0.087018080558732	6.58195901312148	0.37024516400345	0.715335418089316	0.841367627650821	0.0332191680066929	-0.0407677851134179	0.107206121126804	6.58195901312148	0.940373660243296	0.358944710071029	0.478354264043551	POLR2B
ENSG00000047346	0.420853641365177	0.254186382068527	0.587520900661827	4.88107992027145	5.28868429928147	4.32527281406829e-05	0.00024398734289273	0.160464848506225	-0.0060360424134073	0.326965739425858	4.88107992027145	2.01850670611527	0.0580249634651902	0.189886919767356	0.260388792858952	0.0939792565858943	0.426798329132009	4.88107992027145	3.27726021455971	0.00400263825984758	0.0144815001828864	FAM214A
ENSG00000047365	0.40354523557161	-0.104182387928035	0.911272859071255	5.15025331029279	1.6646704860721	0.112545404676363	0.166269953896871	0.652076190070435	0.14461781526934	1.15953456487153	5.15025331029279	2.69131645216648	0.0145406760441432	0.0923036851689073	-0.248530954498825	-0.755824023427754	0.258762114430103	5.15025331029279	-1.02609697425492	0.317859436983941	0.435431114290373	ARAP2
ENSG00000047410	0.373587969660477	0.246540632413722	0.500635306907232	6.70199566306228	6.15877251855981	6.70755218218218e-06	5.92944231656168e-05	0.111750877779452	-0.0154803107211915	0.238982066280096	6.70199566306228	1.83960341413108	0.0816618519857359	0.231293021737465	0.261837091881024	0.134532346189379	0.38914183757267	6.70199566306228	4.30777908130854	0.000387261596216422	0.00251872644103856	TPR
ENSG00000047457	-0.087273242606301	-0.566692216977022	0.39214573176442	7.89050966991983	-0.381270094190824	0.707274650342505	0.766797223311824	0.306504370886639	-0.17383325434194	0.786841996115218	7.89050966991983	1.33646291869329	0.197338363628319	0.3922998304296	-0.39377761349294	-0.87451012472585	0.0869548977399703	7.89050966991983	-1.7155934387945	0.102660142276663	0.1793255340696	CP
ENSG00000047578	-0.0799393773418773	-0.21926488155861	0.0593861268748554	4.4107402791907	-1.20170255787974	0.244388624674832	0.320303439421077	-0.0939672834770438	-0.233074308840148	0.0451397418860607	4.4107402791907	-1.41479806097152	0.173466935660834	0.363436027536715	0.0140279061351665	-0.124975082391971	0.153030894662304	4.4107402791907	0.211366210665085	0.834874363869765	0.883891966699037	KIAA0556
ENSG00000047579	-0.497928047659165	-0.700189845827332	-0.295666249490997	3.03460540468627	-5.1560791340092	5.78954055711128e-05	0.000306639685850798	-0.06305139448882	-0.264645269342324	0.138542480364684	3.03460540468627	-0.655064722033825	0.520356176413356	0.699562396067027	-0.434876653170345	-0.63618119898198	-0.233572107358709	3.03460540468627	-4.52459132442895	0.000237156277794653	0.00175756229328113	DTNBP1
ENSG00000047621	0.174042510540634	0.0414959505007489	0.306589070580519	3.46244736434226	2.75013318205395	0.0128092008165074	0.0258967866207372	-0.00533226376983542	-0.137488277843278	0.126823750303607	3.46244736434226	-0.0845067774427441	0.933546327794017	0.967404449152183	0.179374774310469	0.0473966860633661	0.311352862557572	3.46244736434226	2.84659958930769	0.0103883486272628	0.0296758588661922	C12orf4
ENSG00000047634	0.22033452841471	0.0690535517127491	0.371615505116671	3.35036272387588	3.05045827155592	0.00663610948976583	0.0147962460317745	-0.0919774802272473	-0.242795016331864	0.0588400558773699	3.35036272387588	-1.27731059351871	0.217032051785491	0.415154438846286	0.312312008641957	0.161699216693077	0.462924800590838	3.35036272387588	4.34303842854456	0.000357523881246853	0.0023581112035788	SCML1
ENSG00000047644	-0.31887546446894	-0.470620118527754	-0.167130810410126	5.97785088998739	-4.40123494156122	0.000313388868922918	0.00117680204553523	-0.0258652428913679	-0.177750264479648	0.126019778696912	5.97785088998739	-0.356671543903352	0.72530689371889	0.847379281477541	-0.293010221577572	-0.444937711694218	-0.141082731460926	5.97785088998739	-4.03936646371179	0.000712369402835402	0.00394545217227708	WWC3
ENSG00000047648	2.17934199259972	1.6592629883199	2.69942099687954	1.65565633139718	8.77653145022566	4.46907041666131e-08	1.86043290431281e-06	0.715052210041815	0.196952866739881	1.23315155334375	1.65565633139718	2.89062370148654	0.00943567082338932	0.0741467234804113	1.46428978255791	0.947050021450207	1.98152954366561	1.65565633139718	5.92928024253755	1.08692440186795e-05	0.000198806550636316	ARHGAP6
ENSG00000047662	-0.0764380054317306	-0.390578137495889	0.237702126632428	1.40019844956187	-0.509627402659533	0.616238865630351	0.687618833337939	0.168032799297163	-0.144872141429384	0.480937740023711	1.40019844956187	1.1247305449194	0.274849375395353	0.479227179644719	-0.244470804728894	-0.556839742894319	0.067898133436531	1.40019844956187	-1.63917759260417	0.117791786658918	0.200012221621636	FAM184B
ENSG00000047849	-0.0867471941005338	-0.227711320245119	0.0542169320440517	8.05360019427131	-1.28888354917543	0.213062981280379	0.285460850385105	-0.00290423991685618	-0.144141611998634	0.138333132164921	8.05360019427131	-0.043067504698546	0.966101550224701	0.983344601908316	-0.0838429541836776	-0.225197533721878	0.0575116253545223	8.05360019427131	-1.24229156635458	0.229392584622326	0.338360694949701	MAP4
ENSG00000047932	0.0752934558452134	-0.0581639980808573	0.208750909771284	5.32389829652177	1.18162927912361	0.252074825133226	0.328718880999631	0.022230051346301	-0.111202825738968	0.15566292843157	5.32389829652177	0.348934943475776	0.731013125387502	0.850958101486408	0.0530634044989124	-0.0803441882259184	0.186470997223743	5.32389829652177	0.833069837951516	0.415257008635737	0.535051485502458	GOPC
ENSG00000048028	0.332703814889197	0.171630305984354	0.493777323794039	4.80032058143792	4.32613939372362	0.000371477889539107	0.00135187115754712	0.122260303647393	-0.0386338938116266	0.283154501106413	4.80032058143792	1.59151939716322	0.128156461684373	0.301156951586277	0.210443511241803	0.0496343836033228	0.371252638880284	4.80032058143792	2.7408905357809	0.0130676022005801	0.035275234033469	USP28
ENSG00000048052	-1.34246934273942	-1.79777279452955	-0.887165890949291	4.56123125987137	-6.1754737749183	6.47771628193425e-06	5.76257969050448e-05	-0.802224881551608	-1.25690394872072	-0.347545814382492	4.56123125987137	-3.69537073664702	0.00155693332974245	0.0352797307935421	-0.540244461187812	-0.994611594962704	-0.0858773274129201	4.56123125987137	-2.49029193061659	0.0222919207223853	0.0534632072042303	HDAC9
ENSG00000048140	-0.202227453578125	-0.312605119107209	-0.0918497880490409	4.08937146308088	-3.83730002613163	0.00112782702636846	0.0033743410861427	-0.0502339733477557	-0.160391751513772	0.0599238048182608	4.08937146308088	-0.95510080451726	0.351639504851264	0.556600543107118	-0.151993480230369	-0.262049015511504	-0.0419379449492344	4.08937146308088	-2.89254361859866	0.00939609843350517	0.0274506174351612	TSPAN17
ENSG00000048162	-0.33098593963848	-0.640077553119398	-0.0218943261575633	4.09572141209179	-2.24279289438788	0.0371578533091765	0.064667848167031	-0.42349168806843	-0.731970777251922	-0.115012598884938	4.09572141209179	-2.87531883164757	0.00975691690446305	0.0754158607452959	0.0925057484299496	-0.215686195718792	0.400697692578692	4.09572141209179	0.628657768469743	0.537131957046833	0.647373215241411	NOP16
ENSG00000048342	0.21285472324581	-0.0781418126810015	0.503851259172622	2.14198251469256	1.53201254081303	0.142163232472766	0.203117220527593	0.282645753379829	-0.0072920590339286	0.572583565793587	2.14198251469256	2.04175888808113	0.0554521787184739	0.184783519059732	-0.0697910301340192	-0.359267760479065	0.219685700211026	2.14198251469256	-0.50495514074424	0.619454341364279	0.716020842589311	CC2D2A
ENSG00000048392	0.466994162674776	0.163416653710641	0.77057167163891	5.54301193988398	3.22187514774082	0.00453115397121767	0.0107778160498835	0.34221809380437	0.0385638893144061	0.645872298294333	5.54301193988398	2.36042669107216	0.0292128602748841	0.130610298887681	0.124776068870406	-0.178884629320936	0.428436767061748	5.54301193988398	0.860616286423556	0.400285013094431	0.520396483060121	RRM2B
ENSG00000048405	0.356267751890218	0.215575806973309	0.496959696807126	4.45979451255164	5.30364110449914	4.18581390975141e-05	0.000238226301581754	0.0469231168913584	-0.0935595209179935	0.18740575470071	4.45979451255164	0.699569790695906	0.492756207274102	0.679331449670634	0.309344634998859	0.168962823121522	0.449726446876196	4.45979451255164	4.61528572640643	0.000193320509924935	0.00150839456826302	ZNF800
ENSG00000048471	0.15840416959935	0.02740956632292	0.289398772875779	5.16586990329103	2.53267843832752	0.0203884603844028	0.0385017782652829	0.144405344135648	0.0134753967777791	0.275335291493517	5.16586990329103	2.30999542865002	0.0324037779643152	0.138342240128234	0.0139988254637018	-0.116892176984468	0.144889827911872	5.16586990329103	0.224000327272506	0.825171712210371	0.876554341190702	SNX29
ENSG00000048544	0.287786092261544	0.145840821364636	0.429731363158452	4.60386188113811	4.24634935972127	0.000445151352089224	0.00156870844472739	0.106533206355601	-0.0352244751886469	0.248290887899849	4.60386188113811	1.5740018717063	0.132154232041555	0.306141301405379	0.181252885905943	0.0395836157582138	0.322922156053672	4.60386188113811	2.67963796039391	0.0149100402680072	0.0391270024167366	MRPS10
ENSG00000048649	0.156057219888978	0.0634189128896824	0.248695526888273	6.10184692466423	3.52825612498894	0.00227379955072839	0.00603692920082674	0.0149648036216998	-0.0777682939232002	0.1076979011666	6.10184692466423	0.337989417990436	0.739113641735493	0.856307315212423	0.141092416267278	0.0483226369289542	0.233862195605602	6.10184692466423	3.18540014344027	0.00491587774688655	0.0168453465830658	RSF1
ENSG00000048707	0.113926909596437	-0.0812752749982804	0.309129094191155	6.02527303236519	1.22238634795903	0.236656109664882	0.31168311701921	-0.00162948597921808	-0.197016235241924	0.193757263283488	6.02527303236519	-0.0174671628155355	0.9862478497515	0.994014798290775	0.115556395575656	-0.0798939668481065	0.311006757999418	6.02527303236519	1.23829567108701	0.230836794403927	0.340061891073474	VPS13D
ENSG00000048740	1.3509131644111	0.505859827531152	2.19596650129104	1.77649349848663	3.34819050672711	0.00341327397146571	0.00847969196842439	0.960106361789729	0.118179064025188	1.80203365955427	1.77649349848663	2.38842497824116	0.0275699025471071	0.126315533257141	0.390806802621366	-0.449718252340071	1.2313318575828	1.77649349848663	0.973819123587141	0.342502434504838	0.461660900621481	CELF2
ENSG00000048828	-0.00212409275428804	-0.11108750663878	0.106839321130204	7.40948419115178	-0.0408281426855375	0.967863093515427	0.976353731137407	-0.119469732195336	-0.228630412207003	-0.0103090521836693	7.40948419115178	-2.29223165451437	0.0336025656989639	0.14092986373416	0.117345639441048	0.00810237838234659	0.226588900499749	7.40948419115178	2.24977531757691	0.036635546902536	0.0794865585362942	FAM120A
ENSG00000048991	0.266987571456035	0.148710809827903	0.385264333084168	4.10578031010402	4.7277931562153	0.000150141615437589	0.000650505473432347	0.199492050672378	0.081447736588514	0.317536364756242	4.10578031010402	3.53954444133774	0.00221646378091583	0.0406972476251166	0.0674955207836572	-0.0504384274268807	0.185429468994195	4.10578031010402	1.19867918070002	0.245534792989165	0.357213275002074	R3HDM1
ENSG00000049089	1.53616597086751	0.805009188178586	2.26732275355643	8.80632817125795	4.40042349787748	0.000313964794324455	0.00117833389501813	-0.373986896796661	-1.1066390682406	0.35866527464728	8.80632817125795	-1.06911738830918	0.298543394582647	0.503578848454967	1.91015286766417	1.17685388263386	2.64345185269448	8.80632817125795	5.45574280739616	3.00347583511769e-05	0.000410280063202202	COL9A2
ENSG00000049130	-0.265585967716549	-0.765002467247845	0.233830531814747	3.96967965475183	-1.11380480424959	0.279391564981069	0.358903421400917	-0.317948848905852	-0.816296541316624	0.18039884350492	3.96967965475183	-1.33626210753421	0.197402749342857	0.392366426515338	0.0523628811893024	-0.445455163913092	0.550180926291697	3.96967965475183	0.220302663443222	0.828008503074851	0.878944558840579	KITLG
ENSG00000049167	0.301321528083622	0.0821871817726533	0.520455874394591	1.78054694810003	2.87996066705679	0.00965838969392594	0.0204216351192294	0.123619271368017	-0.0947041633802448	0.341942706116278	1.78054694810003	1.18591256934341	0.250419600425083	0.45272378535612	0.177702256715605	-0.040258256854431	0.395662770285641	1.78054694810003	1.70758357387981	0.104163818351043	0.181372000452623	ERCC8
ENSG00000049192	0.145629769324832	-0.197016498721628	0.488276037371291	4.6026272705017	0.890166002246515	0.384619290442924	0.468103064598228	0.471006665117669	0.128813698372631	0.813199631862706	4.6026272705017	2.8828551496247	0.00959743715515758	0.0748429382155118	-0.325376895792837	-0.667355793933186	0.0166020023475122	4.6026272705017	-1.9927565748662	0.0609987755832193	0.119069406241406	ADAMTS6
ENSG00000049239	0.720333497019625	0.445736303014422	0.994930691024827	5.67918699628521	5.49419872347921	2.76281593797683e-05	0.000173265734438431	0.34004581884786	0.0653158789134231	0.614775758782296	5.67918699628521	2.59237781296462	0.017965897199522	0.102456736508981	0.380287678171765	0.105530556551686	0.655044799791844	5.67918699628521	2.89887937111441	0.00926664003608645	0.0271938958300331	H6PD
ENSG00000049245	-0.425923510653075	-0.556756342226413	-0.295090679079738	6.60345991766072	-6.81838814806872	1.74040179434955e-06	2.28093083303537e-05	-0.00894265256669158	-0.139957520195902	0.122072215062519	6.60345991766072	-0.142959369350821	0.887842345028982	0.94646962449936	-0.416980858086384	-0.54807010777006	-0.285891608402708	6.60345991766072	-6.66217273676877	2.38306363580702e-06	6.86488701165023e-05	VAMP3
ENSG00000049246	0.383096706313451	0.0409775670761213	0.725215845550782	5.31608845498841	2.34529725536307	0.0301381102412313	0.0539501784578581	0.223483037969404	-0.118566784969571	0.56553286090838	5.31608845498841	1.3684282912549	0.187299713147733	0.379495620414435	0.159613668344047	-0.182365742119181	0.501593078807275	5.31608845498841	0.977545470001352	0.340703227429938	0.459810060376585	PER3
ENSG00000049249	2.49554144804508	1.75174334134468	3.23933955474547	3.95918866996744	7.02710700358165	1.14953673711328e-06	1.71575106883227e-05	0.945794747017757	0.203602023198131	1.68798747083738	3.95918866996744	2.6689906544054	0.0152545556139395	0.094709089460893	1.54974670102732	0.808338603330247	2.29115479872439	3.95918866996744	4.37794441588231	0.000330351217728165	0.00222705297141203	TNFRSF9
ENSG00000049323	0.27300642424035	0.00257269114354003	0.54344015733716	7.91859370817355	2.11435959715476	0.0480675414691599	0.0805266090668537	-0.0278793905745403	-0.298832486613577	0.243073705464497	7.91859370817355	-0.215504332758921	0.831693323307086	0.913059711881398	0.30088581481489	0.0297088073522099	0.572062822277571	7.91859370817355	2.3238906979428	0.0314937782247916	0.0706018240197509	LTBP1
ENSG00000049449	-0.136938178202413	-0.32851936520862	0.0546430088037926	8.25897051217793	-1.49705768123999	0.150968294482797	0.213419406722895	-0.323583965898913	-0.51554320563049	-0.131624726167336	8.25897051217793	-3.53056994753752	0.00226192890481017	0.0408398978192816	0.1866457876965	-0.0054764494262716	0.378768024819271	8.25897051217793	2.03473289304837	0.0562185473594785	0.111601811363538	RCN1
ENSG00000049540	2.40660887973599	1.68658477265423	3.12663298681775	4.7950251349143	7.00043980227504	1.21169789149273e-06	1.78935891786858e-05	-0.108447900931583	-0.827665310869878	0.610769509006713	4.7950251349143	-0.315811402666319	0.755622478589528	0.866701639451597	2.51505678066757	1.79622328524492	3.23389027609023	4.7950251349143	7.32801477728874	6.38767392056735e-07	2.88143657336461e-05	ELN
ENSG00000049541	-0.425745130269518	-0.556899578882064	-0.294590681656971	3.22740058258291	-6.79881949507445	1.80995818769949e-06	2.33811265333666e-05	-0.131876284102173	-0.262613878602376	-0.00113868960197125	3.22740058258291	-2.11267678148623	0.0482280943714092	0.172204615916646	-0.293868846167344	-0.424418864570426	-0.163318827764263	3.22740058258291	-4.71458487140475	0.000154656688933358	0.00128385958272334	RFC2
ENSG00000049618	0.1814861011364	0.0760628083761714	0.286909393896629	6.41692076955466	3.60556759568442	0.00190865900806957	0.00519630840756996	0.072624723434946	-0.0329323429951621	0.178181789865054	6.41692076955466	1.44100015427877	0.166022629655848	0.35311271550059	0.108861377701454	0.00325109037755056	0.214471665025358	6.41692076955466	2.1589095624402	0.0439898987985739	0.0919653962607804	ARID1B
ENSG00000049656	-0.15791576559702	-0.318708456354039	0.00287692515999943	6.61090879404731	-2.05696089388935	0.0538261147388578	0.0888175210152242	-0.17974021512602	-0.340757347538131	-0.0187230827139091	6.61090879404731	-2.33797582982856	0.030595559845076	0.133881818174227	0.0218244495290003	-0.139284994744587	0.182933893802587	6.61090879404731	0.283719474444746	0.779724241833976	0.842025355145012	NA
ENSG00000049759	1.39892941199346	1.10398160862638	1.69387721536055	6.44247434623339	9.93384736985326	6.45003171238847e-09	5.51630554037909e-07	0.486159867602479	0.190831262816502	0.781488472388457	6.44247434623339	3.44778709088941	0.00272720844638871	0.0434286769088193	0.912769544390986	0.617285786563572	1.2082533022184	6.44247434623339	6.4698524332671	3.52466816962609e-06	9.00684330631775e-05	NEDD4L
ENSG00000049769	-0.370244430607201	-0.553302089981385	-0.187186771233018	3.60780428979405	-4.23611242082073	0.000455612638572866	0.00159916160524062	-0.172732778116455	-0.355299652089492	0.00983409585658274	3.60780428979405	-1.98161657630152	0.0623270661788503	0.197468572694074	-0.197511652490746	-0.379839600298688	-0.0151837046828049	3.60780428979405	-2.26885283263639	0.0352427595267427	0.0771688268145269	PPP1R3F
ENSG00000049860	0.0382093600950109	-0.0860413033326494	0.162460023522671	6.35346324653673	0.644077156121431	0.527300726165101	0.606551483057576	-0.0470300346484844	-0.1714340205916	0.0773739512946311	6.35346324653673	-0.791786059381872	0.438355632295098	0.635429961300674	0.0852393947434953	-0.0392211376240267	0.209699927111017	6.35346324653673	1.43441742014091	0.167868010075812	0.265444129097562	HEXB
ENSG00000049883	0.0900888315857178	-0.0530356747005467	0.233213337871982	2.8114169258884	1.31832898493295	0.203219892125878	0.274000179397783	0.134794112896421	-0.00785008796049286	0.277438313753336	2.8114169258884	1.97917252068834	0.0626219224915808	0.198120657181883	-0.0447052813107036	-0.187142576851204	0.0977320142297965	2.8114169258884	-0.657358012343959	0.518913185031371	0.631162915970618	PTCD2
ENSG00000050030	0.351887495214771	-0.0347258715732693	0.738500862002811	-0.0762234612162886	1.90631127471732	0.0720032293242346	0.113881995962761	0.185834322547895	-0.199405175393392	0.571073820489182	-0.0762234612162886	1.01032702145896	0.325157533929607	0.528998477713516	0.166053172666876	-0.218606847712985	0.550713193046737	-0.0762234612162886	0.904142689998428	0.37735262811489	0.497545114645093	KIAA2022
ENSG00000050130	-0.0579798004587255	-0.191792994249341	0.0758333933318897	5.56905699524405	-0.90749580862037	0.375622990140437	0.45870603487815	0.123693297596906	-0.010161269033564	0.257547864227375	5.56905699524405	1.93544049398193	0.0681125128017379	0.208589924054918	-0.181673098055631	-0.315529165804494	-0.0478170303067682	5.56905699524405	-2.84262392779975	0.010478795111302	0.0298657696848432	JKAMP
ENSG00000050165	0.246234169675988	-0.242063939153107	0.734532278505083	6.55033280054797	1.05616099606721	0.304269675082633	0.385252641853273	0.759722125589365	0.27075707527246	1.24868717590627	6.55033280054797	3.25419672967739	0.00421495470482585	0.052468145123338	-0.513487955913376	-1.00271156287822	-0.0242643489485361	6.55033280054797	-2.19831389033201	0.0406488763593423	0.0862466857902621	DKK3
ENSG00000050327	-0.958597263179961	-1.20238007386131	-0.714814452498608	4.14686564298186	-8.2356892742712	1.16836164339443e-07	3.45800537873005e-06	-0.238128320705598	-0.481449523563467	0.00519288215227173	4.14686564298186	-2.04973606439664	0.054593472376155	0.183058343141858	-0.720468942474363	-0.963557849316907	-0.47738003563182	4.14686564298186	-6.2075034770195	6.05935096966046e-06	0.000132645404350924	ARHGEF5
ENSG00000050344	0.224049667101115	-0.0364094962698874	0.484508830472117	0.97171335416255	1.80165449521637	0.0876491867827864	0.134591773355485	0.16402398363105	-0.095410957704861	0.423458924966961	0.97171335416255	1.32417607140472	0.201308555903261	0.397544725614703	0.060025683470065	-0.198979251242043	0.319030618182173	0.97171335416255	0.485395698132549	0.633000327897212	0.72718322961595	NFE2L3
ENSG00000050393	-0.115894259038532	-0.240867854171981	0.00907933609491693	4.98887526224282	-1.9422740494987	0.0672272632882764	0.107430376656935	-0.0529099263705657	-0.177779393959836	0.0719595412187042	4.98887526224282	-0.887457869863867	0.386037922336179	0.589563032054677	-0.0629843326679662	-0.18779953414589	0.0618308688099578	4.98887526224282	-1.0568951331283	0.303943117460085	0.420599810397169	MCUR1
ENSG00000050405	-0.618460153008487	-0.886631170133476	-0.350289135883497	6.29696041106979	-4.83021800229434	0.000119374694830685	0.000542854973672504	-0.223953211644068	-0.492442075253626	0.0445356519654896	6.29696041106979	-1.74701995656206	0.0969395196015846	0.254765029034585	-0.394506941364418	-0.663119670658641	-0.125894212070196	6.29696041106979	-3.07606074343966	0.00627004360952336	0.0202538433796922	LIMA1
ENSG00000050426	0.276278197839891	0.123762438759294	0.428793956920488	3.53833293955044	3.79401236292815	0.0012444315636818	0.00365615296479413	0.115328883072125	-0.0367585920204049	0.267416358164654	3.53833293955044	1.5882230107844	0.128900893661261	0.302210509915336	0.160949314767766	0.00905593170883362	0.312842697826699	3.53833293955044	2.21930568080318	0.0389654247590499	0.0835083935143158	LETMD1
ENSG00000050438	0.456331613478292	0.138725931604922	0.773937295351662	0.329325522049013	3.00925604252403	0.00726917218057781	0.0160143242024696	0.239471311424942	-0.0769613362124125	0.555903959062297	0.329325522049013	1.58503572558172	0.129624136856224	0.303082835992661	0.21686030205335	-0.09908015351156	0.532800757618259	0.329325522049013	1.43761192361283	0.166970404473727	0.264203451879305	SLC4A8
ENSG00000050555	-3.742363560133	-4.55659128236692	-2.92813583789908	0.975025820912915	-9.62646727368045	1.06204545846898e-08	7.55956445212545e-07	-0.208537908231325	-1.01956307644056	0.602487259977909	0.975025820912915	-0.53853945826604	0.596520038279321	0.757268990771929	-3.53382565190167	-4.3435059399319	-2.72414536387144	0.975025820912915	-9.14109874736675	2.38718618597248e-08	3.39265083358619e-06	LAMC3
ENSG00000050628	-2.2178906559597	-3.05955620498009	-1.3762251069393	2.33668675184185	-5.51908938840051	2.6176598603123e-05	0.000166696097050936	-1.19925791572365	-2.03790657841756	-0.360609253029744	2.33668675184185	-2.99501762728683	0.00750125636885371	0.0667312147106206	-1.01863274023605	-1.8559638934948	-0.181301586977295	2.33668675184185	-2.54792845579541	0.019741876192107	0.048487181564963	PTGER3
ENSG00000050730	3.39942890810537	2.64998318344131	4.14887463276943	0.516735725454567	9.50019729711227	1.30763185444307e-08	8.53244990045669e-07	0.489304793449241	-0.257317017933922	1.2359266048324	0.516735725454567	1.37260521686227	0.186018585929775	0.377914528678058	2.91012411465613	2.16468541860549	3.65556281070676	0.516735725454567	8.17648089205735	1.30094672971148e-07	9.86539549790395e-06	TNIP3
ENSG00000050748	0.165638606156479	0.0679051148754037	0.263372097437555	4.71842995676758	3.54964565864022	0.00216637097882463	0.00578785344923457	0.0857294118166463	-0.0118861376714888	0.183344961304781	4.71842995676758	1.83940638050233	0.081691989643534	0.231293021737465	0.0799091943398329	-0.0176470657613321	0.177465454440998	4.71842995676758	1.71557005456492	0.102664504851848	0.1793255340696	MAPK9
ENSG00000050820	-0.529848219879325	-0.696884064979087	-0.362812374779563	6.1807936590713	-6.64367912407347	2.47393285494304e-06	2.87584203446353e-05	-0.275067996486419	-0.442285874742524	-0.107850118230313	6.1807936590713	-3.44527746468559	0.00274269829193223	0.0434286769088193	-0.254780223392906	-0.422063492967814	-0.0874969538179982	6.1807936590713	-3.18992192565922	0.00486650460524008	0.0167333806634591	BCAR1
ENSG00000051009	-0.0516303874877719	-0.164668692024094	0.0614079170485505	4.3434026340934	-0.956635729643122	0.350884023061223	0.433018293413608	-0.209035299145791	-0.321887891427599	-0.0961827068639823	4.3434026340934	-3.87949269681758	0.00102466908363168	0.0300998376381501	0.157404911658019	0.0446465339803442	0.270163289335694	4.3434026340934	2.92372357093388	0.00877538842633918	0.0260991995406217	FAM160A2
ENSG00000051108	0.144908029199223	-0.070317591968085	0.36013365036653	7.74048193672512	1.4101500524002	0.174815251179424	0.241196219393798	-0.255719320694953	-0.471352195538915	-0.040086445850992	7.74048193672512	-2.4837931038218	0.0225981276835056	0.113857864670244	0.400627349894176	0.18481995286994	0.616434746918411	7.74048193672512	3.8881330298767	0.00100473525347809	0.00508405923411771	HERPUD1
ENSG00000051128	-0.249750224988404	-0.424387578412605	-0.075112871564204	4.5646578003473	-2.99526736629541	0.00749712451431377	0.016439068429401	-0.031231887766574	-0.205630425848752	0.143166650315604	4.5646578003473	-0.375078562687653	0.711797231945326	0.838814302126217	-0.21851833722183	-0.392798041608083	-0.0442386328355783	4.5646578003473	-2.6260798080922	0.0167212281395952	0.0425903415142854	HOMER3
ENSG00000051382	0.413710473170051	0.26243326333044	0.564987683009661	4.62893191484167	5.72782653927628	1.66945494356839e-05	0.000118466279227724	0.169453241198398	0.0183716884294579	0.320534793967338	4.62893191484167	2.34912046476794	0.0299017636832281	0.132457165365332	0.244257231971653	0.0932662975913355	0.39524816635197	4.62893191484167	3.38815606346258	0.00311966198680173	0.0119906131542032	PIK3CB
ENSG00000051523	1.04615931217898	0.743198946625112	1.34911967773285	4.7590878042448	7.23234037182556	7.68954880437989e-07	1.29971903827284e-05	0.794999886812372	0.492393939649548	1.0976058339752	4.7590878042448	5.50245444444201	2.7137787387279e-05	0.00895953414634485	0.251159425366611	-0.0512740500290825	0.553592900762304	4.7590878042448	1.73934794516174	0.0983100639030949	0.173308857312958	CYBA
ENSG00000051596	-0.209257324325694	-0.388108089509819	-0.0304065591415686	2.73252405502974	-2.45051132092753	0.0242290972322719	0.0445608291913402	-0.0355077781564277	-0.213752067009072	0.142736510696217	2.73252405502974	-0.417229226049172	0.681233444692079	0.820845816172045	-0.173749546169266	-0.351729070987143	0.00422997864861069	2.73252405502974	-2.04465709483692	0.0551388030554429	0.109956257009923	THOC3
ENSG00000051620	-0.436715270102084	-0.624010104489113	-0.249420435715055	4.89189973385839	-4.88359258732171	0.000105964106755143	0.00049371320281232	-0.0408799991103299	-0.227989042148382	0.146229043927722	4.89189973385839	-0.457596767541617	0.652482933963952	0.799308686742952	-0.395835270991754	-0.582842901362671	-0.208827640620837	4.89189973385839	-4.43324783026102	0.000291498539356419	0.00202949528964328	HEBP2
ENSG00000051825	0.328695531044301	0.172843585948076	0.484547476140526	3.09686297681643	4.41721380192155	0.000302262550885466	0.00114297609875261	0.0104258055760407	-0.144912688579555	0.165764299731637	3.09686297681643	0.140571532288958	0.889702642746899	0.947660646503398	0.31826972546826	0.163153252206423	0.473386198730097	3.09686297681643	4.29738491838477	0.000396494907907921	0.00255274303030758	MPHOSPH9
ENSG00000052126	1.23606746923055	0.905688342112154	1.56644659634894	4.96188207885885	7.83603601337324	2.43531448694372e-07	5.82611492471992e-06	0.348368970068583	0.0182839437579208	0.678453996379244	4.96188207885885	2.21044894603275	0.0396677434943831	0.155535825621219	0.887698499161964	0.557766300517522	1.2176306978064	4.96188207885885	5.6351779162378	2.03705716599469e-05	0.000307951239027366	PLEKHA5
ENSG00000052723	-0.0119934040367031	-0.129848663798369	0.105861855724963	4.85046551061549	-0.213137733400755	0.833512204861209	0.871207176426606	-0.1118603191985	-0.229592456005806	0.00587181760880634	4.85046551061549	-1.98997616981317	0.0613279066310944	0.195764080076721	0.0998669151617966	-0.017801860990417	0.21753569131401	4.85046551061549	1.77757218671327	0.0916442757787523	0.164115081044181	SIKE1
ENSG00000052749	0.105161754826785	-0.16900867747867	0.37933218713224	5.06521909580163	0.803348626625002	0.43180689276055	0.515471315396337	-0.266938127396597	-0.540925952398025	0.00704969760483065	5.06521909580163	-2.04054507459418	0.0555839010725611	0.1849442759442	0.372099882223382	0.0982397761362447	0.645959988310519	5.06521909580163	2.84575566041457	0.0104074851184148	0.0297123745881648	RRP12
ENSG00000052795	-0.19446196772396	-0.489855217392299	0.100931281944379	7.7732689660964	-1.37879899208051	0.184131761890192	0.252288747686054	0.105754057110769	-0.190200569467894	0.401708683689431	7.7732689660964	0.748408569710272	0.463468348113386	0.656833766611041	-0.300216024834729	-0.596408985936334	-0.00402306373312394	7.7732689660964	-2.12288263484854	0.0472618103514945	0.0976201321291396	FNIP2
ENSG00000052802	-0.844861270189064	-1.11790558990082	-0.57181695047731	7.08241989515258	-6.48065800413901	3.44755292208903e-06	3.60141221794928e-05	-0.548351155422311	-0.821849817165319	-0.274852493679302	7.08241989515258	-4.19923718118691	0.000495389083866764	0.0237108323826848	-0.296510114766753	-0.570187982455384	-0.0228322470781216	7.08241989515258	-2.26916817159332	0.0352201532217089	0.0771313658363026	MSMO1
ENSG00000052841	0.242594570808937	0.133793118418663	0.351396023199212	6.24459778590361	4.66996077042599	0.000170955139720591	0.000724022080789874	0.0711223464713502	-0.037802831974959	0.180047524917659	6.24459778590361	1.36755450412558	0.187568605901128	0.379930691912638	0.171472224337587	0.0624984827086004	0.280445965966574	6.24459778590361	3.29563242174196	0.00384103986567469	0.014109962889644	TTC17
ENSG00000052850	4.45580895770888	3.68299440528681	5.22862351013095	0.414982002960829	12.0758613688976	2.63673519161209e-10	6.97938830247662e-08	1.43771231301448	0.667778019187229	2.20764660684174	0.414982002960829	3.9109762260131	0.000953880063008914	0.0294003784772461	3.0180966446944	2.24936838958972	3.78682489979907	0.414982002960829	8.22294047108272	1.19567240725111e-07	9.53073193257146e-06	ALX4
ENSG00000053254	0.910591834737981	0.607407987011615	1.21377568246435	6.66174853481762	6.29049091158411	5.09998085789209e-06	4.84084109982193e-05	0.524752331432846	0.221136793383281	0.828367869482411	6.66174853481762	3.6199054829627	0.00184762985499751	0.0378498631657169	0.385839503305135	0.0820462739906068	0.689632732619664	6.66174853481762	2.66008458972876	0.0155485302056084	0.040342210145086	FOXN3
ENSG00000053371	0.279235998492421	0.111747687797519	0.446724309187323	3.53063062438405	3.49183530314321	0.00246896780619131	0.0064693039792218	0.109496952326277	-0.0575186571880237	0.276512561840578	3.53063062438405	1.37313050847605	0.185857967728587	0.377720039006859	0.169739046166143	0.00293601482451736	0.336542077507769	3.53063062438405	2.13130039947752	0.0464780965796475	0.0962564536338757	AKR7A2
ENSG00000053372	-0.200837846095202	-0.456334846630056	0.0546591544396522	4.67699581656606	-1.64636678963189	0.116291653296881	0.171047976945056	-0.271923717463975	-0.527104573711574	-0.0167428612163769	4.67699581656606	-2.23185433491472	0.0379898734459189	0.151538224217457	0.0710858713687736	-0.183938237335397	0.326109980072945	4.67699581656606	0.583806466097735	0.566285250009647	0.672114954412891	MRTO4
ENSG00000053438	1.43699125983183	0.954767556529819	1.91921496313385	0.387461395233658	6.24126209320369	5.64842900063643e-06	5.23048253794907e-05	0.64004448076437	0.159612827022901	1.12047613450584	0.387461395233658	2.7902646123076	0.0117428055375166	0.0822054984460183	0.796946779067464	0.317265942358418	1.27662761577651	0.387461395233658	3.47971599042296	0.0025375104789047	0.010229521410504	NNAT
ENSG00000053501	-0.217954020174499	-0.401241214347872	-0.0346668260011254	3.47915893413978	-2.49057491134919	0.0222786763773833	0.0414959573683365	-0.21466689263855	-0.397419558458054	-0.0319142268190467	3.47915893413978	-2.46018743977939	0.0237438895808453	0.117166031280225	-0.00328712753594829	-0.185797400190206	0.17922314511831	3.47915893413978	-0.0377221196611198	0.970306654807286	0.979241210005857	USE1
ENSG00000053524	0.0449790319519205	-0.188605310889544	0.278563374793385	1.53167613152877	0.40330464451122	0.691271025347709	0.753113397111362	0.107660127173265	-0.125019662205499	0.34033991655203	1.53167613152877	0.969087684292996	0.344796384573627	0.548865140041236	-0.0626810952213448	-0.294969754314114	0.169607563871425	1.53167613152877	-0.565165206215923	0.578639650954663	0.681933439452534	MCF2L2
ENSG00000053702	1.34629921461663	0.95058468014847	1.74201374908479	0.247228622569652	7.12568201958141	9.46981684293913e-07	1.49608176227019e-05	0.296033946701055	-0.0982312799302021	0.690299173332312	0.247228622569652	1.57260585457376	0.132477271420723	0.306484769254836	1.05026526791558	0.656607665845997	1.44392286998515	0.247228622569652	5.58788177321375	2.2557612020313e-05	0.000333590721343164	NRIP2
ENSG00000053770	0.21099945476411	0.0567813503972609	0.365217559130959	5.00479410098056	2.86558186727004	0.00996674455331892	0.0209882106482304	0.119234840283172	-0.0348599444840966	0.27332962505044	5.00479410098056	1.62062331136134	0.121739404807544	0.291895763125114	0.0917646144809385	-0.0622624049136062	0.245791633875483	5.00479410098056	1.24780057343735	0.227412911755702	0.336182901898919	AP5M1
ENSG00000053900	0.104510493411644	-0.0263772119120118	0.2353981987353	3.5977012540393	1.67235276325296	0.111003962192003	0.164269471053967	0.149472163182509	0.0189371009751148	0.280007225389903	3.5977012540393	2.39828055984763	0.0270123477447433	0.124985562833444	-0.0449616697708652	-0.175325808111041	0.0854024685693107	3.5977012540393	-0.72235576129773	0.47895982656583	0.594893971393716	ANAPC4
ENSG00000054116	-0.234236208256041	-0.345749155147588	-0.122723261364494	5.5946251872166	-4.39942161513072	0.000314677358553236	0.00117974576780955	-0.0511580387452835	-0.162711952930784	0.0603958754402171	5.5946251872166	-0.960496797177738	0.348988548973929	0.553767480603407	-0.183078169510758	-0.294631959692413	-0.0715243793291016	5.5946251872166	-3.43731298604353	0.00279243303345002	0.0110197026796822	TRAPPC3
ENSG00000054118	-0.0127271234761954	-0.140795204220756	0.115340957268365	6.74653008116806	-0.208140313469782	0.837356193956064	0.874313042945044	-0.0252532681089246	-0.153507744020743	0.103001207802893	6.74653008116806	-0.412393590796195	0.684712435129293	0.823006877253908	0.0125261446327292	-0.115804326106598	0.140856615372057	6.74653008116806	0.204434638431297	0.840209299164803	0.88806571671687	THRAP3
ENSG00000054148	-0.088844895781496	-0.268558622969154	0.0908688314061618	3.94186377500397	-1.03542364598675	0.313598192998361	0.394819083691466	0.0291493767721751	-0.150171158938994	0.208469912483345	3.94186377500397	0.340459999366298	0.737282446682022	0.855174489003893	-0.117994272553671	-0.297126792826843	0.0611382477195005	3.94186377500397	-1.37960048647914	0.183888723929422	0.284932064060731	PHPT1
ENSG00000054219	0.50370092643486	0.0136665523296725	0.993735300540048	0.987712677982624	2.15284643520095	0.044525678725565	0.0754669399799513	0.304298643469864	-0.183806671945763	0.792403958885491	0.987712677982624	1.30572983361162	0.207386918342666	0.404250103381594	0.199402282964996	-0.287892148974303	0.686696714904296	0.987712677982624	0.857048748686936	0.402204047390607	0.522165517383197	LY75
ENSG00000054267	0.240505069338485	0.124050787664391	0.356959351012579	6.09887512516799	4.32549308248839	0.000372022333985105	0.00135315045980737	0.128035846528801	0.0114627452647694	0.244608947792833	6.09887512516799	2.30038260380176	0.0330474973880436	0.139856211419868	0.112469222809684	-0.00415005898243817	0.229088504601805	6.09887512516799	2.01990144312793	0.0578676676265355	0.114180802972246	ARID4B
ENSG00000054277	0.545361553914525	0.0907585339436258	0.999964573885424	1.76967354500462	2.512575090231	0.0212713378999161	0.0399218193174479	0.348785211806029	-0.104135377012785	0.801705800624843	1.76967354500462	1.61288293738211	0.123419009427068	0.294189614433953	0.196576342108496	-0.255589258818011	0.648741943035002	1.76967354500462	0.910543246509945	0.374055630604002	0.494219857011071	OPN3
ENSG00000054282	-0.0286993976645826	-0.267453811486262	0.210055016157097	2.02356378260842	-0.251760864247895	0.80395567886121	0.846915319581991	0.179112278287174	-0.0587654119396393	0.416989968513987	2.02356378260842	1.5770246912806	0.131457009612538	0.305540823765773	-0.207811675951756	-0.445314031665865	0.0296906797623521	2.02356378260842	-1.83260501669783	0.082738299876993	0.15161123419205	NA
ENSG00000054392	-1.12488693263713	-1.44012046691194	-0.809653398362319	1.52811299181096	-7.47383160637326	4.82611281637065e-07	9.3002110852835e-06	-0.703505028851105	-1.01751700168083	-0.38949305602138	1.52811299181096	-4.69232242937435	0.00016258084762739	0.0167138992109051	-0.421381903786027	-0.734866519671374	-0.107897287900679	1.52811299181096	-2.8153117694733	0.0111209038760976	0.0312906459040862	NA
ENSG00000054523	-0.00156429812253389	-0.200930732943776	0.197802136698709	5.67318767483482	-0.016433661202375	0.987061460973433	0.990379433271084	0.078677805913645	-0.120782758989886	0.278138370817176	5.67318767483482	0.826155966002979	0.419070352442666	0.619182514420028	-0.0802421040361789	-0.279720055000725	0.119235846928367	5.67318767483482	-0.842508434188922	0.4100870718645	0.530045285718359	KIF1B
ENSG00000054598	0.0226959543901692	-0.148944677705689	0.194336586486027	8.19380748411458	0.276946061066373	0.784841576249094	0.831863287488557	-0.160190929311971	-0.332168171598953	0.0117863129750098	8.19380748411458	-1.95089451684145	0.066125134607577	0.205271012114865	0.182886883702141	0.0107662687398205	0.355007498664461	8.19380748411458	2.22544322224813	0.0384854450428163	0.0828089187500183	FOXC1
ENSG00000054611	-0.145169439358997	-0.291170583055339	0.000831704337344696	4.19629724190134	-2.08250373804118	0.0511905949092625	0.0850980934930111	0.00879961574367183	-0.13692957159104	0.154528803078384	4.19629724190134	0.126468979120285	0.900702586434483	0.953297365906402	-0.153969055102669	-0.29956723066408	-0.00837087954125845	4.19629724190134	-2.21485020545573	0.0393172952139099	0.0840698574235547	TBC1D22A
ENSG00000054654	-0.752327407009027	-1.03298244734041	-0.471672366677645	3.29798451916789	-5.61436812174812	2.1304745760279e-05	0.000142461524438015	-0.2856954414359	-0.565470912998299	-0.00591996987350063	3.29798451916789	-2.13875246095353	0.0457941751958192	0.167390954617547	-0.466631965573127	-0.746018029290241	-0.187245901856013	3.29798451916789	-3.49813523381574	0.00243406295930472	0.00989494907449608	SYNE2
ENSG00000054690	-0.0716421573047525	-0.345392939459881	0.202108624850376	0.0424173944814856	-0.548125660577292	0.590051150899733	0.663952410211658	0.0310571835827108	-0.241710443573134	0.303824810738556	0.0424173944814856	0.238471284706203	0.814093891497057	0.902697060054712	-0.102699340887463	-0.375054229184436	0.169655547409509	0.0424173944814856	-0.789767630467158	0.439505119507536	0.558144050110547	PLEKHH1
ENSG00000054793	-0.046797701730557	-0.312017027954329	0.218421624493215	5.34025733944367	-0.369561061199593	0.715836737900157	0.774165402096925	0.190400506305843	-0.0747800336950617	0.455581046306748	5.34025733944367	1.50381113457633	0.149232901563339	0.32943955563054	-0.2371982080364	-0.502337284887475	0.0279408688146747	5.34025733944367	-1.87371922040472	0.0765884913516732	0.142495932124221	ATP9A
ENSG00000054938	-0.490401325982473	-1.82607775485113	0.845275102886182	4.72637565128897	-0.768983854950802	0.451449857408227	0.535140688599917	-1.9014525639564	-3.23551723870192	-0.567387889210878	4.72637565128897	-2.98521392528794	0.00766520869600287	0.0672095079976402	1.41105123797393	0.0777874076436051	2.74431506830425	4.72637565128897	2.21663167320344	0.0391762557755146	0.0838577498130445	CHRDL2
ENSG00000054965	0.0579126508762382	-0.0756312239771616	0.191456525729638	5.56737698965126	0.9082728220447	0.375222940237639	0.458297286139112	0.0922619855240852	-0.0413227044708222	0.225846675518992	5.56737698965126	1.44654836089544	0.164480104604702	0.351335319317666	-0.034349334647847	-0.167935607001523	0.0992369377058292	5.56737698965126	-0.538546671041963	0.596515157901758	0.697283695309871	FAM168A
ENSG00000054967	-0.183958002050269	-0.51453030149088	0.146614297390342	4.0103535478854	-1.16551823666317	0.258374591368606	0.335592736071676	-0.172591324013068	-0.502462245846167	0.15727959782003	4.0103535478854	-1.09582643823608	0.286985432104359	0.491289643318128	-0.0113666780372008	-0.340903682898172	0.318170326823771	4.0103535478854	-0.072243073865833	0.943170996070755	0.960422871733805	RELT
ENSG00000054983	0.458101199142551	0.273192377603984	0.643010020681117	3.2696554338142	5.1888443782885	5.3862090779334e-05	0.000289181504608985	0.339229799747809	0.154907435048407	0.523552164447211	3.2696554338142	3.85463100579798	0.00108425609611326	0.0306388622808579	0.118871399394742	-0.0651900691021588	0.302932867891642	3.2696554338142	1.35263724198864	0.19220679883984	0.29505079121612	GALC
ENSG00000055044	0.0612350444922241	-0.0899430466277482	0.212413135612196	5.66566573885873	0.848355790048185	0.406905056488547	0.490081648135115	-0.107743925958198	-0.258991275825595	0.043503423909199	5.66566573885873	-1.49201046868658	0.152276072065993	0.333793908595909	0.168978970450422	0.0177205660635761	0.320237374837269	5.66566573885873	2.33980676794774	0.0304805607899767	0.0687810499151654	NOP58
ENSG00000055070	-0.328368256824705	-0.454271852685216	-0.202464660964193	6.90110661631186	-5.46248027084596	2.95981167582978e-05	0.000183082883598836	-0.191045197406967	-0.317143318719464	-0.0649470760944704	6.90110661631186	-3.17317742760201	0.00505179731101331	0.0562995025831446	-0.137323059417738	-0.263498989055572	-0.0111471297799032	6.90110661631186	-2.2794696027231	0.0344889683987736	0.0757784149343199	SZRD1
ENSG00000055130	0.227784109770454	0.111835698072589	0.343732521468318	6.72005403260566	4.11457959840626	0.000600425087241187	0.00199653082458085	0.0566920478414596	-0.0594247700142418	0.172808865697161	6.72005403260566	1.02257193044286	0.319480625548072	0.523964659318904	0.171092061928994	0.0549078331423964	0.287276290715592	6.72005403260566	3.08424968165208	0.00615715516508642	0.019967343923023	CUL1
ENSG00000055147	-0.0498479916964634	-0.15492660472728	0.0552306213343532	4.40693823052531	-0.993573917007462	0.333038883971285	0.41449631859769	-0.109297369416688	-0.214210529031309	-0.0043842098020669	4.40693823052531	-2.18195902461488	0.0420063502821083	0.159963921853338	0.0594493777202247	-0.0453847756572702	0.16428353109772	4.40693823052531	1.1877126133779	0.249726449089439	0.362147235298298	FAM114A2
ENSG00000055163	0.977097416493128	0.551721565541188	1.40247326744507	2.23144340265233	4.81096150553966	0.000124625968544645	0.000560018485814488	0.889931925675292	0.466096591467725	1.31376725988286	2.23144340265233	4.39770886347294	0.000315899292983294	0.0191113433554131	0.0871654908178359	-0.336011337766916	0.510342319402588	2.23144340265233	0.431409344951313	0.671074016497375	0.75746217535133	CYFIP2
ENSG00000055208	0.506082430248247	0.343036567022999	0.669128293473495	6.8705701794202	6.50097241931758	3.30725375279046e-06	3.50964167155048e-05	0.117644009558084	-0.0456513264989957	0.280939345615165	6.8705701794202	1.50890842966563	0.147934007178078	0.32796557944078	0.388438420690163	0.225042302098772	0.551834539281553	6.8705701794202	4.97905922015223	8.56747014455604e-05	0.000854250452437646	TAB2
ENSG00000055211	0.37652669083537	0.209292486609659	0.543760895061081	6.03926563656111	4.71560595379223	0.000154302784679155	0.000664226378111034	0.206165412489133	0.0387707272753615	0.373560097702905	6.03926563656111	2.57953241765781	0.0184629838583905	0.10376625650068	0.170361278346237	0.00290935151178054	0.337813205180694	6.03926563656111	2.13082404494911	0.0465221289042866	0.0963304412102885	GINM1
ENSG00000055332	0.349821444690082	0.203345274633458	0.496297614746707	5.85213135033189	5.00203010249321	8.14130720806574e-05	0.000401315526429917	0.192684066761111	0.0460984225424851	0.339269710979737	5.85213135033189	2.75309508916446	0.0127274313741114	0.0858749163951063	0.157137377928971	0.0105193131586412	0.303755442699301	5.85213135033189	2.24470289657952	0.0370143028552618	0.0801967034372923	EIF2AK2
ENSG00000055483	0.306389945406154	0.176924456589571	0.435855434222736	5.4600748064932	4.95663959351021	9.00531785282873e-05	0.000434142969612832	-0.00728799817733261	-0.136763415485508	0.122187419130843	5.4600748064932	-0.117892936075865	0.907402119011744	0.956033685267086	0.313677943583486	0.184218422448929	0.443137464718043	5.4600748064932	5.07477549121079	6.92883167128368e-05	0.000740024129840265	USP36
ENSG00000055609	0.485374925353367	0.288242007182369	0.682507843524366	6.01194810980242	5.1568563495687	5.77962501262626e-05	0.000306317942206777	0.0759102063387855	-0.121406670751354	0.273227083428925	6.01194810980242	0.805754586862201	0.430451959125947	0.628419548687263	0.409464719014582	0.212086593752315	0.606842844276849	6.01194810980242	4.34494532187335	0.000355982855291218	0.00235126340719421	KMT2C
ENSG00000055732	-0.980768005967205	-1.44352198350339	-0.518014028431024	2.4189891598594	-4.43897784656489	0.000287746437648809	0.00109994408004772	0.215419235481312	-0.245695745159328	0.676534216121953	2.4189891598594	0.978457792564724	0.340263726192931	0.543933433769443	-1.19618724144852	-1.65659703599628	-0.735777446900754	2.4189891598594	-5.44153541136092	3.09772521588276e-05	0.000420696873703962	MCOLN3
ENSG00000055813	-1.39666212970573	-1.87546873799564	-0.917855521415809	2.28970069581532	-6.109393093417	7.43746561644445e-06	6.40516913033144e-05	-0.66303863661321	-1.1401233161685	-0.185953957057924	2.28970069581532	-2.91078557344532	0.00902799516569228	0.0728367927493648	-0.733623493092516	-1.20996150292218	-0.257285483262855	2.28970069581532	-3.22570643429651	0.00449249363313491	0.0157735697773053	CCDC85A
ENSG00000055917	0.215805377545252	0.0919296124731567	0.339681142617348	6.71349892676839	3.64873867938897	0.00173069830812841	0.00478989279241141	0.0574128598870347	-0.0666428370763305	0.1814685568504	6.71349892676839	0.969302461527629	0.344692024732402	0.548761281771546	0.158392517658218	0.0342651565563129	0.282519878760123	6.71349892676839	2.67260014294504	0.01513692366625	0.0395946118088334	PUM2
ENSG00000055950	-0.312611735059496	-0.424402762982752	-0.20082070713624	4.24115694483556	-5.85686448072536	1.26749469191055e-05	9.62733244873477e-05	-0.0980242302506351	-0.209614827135144	0.0135663666338737	4.24115694483556	-1.83980878351985	0.0816304496919932	0.231293021737465	-0.214587504808861	-0.326085246845079	-0.103089762772642	4.24115694483556	-4.03092952550696	0.000726165779650169	0.00399191995404084	MRPL43
ENSG00000055955	-0.249084579194932	-0.715606331091046	0.217437172701181	1.47716541108893	-1.11825742702182	0.277533841345873	0.356843759530864	0.608874136855434	0.144177348287992	1.07357092542288	1.47716541108893	2.74425651315083	0.0129729265938285	0.0867066160956741	-0.857958716050366	-1.32187163141448	-0.394045800686248	1.47716541108893	-3.8734394820225	0.00103886898151041	0.00521441607928783	ITIH4
ENSG00000056050	-0.287949944649346	-0.421289968628152	-0.15460992067054	3.25242930605823	-4.52296595079007	0.000238027560607199	0.000941174928905972	0.0135527424884034	-0.119364634588597	0.146470119565404	3.25242930605823	0.213556242960167	0.833190483283232	0.913614255775531	-0.301502687137749	-0.434230163438903	-0.168775210836595	3.25242930605823	-4.75770158225229	0.000140405700534755	0.0011982937866716	HPF1
ENSG00000056097	0.0982480818381992	-0.0376525266948103	0.234148690371209	7.29234449076688	1.51415218140242	0.146607550709137	0.208321414858551	0.0180209353984901	-0.118119418764045	0.154161289561025	7.29234449076688	0.277240901015395	0.784618612338001	0.884885630564582	0.0802271464397091	-0.056011537099296	0.216465829978714	7.29234449076688	1.23335402285716	0.232632470335111	0.341917331202857	ZFR
ENSG00000056277	0.0124013841447383	-0.176262828575737	0.201065596865214	1.64770354112407	0.137672589313596	0.891962010937085	0.918442251011032	-0.000380491878885891	-0.188325242704429	0.187564258946657	1.64770354112407	-0.0042401579906605	0.996661493963508	0.998843349928494	0.0127818760236242	-0.174849764993634	0.200413517040883	1.64770354112407	0.142677460837174	0.888061937581152	0.920610428014925	ZNF280C
ENSG00000056558	-0.0585102857855881	-0.489113984958085	0.372093413386909	6.12405068426647	-0.284591097741833	0.779066471249786	0.827242168117109	-0.422343499264525	-0.853397115117399	0.0087101165883478	6.12405068426647	-2.05211346144577	0.0543398844442294	0.182532541699387	0.363833213478937	-0.067388639822403	0.795055066780278	6.12405068426647	1.76712970927485	0.0934252105126005	0.16668730488125	TRAF1
ENSG00000056586	0.436298677783548	0.260195435075673	0.612401920491424	5.69400657494036	5.18899666667359	5.38440296688378e-05	0.000289181504608985	0.112440203175508	-0.0637533032212065	0.288633709572222	5.69400657494036	1.33659111889254	0.197297267724196	0.392273720082588	0.32385847460804	0.147642491694118	0.500074457521963	5.69400657494036	3.84925619304648	0.00109758592213718	0.00542080269747206	RC3H2
ENSG00000056736	-1.11359052479444	-1.56882842479059	-0.658352624798286	3.51957632255219	-5.12334926865604	6.22324705423164e-05	0.000324195814793226	0.170226430882118	-0.283717479787039	0.624170341551275	3.51957632255219	0.785401355694216	0.441998089404087	0.63859847541194	-1.28381695567656	-1.73718197675025	-0.830451934602861	3.51957632255219	-5.9309183546858	1.08316030293835e-05	0.000198376708745719	IL17RB
ENSG00000056972	0.126063742046802	-0.0305369711559387	0.282664455249543	7.36649135126781	1.68602226987415	0.108305723952469	0.161092133304621	0.0870826064243193	-0.0697990314910264	0.243964244339665	7.36649135126781	1.16258884648785	0.25953262373751	0.462423816401564	0.0389811356224827	-0.118020170189619	0.195982441434585	7.36649135126781	0.52001763333471	0.609116802455347	0.707919776459784	TRAF3IP2
ENSG00000057019	0.530657168254632	0.255423482158037	0.805890854351227	6.16831783961061	4.03812070558094	0.000714389862021856	0.00229445406920893	0.26932146778607	-0.00621195631747984	0.54485489188962	6.16831783961061	2.04721535952465	0.054863510899647	0.183606916605713	0.261335700468562	-0.0143028422651552	0.536974243202279	6.16831783961061	1.98575490707623	0.061830637535025	0.120475279719287	DCBLD2
ENSG00000057252	0.400690836004189	0.219021919346337	0.582359752662042	5.97201326325642	4.61950702090176	0.000191492741332594	0.000794573105044354	0.192596857004451	0.010761492884328	0.374432221124573	5.97201326325642	2.21838894783684	0.0390375866198148	0.153966348802188	0.208093978999739	0.0262073783184435	0.389980579681034	5.97201326325642	2.39621430197756	0.027128362868114	0.0625857264720887	SOAT1
ENSG00000057608	-0.187362072887003	-0.303778935166674	-0.070945210607333	7.51852103729063	-3.37079732535398	0.00324400685663743	0.00812681646281544	-0.211088590945213	-0.327719326405645	-0.0944578554847807	7.51852103729063	-3.79069283627339	0.00125385424613974	0.0325144569669028	0.0237265180582096	-0.0929950535235198	0.140448089639939	7.51852103729063	0.425745170556971	0.675124491736604	0.761115517082354	GDI2
ENSG00000057657	0.473802438473947	-0.132613828843204	1.0802187057911	3.26379251078407	1.63641441510435	0.118372715810398	0.173653751971565	0.898696806815733	0.294204048231914	1.50318956539955	3.26379251078407	3.11378730573277	0.00576615330702633	0.0602578835249903	-0.424894368341787	-1.0285287094603	0.178739972776727	3.26379251078407	-1.47425932567909	0.156949753897093	0.251524799796929	PRDM1
ENSG00000057663	-0.0647750081733482	-0.176191035298513	0.0466410189518164	4.51373388315159	-1.21766172784475	0.238405709257965	0.313634067439984	0.0164526718664586	-0.0948078675194246	0.127713211252342	4.51373388315159	0.309714916951705	0.760182194400984	0.869519435879948	-0.0812276800398068	-0.192405857441196	0.029950497361582	4.51373388315159	-1.53021109709792	0.142606369904191	0.233037246754327	ATG5
ENSG00000057704	1.96066738241276	1.02451350531401	2.89682125951152	-0.342523361198146	4.3865545205057	0.000323975174315998	0.00120814665616138	0.577241183556664	-0.355645504679913	1.51012787179324	-0.342523361198146	1.2959709311968	0.210660394809329	0.407916449797112	1.3834261988561	0.451918188379306	2.31493420933289	-0.342523361198146	3.11054328984066	0.00580788555382041	0.0191399639263675	TMCC3
ENSG00000057757	-0.143720961817213	-0.280342916945813	-0.00709900668861199	5.04314325858251	-2.20326363675536	0.0402460296309243	0.0691925918740487	-0.0912141334248231	-0.227738191390249	0.0453099245406026	5.04314325858251	-1.39932887496052	0.177987071725496	0.368749188680781	-0.0525068283923895	-0.18896866603289	0.0839550092481109	5.04314325858251	-0.805881931395197	0.430380318565287	0.549540865491255	PITHD1
ENSG00000057935	-0.236575328000398	-0.383469603189057	-0.0896810528117384	3.78680197905338	-3.37311717633947	0.0032271112148562	0.00809171460826053	-0.0468299208934417	-0.193373422493885	0.0997135807070011	3.78680197905338	-0.669304442128722	0.511432495801727	0.693560800734888	-0.189745407106956	-0.336113969030909	-0.0433768451830029	3.78680197905338	-2.71512803661353	0.0138143902333933	0.0368095119818184	MTA3
ENSG00000058056	0.343844094660727	0.0178332911157076	0.669854898205747	6.50082817130877	2.20900361000972	0.0397834509880945	0.0685148580790545	-0.161641235752064	-0.488088981037719	0.16480650953359	6.50082817130877	-1.03706346937664	0.312853197162193	0.517641312061625	0.505485330412792	0.178867435544392	0.832103225281191	6.50082817130877	3.24142090761993	0.00433727141377605	0.0153191290694522	USP13
ENSG00000058063	0.448204259919415	0.27508293244502	0.621325587393811	6.48381259863318	5.42240877415268	3.22940964562512e-05	0.000194554526709828	0.0465802261978823	-0.126770554645417	0.219931007041182	6.48381259863318	0.562785162251931	0.580226828678695	0.745251716335833	0.401624033721533	0.228182237393133	0.575065830049933	6.48381259863318	4.84989994092324	0.000114239506192521	0.00104476273296928	ATP11B
ENSG00000058085	0.66068718043928	-0.247238174855681	1.56861253573424	4.13340106555737	1.52409691261568	0.144118952682027	0.205492914643374	-0.235139697700784	-1.14132405328784	0.671044657886268	4.13340106555737	-0.543470835300786	0.593187920734619	0.754620912400837	0.895826878140065	-0.0094985494191947	1.80115230569932	4.13340106555737	2.07246029156199	0.0522126425492775	0.1055767025546	LAMC2
ENSG00000058091	0.74744373744195	0.516389089980733	0.978498384903166	4.89824389618336	6.77533302745247	1.89724985064505e-06	2.39572620654361e-05	-0.0616389526544463	-0.292464675483069	0.169186770174176	4.89824389618336	-0.55929108187793	0.582560912978678	0.747188430076603	0.809082690096396	0.578380554977208	1.03978482521558	4.89824389618336	7.3452764165402	6.17825198919108e-07	2.84243541445511e-05	CDK14
ENSG00000058262	-0.098763530322282	-0.302182654249592	0.104655593605028	8.73312250861396	-1.01688460809224	0.322108573931935	0.403577849753605	-0.246899764310891	-0.450733520025229	-0.0430660085965531	8.73312250861396	-2.53694713008057	0.0202054889726925	0.108523279019106	0.148136233988609	-0.0558749555503242	0.352147423527542	8.73312250861396	1.52080719768821	0.144938278716107	0.2360712292758	SEC61A1
ENSG00000058272	0.0888019202968957	-0.00883823702104639	0.186442077614838	5.65380700074591	1.90484979127849	0.07220352165746	0.114147307339701	-0.0447371901342182	-0.142419902721414	0.0529455224529778	5.65380700074591	-0.959219148908332	0.349614991858549	0.554334168262159	0.133539110431114	0.0358513007004986	0.231226920161729	5.65380700074591	2.86308969859905	0.0100211434731654	0.0288382813918024	PPP1R12A
ENSG00000058453	0.287018918819152	0.0321252891886421	0.541912548449662	3.44464104247006	2.35840501896802	0.0293349503706948	0.0527007323281441	0.263033932697582	0.00889597506636186	0.517171890328803	3.44464104247006	2.16774948003803	0.0432192757453662	0.1623088019088	0.0239849861215697	-0.229805721405028	0.277775693648168	3.44464104247006	0.197938649527976	0.845216205736045	0.891622571962899	CROCC
ENSG00000058600	0.164150703175022	0.0236806052468458	0.304620801103199	4.66082600045154	2.44751696124973	0.0243811203322361	0.0447817147343467	0.00571217641042576	-0.134581326561346	0.146005679382197	4.66082600045154	0.0852768009620266	0.932942340625013	0.967079000892254	0.158438526764597	0.0182303863437901	0.298646667185403	4.66082600045154	2.36676105326328	0.0288333759269184	0.0657729155900388	POLR3E
ENSG00000058668	-0.0577035127778105	-0.17864645822433	0.0632394326687095	6.62617232529345	-0.999283137348052	0.330338173382826	0.411939043056681	-0.0412758999956209	-0.162388696678065	0.0798368966868234	6.62617232529345	-0.713794778392775	0.484116407526882	0.672501317345137	-0.0164276127821896	-0.137611263975252	0.104756038410873	6.62617232529345	-0.283920840465714	0.779572265780374	0.84197795977307	ATP2B4
ENSG00000058673	0.270432648894213	0.147760568550296	0.393104729238131	7.78462602362662	4.61721650676471	0.000192482323000698	0.00079809703764256	0.00243299232421457	-0.120472599921973	0.125338584570402	7.78462602362662	0.041460634372075	0.967365540699153	0.984073408224506	0.267999656569999	0.144995275633058	0.39100403750694	7.78462602362662	4.56331560051068	0.000217325540776508	0.00164447681313572	ZC3H11A
ENSG00000058729	-0.0443012917147207	-0.149391598281967	0.0607890148525251	4.23282707232199	-0.882918421663007	0.388423612293479	0.471750918263806	-0.139514913049661	-0.244415458825971	-0.0346143672733515	4.23282707232199	-2.78554213987119	0.0118637356555616	0.0828072530391214	0.0952136213349406	-0.00959830355416341	0.200025546224045	4.23282707232199	1.90263391651244	0.0725081417736105	0.136630855734316	RIOK2
ENSG00000058799	-0.0201977476942528	-0.167167601186995	0.12677210579849	4.52302068763472	-0.287833626419232	0.776621002531463	0.824957677331256	0.174890705699895	0.0281247234127506	0.321656687987038	4.52302068763472	2.49579075950652	0.0220358788085164	0.112538378333485	-0.195088453394147	-0.341746355119599	-0.048430551668696	4.52302068763472	-2.78607591885628	0.0118500074293448	0.0327832289935474	YIPF1
ENSG00000058804	-0.0971947918056708	-0.227436270343464	0.0330466867321228	4.41391792760928	-1.56300556349492	0.134716730619184	0.194318426265323	-0.119498090170326	-0.249536037323313	0.0105398569826599	4.41391792760928	-1.92467633918151	0.0695279649055706	0.21094459767739	0.0223032983646556	-0.107637946530394	0.152244543259706	4.41391792760928	0.359491742336636	0.72323089373501	0.800047800678794	NDC1
ENSG00000058866	-0.916344218614301	-1.59128276837829	-0.241405668850313	0.861552357741158	-2.84355254619609	0.0104576015298819	0.0218058400509383	-0.253861578203827	-0.926169013669152	0.418445857261498	0.861552357741158	-0.790853259834327	0.438886625491589	0.635911789921599	-0.662482640410474	-1.33368472877969	0.00871944795874458	0.861552357741158	-2.06722644163678	0.0527525298614118	0.106468888134908	DGKG
ENSG00000059122	0.232427405805935	0.0270341974322152	0.437820614179655	5.22888260438375	2.37010782369875	0.0286347306778987	0.0515881130962169	0.352724313589202	0.147401414016061	0.558047213162343	5.22888260438375	3.59803062948882	0.00194153680490256	0.0384172353116757	-0.120296907783267	-0.325554961880294	0.0849611463137603	5.22888260438375	-1.22749887991911	0.234773934311982	0.344595472322954	FLYWCH1
ENSG00000059145	0.677814106493649	0.39453656782566	0.961091645161638	5.70755171090064	5.01147202748731	7.97245660145657e-05	0.000395412128199793	0.326094954421709	0.0426649203766082	0.60952498846681	5.70755171090064	2.40971154318717	0.0263788443381378	0.123479748822067	0.35171915207194	0.0682455847016289	0.635192719442251	5.70755171090064	2.5986649942686	0.0177272383680727	0.0446571066736743	UNKL
ENSG00000059377	1.25113526064309	0.650680507996052	1.85159001329012	0.635664470304674	4.36406112783147	0.000340899983538368	0.00125788686719089	0.299318414677845	-0.298846049827948	0.897482879183638	0.635664470304674	1.04804438398774	0.307896884857774	0.512881191839197	0.951816845965243	0.354611917269299	1.54902177466119	0.635664470304674	3.3380808522048	0.00349174968365533	0.0130698389306298	TBXAS1
ENSG00000059378	0.46103873228186	0.244591880431162	0.677485584132558	3.9009586139602	4.46121328423053	0.000273642432044845	0.00105610169990567	0.250135114226833	0.0341763066153732	0.466093921838293	3.9009586139602	2.4258871257068	0.0255060635923476	0.121345825573725	0.210903618055027	-0.00483286635926616	0.42664010246932	3.9009586139602	2.04751588929348	0.0548312526219246	0.109560980349378	PARP12
ENSG00000059573	-0.137186546452208	-0.321059117341322	0.046686024436907	6.11721874790616	-1.56264894382035	0.134800525070141	0.194419303609438	-0.159252710310376	-0.343316201462765	0.0248107808420129	6.11721874790616	-1.81211612564895	0.0859615112283154	0.237860757598035	0.0220661638581685	-0.162069469187721	0.206201796904058	6.11721874790616	0.250989669943793	0.80454304474309	0.860546994106496	ALDH18A1
ENSG00000059588	0.966102805421982	0.643959205380555	1.28824640546341	1.98666041905844	6.2811719614431	5.19942273552261e-06	4.91054800503829e-05	0.308131190332476	-0.0128262743309945	0.629088654995946	1.98666041905844	2.01073588529524	0.0589083899226429	0.191657189755278	0.657971615089506	0.3375249231392	0.978418307039813	1.98666041905844	4.3004926900604	0.000393711214495867	0.00254065070292664	TARBP1
ENSG00000059691	-0.298568150558657	-0.482098768745926	-0.115037532371389	2.53715927069547	-3.407232725596	0.00298841655323066	0.00757991246162952	-0.144793069886076	-0.327684297913636	0.0380981581414832	2.53715927069547	-1.65814210692363	0.113869618596496	0.279500295755349	-0.153775080672581	-0.33638523183892	0.0288350704937582	2.53715927069547	-1.76371291628625	0.0940144158738345	0.167568065086269	GATB
ENSG00000059728	-1.03693777430165	-1.32082914728016	-0.753046401323131	6.52993890485243	-7.65010415821082	3.45210574438521e-07	7.3787337533328e-06	-0.263775858791261	-0.548054881431494	0.0205031638489717	6.52993890485243	-1.94337709557654	0.0670853327894465	0.206934945845019	-0.773161915510386	-1.05758745491969	-0.488736376101085	6.52993890485243	-5.69336085259529	1.79752448047861e-05	0.000283342370074544	MXD1
ENSG00000059758	-0.172201577383519	-0.326687955312604	-0.0177151994544344	4.85751150431272	-2.33460699432405	0.030808204720621	0.0549533762270301	-0.175386410172035	-0.329713052279874	-0.0210597680641968	4.85751150431272	-2.38024619785764	0.0280407186135573	0.127638949198441	0.00318483278851645	-0.151058365576583	0.157428031153616	4.85751150431272	0.0432461511106653	0.965961029662439	0.976471197948865	CDK17
ENSG00000059769	0.118793068387366	-0.0260788044334442	0.263664941208176	4.52089798612598	1.71740955004442	0.102321814055895	0.153323320104059	-0.126789869597393	-0.271460754708851	0.0178810155140651	4.52089798612598	-1.83556709806321	0.0822811836717478	0.232151810930255	0.245582937984759	0.101018972165263	0.390146903804255	4.52089798612598	3.55799214387758	0.00212582627878365	0.00891842609600954	DNAJC25
ENSG00000059804	0.44811439680407	0.184152387589415	0.712076406018725	4.57582810598171	3.55561164064997	0.00213731289854686	0.00572220661330417	0.244550422098017	-0.0190540074587224	0.508154851654757	4.57582810598171	1.94304366704751	0.0671282073778284	0.206981115208943	0.203563974706053	-0.059865021373973	0.466992970786078	4.57582810598171	1.61846828383148	0.12220507886956	0.205960481915072	SLC2A3
ENSG00000059915	0.467068039794805	0.15510954441233	0.779026535177281	2.15571328654464	3.13581318295973	0.00549042576540391	0.0126229405216079	0.199967156913281	-0.110854934437101	0.510789248263662	2.15571328654464	1.3474530493572	0.193839899237168	0.388174342257531	0.267100882881525	-0.0432284129106599	0.57743017867371	2.15571328654464	1.80268313415572	0.0874819749442288	0.158073754056232	PSD
ENSG00000060069	-0.0152227822915147	-0.123226448781317	0.0927808841982878	4.49132867833689	-0.295204100109014	0.771071233205474	0.820304719089982	0.0455214017826542	-0.0623273165480096	0.153370120113318	4.49132867833689	0.884030984174424	0.387838012668522	0.591089568682965	-0.0607441840741689	-0.168514119759514	0.0470257516111763	4.49132867833689	-1.18052157100529	0.252504224666167	0.364855470989973	NA
ENSG00000060138	-0.209936435328471	-0.349592922663513	-0.0702799479934288	9.01382472905592	-3.14842644947219	0.00533835757569526	0.0123420926877767	-0.23182636355593	-0.371769210668928	-0.0918835164429322	9.01382472905592	-3.46959645530782	0.00259617927006943	0.0427988237130482	0.0218899282274592	-0.118177300047073	0.161957156501991	9.01382472905592	0.32732158898052	0.747038893387271	0.818574446249319	YBX3
ENSG00000060237	0.342105354136062	0.21273969634065	0.471471011931474	7.67187517531724	5.53869841083706	2.50882008364224e-05	0.000161154931105389	0.0503411809334198	-0.0792669535140357	0.179949315380875	7.67187517531724	0.81350080609733	0.426107777355069	0.624907590269106	0.291764173202642	0.162053351848248	0.421474994557036	7.67187517531724	4.71110301374916	0.000155869693954111	0.00129060922635833	WNK1
ENSG00000060339	0.110508376810806	-0.00640699705429559	0.227423750675907	6.23561917408726	1.97965916555579	0.0625631133692456	0.100961183207392	-0.0477973243290499	-0.164844629039126	0.0692499803810266	6.23561917408726	-0.855281377623507	0.403156950537989	0.605037319116115	0.158305701139856	0.0412071374636603	0.275404264816051	6.23561917408726	2.83146915792089	0.0107366229397278	0.0304414072800003	CCAR1
ENSG00000060491	0.368153065593194	0.225753449003099	0.510552682183289	5.04013868719958	5.41485023186491	3.28301592150638e-05	0.000196323232578061	-0.0679173002186761	-0.21021390430644	0.0743793038690876	5.04013868719958	-0.999660946665294	0.330159995207636	0.53441958841213	0.436070365811871	0.293838426568044	0.578302305055697	5.04013868719958	6.42134923924705	3.89336881514607e-06	9.66726922259898e-05	OGFR
ENSG00000060558	3.25987055977855	1.86140069205686	4.65834042750023	-0.280099585418668	4.88218340792499	0.000106297695141975	0.00049493872059302	1.37517847797019	-0.0183941218782151	2.76875107781859	-0.280099585418668	2.06678983067508	0.0527977946514082	0.18021904164589	1.88469208180836	0.493187343346229	3.27619682027049	-0.280099585418668	2.8367598024584	0.0106135862292963	0.0301596113451078	GNA15
ENSG00000060642	0.38303850289313	0.196153286530409	0.569923719255851	3.74571439372086	4.29273749205336	0.000400694740757148	0.00143805231979586	0.210340383332076	0.0239170491624654	0.396763717501686	3.74571439372086	2.36313883822293	0.0290498137262995	0.130329336989528	0.172698119561054	-0.0135072837137767	0.358903522835885	3.74571439372086	1.9425051437937	0.0671975059626577	0.128856453136977	PIGV
ENSG00000060656	-0.0194570104555476	-0.206048282062766	0.16713426115167	4.6708346771288	-0.218399497974572	0.82946953142495	0.868016414766568	0.16151587085872	-0.0248430944865777	0.347874836204017	4.6708346771288	1.81523041873752	0.0854646227416032	0.237234505825475	-0.180972881314267	-0.367217780512492	0.0052720178839574	4.6708346771288	-2.0351478315724	0.0561730240061232	0.111543008320156	PTPRU
ENSG00000060688	0.0371193151877227	-0.104323599130953	0.178562229506398	4.22772427859294	0.549649208800281	0.589026267453888	0.663357911705114	-0.0672273500827183	-0.208413705964461	0.0739590057990248	4.22772427859294	-0.997286894237294	0.331280736147011	0.53568135124331	0.104346665270441	-0.0367193647064565	0.245412695247338	4.22772427859294	1.54925525548172	0.137979279347067	0.226956420443195	SNRNP40
ENSG00000060718	1.36972451900305	0.744093521502255	1.99535551650385	9.53024410315797	4.58544849537076	0.000206753634270425	0.000846054809534605	-0.261832951583893	-0.888723624371341	0.365057721203556	9.53024410315797	-0.874780998767967	0.392724451399823	0.595110318501632	1.63155747058695	1.00411646939741	2.25899847177649	9.53024410315797	5.44623440057018	3.06622248662881e-05	0.000416822047140655	COL11A1
ENSG00000060749	0.0268621944613754	-0.130071752570177	0.183796141492928	5.72672979187384	0.358501881106599	0.723959298951394	0.78114328603208	-0.129851298440884	-0.28687531944124	0.0271727225594722	5.72672979187384	-1.73199665994724	0.0996389723926141	0.258475433375736	0.156713492902259	-0.000337642799491195	0.31376462860401	5.72672979187384	2.08993200627163	0.0504463547713904	0.102805332813457	QSER1
ENSG00000060762	-0.247100661924236	-0.435069802191982	-0.0591315216564899	3.26888044075105	-2.75330422744386	0.0127216765835069	0.025744754052466	-0.0272489390512991	-0.214621721815596	0.160123843712998	3.26888044075105	-0.304586000757499	0.764025241051357	0.871444082073381	-0.219851722872937	-0.406959177262492	-0.0327442684833814	3.26888044075105	-2.46096609821066	0.02370524225542	0.0562328108896326	MPC1
ENSG00000060971	0.0619290394862677	-0.0956749423199935	0.219533021292529	3.94239093076353	0.822988954458889	0.420824533058239	0.504715953586162	0.167175439421571	0.00991612868901651	0.324434750154125	3.94239093076353	2.22650130214878	0.0384032497432679	0.152407126067413	-0.105246399935303	-0.26234077940451	0.0518479795339044	3.94239093076353	-1.4031802070867	0.176852929208634	0.276534746307169	ACAA1
ENSG00000060982	-0.542644087980447	-0.766599357607007	-0.318688818353887	9.500640884647	-5.07481994312376	6.92814998667598e-05	0.00035343642241119	-0.114260712673321	-0.338667572783111	0.110146147436469	9.500640884647	-1.06641844285877	0.299729778821606	0.504791004452379	-0.428383375307126	-0.65298739344616	-0.203779357168092	9.500640884647	-3.99467944419418	0.000788554395970871	0.00425163936146866	BCAT1
ENSG00000061273	-0.178638245088666	-0.354081665930759	-0.00319482424657336	4.42516795776587	-2.13257446510914	0.0463605132061606	0.0780126711969805	-0.133803861593107	-0.308976364938126	0.0413686417519112	4.42516795776587	-1.59981424263142	0.12629918604797	0.298542760078681	-0.0448343834955587	-0.219879335130043	0.130210568138926	4.42516795776587	-0.53644902474288	0.597935315347828	0.698570497919277	HDAC7
ENSG00000061337	-0.118103039477497	-0.56388976941326	0.327683690458265	3.24742062441814	-0.554882190819042	0.585512848198389	0.659771867259053	0.211493255090366	-0.232880740462267	0.655867250642998	3.24742062441814	0.996815386375764	0.331503641512131	0.535687130875603	-0.329596294567863	-0.773333754597283	0.114141165461557	3.24742062441814	-1.55569005459035	0.136444378747942	0.224985682822623	LZTS1
ENSG00000061455	0.927574320600001	0.583540968654911	1.27160767254509	3.46307932974679	5.6469639855273	1.98602156306566e-05	0.000135120739613231	0.437568280880895	0.0945482218970776	0.780588339864713	3.46307932974679	2.67173366782601	0.0151650828424381	0.0943463180472567	0.490006039719106	0.147447555086019	0.832564524352192	3.46307932974679	2.99594304028606	0.00748595673925949	0.0231679874465192	PRDM6
ENSG00000061656	-0.369519263998151	-0.686903134086956	-0.0521353939093458	0.108110327952813	-2.43847934110179	0.024845390314334	0.0455212198928812	-0.0849162231560753	-0.401153665560824	0.231321219248673	0.108110327952813	-0.562398596992349	0.580484825255429	0.745411589337154	-0.284603040842075	-0.60035833685598	0.0311522551718289	0.108110327952813	-1.88779895067653	0.0745769647676113	0.139647655996372	SPAG4
ENSG00000061676	-0.0152157360657128	-0.142100662218958	0.111669190087533	8.24111612894089	-0.251159600120591	0.80441361030257	0.847103928759553	0.00257870353381939	-0.124556162117013	0.129713569184652	8.24111612894089	0.0424818669900118	0.966562211935578	0.983591547445276	-0.0177944395995322	-0.145036707616794	0.10944782841773	8.24111612894089	-0.292900262995119	0.772804615806316	0.836871937873161	NCKAP1
ENSG00000061794	-0.148752299928741	-0.312525847628406	0.0150212477709245	4.36938326998118	-1.90233404470723	0.0725494528922119	0.114609563178195	-0.144606482913765	-0.308112085618711	0.0188991197911802	4.36938326998118	-1.85234540540878	0.0797334676149441	0.228245025966636	-0.00414581701497507	-0.167520063727353	0.159228429697403	4.36938326998118	-0.0531487897094536	0.95817368582405	0.97146915071371	MRPS35
ENSG00000061918	0.772300153795774	0.352374783734076	1.19222552385747	0.693928045216338	3.85195190178288	0.0010908801080439	0.00327918513729332	-0.0526960682864291	-0.471009763701359	0.365617627128501	0.693928045216338	-0.263841421189858	0.79477058433951	0.890989014519657	0.824996222082203	0.407357977180816	1.24263446698359	0.693928045216338	4.13731459896707	0.000570196234144851	0.00336387004576035	GUCY1B3
ENSG00000061936	0.0107463725789048	-0.0741830806406754	0.0956758257984849	4.98358641675893	0.265014974007425	0.793879921675467	0.838971105174021	-0.0908054861368113	-0.175663232702009	-0.00594773957161332	4.98358641675893	-2.24123523225579	0.0372753017578349	0.149838168584718	0.101551858715716	0.0167312717525518	0.18637244567888	4.98358641675893	2.50757222726571	0.0214965728270827	0.0518616371781844	SFSWAP
ENSG00000061938	-0.494585276539106	-0.794674440535527	-0.194496112542685	4.94074742340096	-3.45189612028217	0.00270203282577037	0.00696153796673453	-0.0894086843343231	-0.38921723471228	0.210399866043633	4.94074742340096	-0.624600801993057	0.539735104361041	0.71433431878123	-0.405176592204783	-0.704838485232439	-0.105514699177127	4.94074742340096	-2.83191149649849	0.0107262838893984	0.03042439075705	TNK2
ENSG00000061987	0.250351962270488	0.0977945076343172	0.40290941690666	5.77379100126114	3.43703863183731	0.00279416200227499	0.00715576829680828	0.0343197411383169	-0.118338804907357	0.186978287183991	5.77379100126114	0.470857757120833	0.643155958279156	0.792211517793578	0.216032221132171	0.0633501471037148	0.368714295160628	5.77379100126114	2.96344811558274	0.00804169642492335	0.0244881613078467	MON2
ENSG00000062038	-1.15191038799036	-1.50383098532011	-0.799989790660614	0.0473400262675593	-6.85552717233355	1.61588748541311e-06	2.16723571059853e-05	-0.510913998344644	-0.861570149686838	-0.16025784700245	0.0473400262675593	-3.05163922045962	0.0066187769008492	0.0635991925630229	-0.640996389645716	-0.991121873248024	-0.290870906043407	0.0473400262675593	-3.83441142116801	0.00113525703742118	0.00556513695107261	CDH3
ENSG00000062194	0.13968826632192	0.0522541860384816	0.227122346605358	6.35307760273378	3.34615480525729	0.00342893541372339	0.00851106421074407	-0.0661152354444177	-0.153657205940684	0.0214267350518485	6.35307760273378	-1.58180184849658	0.130361430133073	0.304046633971218	0.205803501766337	0.118221764243904	0.293385239288771	6.35307760273378	4.92159702272742	9.7357972130441e-05	0.000929771947595614	GPBP1
ENSG00000062282	1.33723874658647	0.841319301991028	1.83315819118191	1.09863800706353	5.64760953418876	1.98326439621046e-05	0.000134998623068591	0.542346221398624	0.0483929154252123	1.03629952737204	1.09863800706353	2.29962790570171	0.0330985329232551	0.139947346884068	0.794892525187843	0.301767474644977	1.28801757573071	1.09863800706353	3.37612249696895	0.00320535186156794	0.0122428209272901	DGAT2
ENSG00000062370	0.187215946926834	-0.0203144467864854	0.394746340640153	1.05005220812123	1.8894176881006	0.0743487159098303	0.116945636898644	0.118547224885237	-0.0881625877521968	0.325257037522671	1.05005220812123	1.20114972558892	0.244597900584934	0.446166161397222	0.0686687220415969	-0.137694908510874	0.275032352594067	1.05005220812123	0.696935606285848	0.494365884064986	0.608426966185428	ZNF112
ENSG00000062485	-0.0902613382582542	-0.198685084089036	0.0181624075725275	6.06790892210323	-1.74358935511044	0.0975503156163838	0.147360113899241	-0.0520862248000187	-0.160617270133179	0.0564448205331414	6.06790892210323	-1.00516126181644	0.327573617336657	0.531273524329999	-0.0381751134582355	-0.146747128793328	0.0703969018768571	6.06790892210323	-0.736426291357344	0.470555488954944	0.587671475059974	CS
ENSG00000062582	0.448783075631818	0.176942548364461	0.720623602899175	5.63817179343956	3.4577143677468	0.00266677653597305	0.00689753097772234	0.293284395576392	0.0213291347040632	0.565239656448721	5.63817179343956	2.25869889808556	0.0359778730591967	0.146426916491868	0.155498680055426	-0.116463275338591	0.427460635449443	5.63817179343956	1.19752723624692	0.245972568269013	0.357738872096826	MRPS24
ENSG00000062598	0.207257452467374	0.0593992778487489	0.355115627085999	5.87079635561747	2.93583513200594	0.0085451060553025	0.0184131499992827	0.140449463789475	-0.00752315767065218	0.288422085249601	5.87079635561747	1.98795049689773	0.061568695777297	0.196127891248797	0.0668079886778994	-0.0812019443074117	0.21481792166321	5.87079635561747	0.945375586749276	0.356452077411913	0.475710254377067	ELMO2
ENSG00000062650	0.166085001479555	0.0641072344049977	0.268062768554112	5.80423928844739	3.41107889408965	0.00296262143199353	0.0075212841240386	-0.0232106491748425	-0.125261175800398	0.0788398774507134	5.80423928844739	-0.476363946960299	0.639300918362678	0.789433375909692	0.189295650654397	0.0872298181093308	0.291361483199464	5.80423928844739	3.88442822344179	0.00101323463154897	0.00510767827739866	WAPL
ENSG00000062716	-0.288274287602983	-0.404947106002587	-0.171601469203378	6.45853638162622	-5.17491316134186	5.55407387397691e-05	0.00029649201818121	-0.0993848508222408	-0.216209870834694	0.0174401691902119	6.45853638162622	-1.78176807824164	0.0909370244063732	0.244772012866589	-0.188889436780742	-0.305776338644287	-0.0720025349171965	6.45853638162622	-3.38461030108127	0.00314467408857977	0.0120636130130395	VMP1
ENSG00000062725	0.0630095512937947	-0.0329754583208312	0.158994560908421	5.39805183024007	1.37489591635354	0.185318971809024	0.253717171416883	-0.0298044197544076	-0.1257878850517	0.0661790455428851	5.39805183024007	-0.650355913978731	0.523326065223292	0.701619014623238	0.0928139710482023	-0.00315531142106942	0.188783253517474	5.39805183024007	2.02557325686803	0.0572319491547707	0.113133297828981	APPBP2
ENSG00000062822	-0.249243642802214	-0.401674764589193	-0.096812521015236	2.8748358005314	-3.42465866656206	0.00287328757902754	0.00733163904077433	0.0335193868748331	-0.11840444086019	0.185443214609856	2.8748358005314	0.462101118772882	0.649308149561502	0.797085294716583	-0.282763029677048	-0.43446350030657	-0.131062559047525	2.8748358005314	-3.90393471153089	0.000969276042979754	0.00495733634960371	POLD1
ENSG00000063046	0.114548388300474	-0.0177687900127788	0.246865566613726	7.95715512526452	1.81317448899451	0.0857923660547817	0.132174511682685	-0.0308528022581562	-0.163424888305734	0.101719283789422	7.95715512526452	-0.487426765614538	0.631587380025164	0.783633090507917	0.14540119055863	0.0127200947327077	0.278082286384552	7.95715512526452	2.29522761619198	0.033397550979772	0.0739596278919056	EIF4B
ENSG00000063169	0.052847453608301	-0.0649750379402503	0.170669945156852	4.04617804003293	0.939426294037225	0.359418146909297	0.441839921397698	-0.0290920002579922	-0.146671446642639	0.0884874461266548	4.04617804003293	-0.518213854371576	0.610350374170689	0.76691494843176	0.0819394538662932	-0.0355270067076068	0.199405914440193	4.04617804003293	1.46098591765762	0.160520790591914	0.255961146989539	GLTSCR1
ENSG00000063176	-0.390164338348043	-0.521743491449516	-0.25858518524657	3.94049397394009	-6.21051096297558	6.02152450612091e-06	5.48901671841262e-05	-0.155179488473006	-0.286470443738821	-0.0238885332071921	3.94049397394009	-2.4755195221727	0.0229936705725488	0.115001142410798	-0.234984849875037	-0.366138249563596	-0.103831450186478	3.94049397394009	-3.75255579465887	0.00136734119895349	0.00643058319816242	SPHK2
ENSG00000063177	-0.246541615848618	-0.427561667738382	-0.0655215639588538	7.75049122717209	-2.85253118411464	0.0102547976600263	0.0214723218466432	-0.210582749872641	-0.391945779189997	-0.0292197205552844	7.75049122717209	-2.43187293412151	0.0251899854544271	0.120636404871989	-0.0359588659759771	-0.217468466307104	0.145550734355149	7.75049122717209	-0.414928469794674	0.682887812006034	0.767132122985294	RPL18
ENSG00000063180	-0.777550011445605	-1.20898794612222	-0.346112076768992	1.82530856422234	-3.77465141923423	0.00130039979971245	0.00378884917760457	0.220281705148285	-0.209558506982294	0.650121917278863	1.82530856422234	1.07334227650457	0.296693060544732	0.501482764624342	-0.99783171659389	-1.42697431649229	-0.568689116695487	1.82530856422234	-4.86992781596321	0.00010924430932145	0.001010275817713	CA11
ENSG00000063241	0.0112604627370003	-0.22880215164864	0.251323077122641	3.80035789055414	0.0982423074150533	0.922779088089602	0.94225692021319	-0.0937081512790168	-0.333197836636066	0.145781534078033	3.80035789055414	-0.81951593849246	0.422753556968673	0.621743332709248	0.104968614016017	-0.134239661489595	0.34417688952163	3.80035789055414	0.91907321747664	0.369691788448571	0.489606919677617	ISOC2
ENSG00000063244	-0.203073853421138	-0.330556306611537	-0.0755914002307388	7.10677109094549	-3.33634110006006	0.00350543200127639	0.00865957132345597	-0.17841591095283	-0.306110465397376	-0.0507213565082835	7.10677109094549	-2.9263620256212	0.00872471775143417	0.0717294780033916	-0.0246579424683082	-0.152438092087308	0.103122207150692	7.10677109094549	-0.404166478631148	0.69064803868302	0.773148845729659	U2AF2
ENSG00000063245	-0.373780911033208	-0.518555961644325	-0.229005860422091	6.27283481289693	-5.40742171399538	3.33658734894272e-05	0.000198764262922792	-0.197443308825253	-0.342386777200902	-0.0524998404496038	6.27283481289693	-2.85305812076233	0.0102430137117487	0.0771472057266164	-0.176337602207955	-0.321348597151587	-0.0313266072643222	6.27283481289693	-2.54689386113303	0.0197851232614782	0.0485678905048606	EPN1
ENSG00000063322	-0.0475222844019525	-0.167543506738311	0.0724989379344059	5.09110722067908	-0.829289394691143	0.417339357494424	0.500928631612703	0.0281429909831319	-0.0917996018772371	0.148085583843501	5.09110722067908	0.491432264698677	0.628805149548248	0.781063373751164	-0.0756652753850844	-0.195556287640829	0.0442257368706607	5.09110722067908	-1.32183375453166	0.202072520431147	0.306946210310304	MED29
ENSG00000063438	2.25139555923534	1.52438549562297	2.9784056228477	3.64416708801892	6.48601920661335	3.40994022117587e-06	3.57801431285536e-05	0.742588268418677	0.0175151679237097	1.46766136891364	3.64416708801892	2.145028852505	0.0452252724371184	0.166177408858129	1.50880729081666	0.784644233942275	2.23297034769105	3.64416708801892	4.36379415555049	0.000341106129592203	0.00228528075073974	AHRR
ENSG00000063587	0.112747731962615	0.0140702693357723	0.211425194589457	4.52585690373946	2.39307708738869	0.0273053978870174	0.0495154164047879	-0.0400045972415874	-0.138545202455111	0.0585360079719364	4.52585690373946	-0.850279140681481	0.405861896704606	0.607464808493677	0.152752329204202	0.0542839433403568	0.251220715068047	4.52585690373946	3.24906103792047	0.00426371293097833	0.0151431971414418	ZNF275
ENSG00000063601	-0.151585295965246	-0.279250831653037	-0.0239197602774557	3.37300922906596	-2.48685378730978	0.0224534279211335	0.0417715343197961	-0.0949847326127053	-0.222263104596917	0.0322936393715064	3.37300922906596	-1.5630254185338	0.134712066586322	0.310120326358172	-0.056600563352541	-0.183704884244415	0.0705037575393331	3.37300922906596	-0.932668452664462	0.362807611426106	0.48226530042608	MTMR1
ENSG00000063660	0.202588684205675	-0.0238924295981948	0.429069798009544	7.46846204199819	1.87348421991705	0.0766224670305035	0.120118067937304	0.0557404829897346	-0.171153256139146	0.282634222118615	7.46846204199819	0.514535167378332	0.612869870955616	0.768703747844107	0.14684820121594	-0.0802180285178385	0.373914430949719	7.46846204199819	1.35451222817948	0.191618848895133	0.294322807155043	GPC1
ENSG00000063761	-0.17045355009566	-0.385656004339826	0.0447489041485055	1.83246373143041	-1.65892090073969	0.113710954807605	0.167762223682395	-0.0673127906448925	-0.281718663815389	0.147093082525604	1.83246373143041	-0.657548461565198	0.518793450551561	0.698663916975227	-0.103140759450768	-0.317200170190947	0.110918651289412	1.83246373143041	-1.00916655070364	0.325699204584336	0.444261948576922	ADCK1
ENSG00000063854	0.318420249116539	0.146510511287247	0.49032998694583	4.55342481982876	3.87942220829726	0.00102483331854642	0.00311468514425643	0.265710244595353	0.0940377704260654	0.437382718764641	4.55342481982876	3.2417123887435	0.00433444241032977	0.0530609882849183	0.0527100045211855	-0.118842871681879	0.22426288072425	4.55342481982876	0.643519775827072	0.527654369628917	0.638544028610801	HAGH
ENSG00000063978	0.0926334650292961	-0.00714405349362895	0.192410983552221	5.64628559457047	1.94447363326769	0.0669445039779467	0.10707609694523	-0.11872038033185	-0.218540082822382	-0.0189006778413182	5.64628559457047	-2.49101220818544	0.0222582241111807	0.112892489535703	0.211353845361146	0.111530258197842	0.311177432524451	5.64628559457047	4.43449152711661	0.000290679971308345	0.00202681377608587	RNF4
ENSG00000064012	0.657945845532475	0.447194305221953	0.868697385842998	3.17549250080566	6.53862212156834	3.06259671874675e-06	3.33839699823607e-05	0.327186401623484	0.117114872405615	0.537257930841353	3.17549250080566	3.262082169303	0.00414115115052769	0.0520109306094476	0.330759443908991	0.120985165648287	0.540533722169695	3.17549250080566	3.30237863113139	0.00378332180173261	0.0139417445643569	CASP8
ENSG00000064042	-0.402402559489911	-0.758748291153224	-0.0460568278265973	5.2281401956141	-2.36513546915376	0.0289303231166953	0.0520337824364254	-0.13712591087868	-0.493349004352344	0.219097182594984	5.2281401956141	-0.806239928581631	0.430178959208238	0.628419548687263	-0.265276648611231	-0.621387362314783	0.0908340650923222	5.2281401956141	-1.56020200015559	0.135376655261651	0.223672017037534	LIMCH1
ENSG00000064102	-0.145298722091699	-0.275089144926891	-0.0155082992565063	3.93366586684255	-2.34469304525164	0.0301756201590242	0.054003279720578	-0.181003089413104	-0.310507686387107	-0.0514984924391007	3.93366586684255	-2.92730281778809	0.00870671850527884	0.0716427830757606	0.0357043673214053	-0.09366504429033	0.165073778933141	3.93366586684255	0.578038262251644	0.570093448965077	0.675151189897946	ASUN
ENSG00000064115	-0.203981782479232	-0.42906731648464	0.0211037515261754	4.36438253831759	-1.89806309956778	0.0731400933024501	0.115405833852046	0.219130408720214	-0.00558552853020516	0.443846345970633	4.36438253831759	2.04237564152615	0.0553853567302143	0.184692457705771	-0.423112191199446	-0.647646194552919	-0.198578187845973	4.36438253831759	-3.94675590159979	0.000879344546225479	0.00461171014541953	TM7SF3
ENSG00000064195	0.919657111592306	0.610971083465645	1.22834313971897	4.72413154805981	6.23987383484745	5.66474801043856e-06	5.23522726208449e-05	0.451592937193944	0.143279396172172	0.759906478215715	4.72413154805981	3.06776006531436	0.00638652419786142	0.0625569087651817	0.468064174398362	0.159936340839756	0.776192007956969	4.72413154805981	3.18156879898298	0.0049580945024097	0.0169817157652113	DLX3
ENSG00000064199	-0.282042183551222	-0.467614816607118	-0.0964695504953258	1.96144813958429	-3.18322242939693	0.00493983026920051	0.0115807088483465	0.11423597213699	-0.0706552419304271	0.299127186204407	1.96144813958429	1.29405714647585	0.211307060801302	0.408717324690675	-0.396278155688212	-0.580873646939074	-0.211682664437349	1.96144813958429	-4.49620280043776	0.000252848597566025	0.00183520300885463	SPA17
ENSG00000064205	0.0505080844669128	-1.02918607998181	1.13020224891563	1.19590354484333	0.0979776439513017	0.922986419347254	0.942400034717804	-0.618438524296903	-1.69384950459491	0.4569724560011	1.19590354484333	-1.20445039005022	0.243350442977195	0.444642272014467	0.668946608763816	-0.404643498256961	1.74253671578459	1.19590354484333	1.30502792075166	0.207621025404858	0.313397392447251	WISP2
ENSG00000064225	-0.484971419791604	-0.896758726412506	-0.0731841131707013	1.43075416496375	-2.46666424232117	0.0234242141699164	0.0433019239148448	-0.280579469232759	-0.69074514395382	0.129586205488303	1.43075416496375	-1.43272693024854	0.16834459401286	0.356337634863316	-0.204391950558845	-0.613857339993873	0.205073438876184	1.43075416496375	-1.04547448378423	0.309051764640642	0.42619553781024	ST3GAL6
ENSG00000064300	1.31929104816082	0.694691583828949	1.94389051249269	0.192357229391756	4.42390564976781	0.000297722194748672	0.00112915508789649	0.239044731047295	-0.383279448410767	0.861368910505356	0.192357229391756	0.80450611269569	0.431154712931058	0.628629127801893	1.08024631711352	0.458877140895408	1.70161549333164	0.192357229391756	3.64116145319247	0.00176069669667269	0.0077797839236602	NGFR
ENSG00000064309	0.0809955715562323	-0.120764568264307	0.282755711376771	8.02988849935	0.840800094990712	0.411019727708554	0.494358347052752	-0.0278406652139065	-0.229990862522795	0.174309532094982	8.02988849935	-0.28845115762276	0.776155539743781	0.879518962824983	0.108836236770139	-0.0934808341219095	0.311153307662187	8.02988849935	1.1266988106777	0.274036928079161	0.388368932621735	CDON
ENSG00000064313	0.267811393188825	0.149630577002291	0.385992209375358	4.66003121378635	4.74623143739267	0.000144061418439769	0.000629999264118302	0.0114401271647013	-0.106592003076106	0.129472257405508	4.66003121378635	0.203000662145113	0.841313970424232	0.918648325893645	0.256371266024123	0.138410923371181	0.374331608677066	4.66003121378635	4.55197816835584	0.000222951201415503	0.00167440171555572	TAF2
ENSG00000064393	-0.0525195278747344	-0.302905956914342	0.197866901164873	7.40231906953009	-0.439315852457754	0.665437300331996	0.730093113951493	-0.123726423738335	-0.37456541416145	0.127112566684781	7.40231906953009	-1.03308073704058	0.31466479963322	0.519211955192293	0.0712068958636003	-0.179822174654632	0.322235966381832	7.40231906953009	0.594107293149565	0.559517580292348	0.666678455403546	HIPK2
ENSG00000064419	0.118531718647346	0.0210110417509106	0.216052395543781	5.33948790040723	2.54568534409563	0.0198357535918206	0.0375747465777844	0.0126663434931036	-0.0848399031400691	0.110172590126276	5.33948790040723	0.272073140697936	0.788529328903649	0.887609560714859	0.105865375154242	0.00837452585447276	0.203356224454012	5.33948790040723	2.27434809271797	0.0348507191009042	0.0764416413800165	TNPO3
ENSG00000064489	-0.142360609255328	-0.332149957117969	0.0474287386073128	2.21299577362891	-1.57103135298282	0.132842405196377	0.191910833333331	-0.00681736399230948	-0.195917881441505	0.182283153456886	2.21299577362891	-0.0755075907123069	0.940608033277931	0.970447030645555	-0.135543245263019	-0.32434844559513	0.0532619550690932	2.21299577362891	-1.50359466254092	0.149288270686545	0.241536748871126	BORCS8-MEF2B
ENSG00000064490	-0.200749327031263	-0.358430399379634	-0.0430682546828916	3.36975507274971	-2.6664987297469	0.0153362731874225	0.0302138149903596	-0.00962374578620517	-0.166825928686012	0.147578437113602	3.36975507274971	-0.128219009619052	0.899336399559285	0.952570052806131	-0.191125581245057	-0.348113026133416	-0.034138136356699	3.36975507274971	-2.54988589186458	0.0196602972591728	0.04832912392657	RFXANK
ENSG00000064545	0.396553831361787	0.216869636276757	0.576238026446817	3.57391546749315	4.62231054347865	0.000190288533175042	0.000790511646998125	0.289391624150356	0.110200038899745	0.468583209400967	3.57391546749315	3.38247965841355	0.00315979860073217	0.0461277987197415	0.107162207211431	-0.0717972890793315	0.286121703502193	3.57391546749315	1.25416232175954	0.225143215424784	0.333565758706759	TMEM161A
ENSG00000064601	0.0933200042737896	-0.156430632189972	0.343070640737551	6.74094251102398	0.782591261515713	0.443607161619817	0.527091121399544	0.338556973002388	0.0884436648083477	0.588670281196428	6.74094251102398	2.83505710029554	0.0106530349648669	0.0783651414958454	-0.245236968728598	-0.495497827179668	0.00502388972247148	6.74094251102398	-2.05238984553319	0.0543104726050815	0.108814855780732	CTSA
ENSG00000064607	0.229135837859282	0.0816896341548823	0.376582041563681	5.56486454433556	3.25481472936432	0.0042091243419316	0.0101199323724008	0.0228070573375856	-0.12468340510362	0.170297519778792	5.56486454433556	0.323871076597737	0.749608572295449	0.862676363877631	0.206328780521696	0.058836409894869	0.353821151148523	5.56486454433556	2.92992904589329	0.0086566628889883	0.0258585126865996	SUGP2
ENSG00000064651	0.017197157792106	-0.353920142831517	0.388314458415729	4.97006984950682	0.0970537506483117	0.923710220328399	0.942795975335548	-0.193607779374677	-0.564401223777654	0.1771856650283	4.97006984950682	-1.09359774077942	0.287937213445377	0.492326814018474	0.210804937166783	-0.159820409297277	0.581430283630843	4.97006984950682	1.1912763205841	0.2483584325766	0.360610686257206	SLC12A2
ENSG00000064652	-0.371276355887229	-0.590465183460829	-0.15208752831363	3.161900609136	-3.54769051616302	0.00217597850821645	0.00581210577475479	0.0381984120911305	-0.180280572625114	0.256677396807376	3.161900609136	0.366186634243753	0.718311498977593	0.842785984708259	-0.40947476797836	-0.627645627626034	-0.191303908330686	3.161900609136	-3.93094756230488	0.000911530029272882	0.00473273678041053	SNX24
ENSG00000064666	-0.705375445980274	-1.03467620034458	-0.376074691615969	4.45578460853028	-4.48636351532875	0.000258529104917501	0.00100663469688804	-0.413665688510035	-0.742474375303544	-0.0848570017165254	4.45578460853028	-2.63495416500378	0.0164073405020622	0.0978234508726862	-0.291709757470239	-0.620282957226516	0.036863442286037	4.45578460853028	-1.8594549757785	0.0786749770521164	0.14560595023244	CNN2
ENSG00000064687	-0.26666759529282	-0.672197930345591	0.138862739759951	2.52751141547581	-1.37725306018526	0.184601262526981	0.252857948837241	0.240046488302549	-0.164071856337493	0.64416483294259	2.52751141547581	1.24409527157014	0.228742964564752	0.428591580088388	-0.506714083595369	-0.910208545243231	-0.103219621947507	2.52751141547581	-2.63022102543011	0.0165740503103679	0.0423220516571081	ABCA7
ENSG00000064692	2.32402344699546	1.63323749002054	3.01480940397038	0.0548542636780858	7.04634418712068	1.10675062368985e-06	1.6731254848863e-05	0.43142725257663	-0.256875087838537	1.1197295929918	0.0548542636780858	1.31278974922073	0.205043745989869	0.401193683750611	1.89259619441883	1.2053363783542	2.57985601048346	0.0548542636780858	5.76771588118047	1.53285262858099e-05	0.000253589499131635	SNCAIP
ENSG00000064703	0.036648531272792	-0.112314567879333	0.185611630424917	3.82373279351175	0.515281705079716	0.61235817282258	0.684033187875466	0.0605741335431129	-0.0880347017356265	0.209182968821852	3.82373279351175	0.853708151283951	0.404006407168804	0.605772451860763	-0.0239256022703209	-0.172365193188238	0.124513988647596	3.82373279351175	-0.337582541122184	0.739415372743918	0.812192143924148	DDX20
ENSG00000064726	0.0305521016982588	-0.0690624408525275	0.130166644249045	5.66712208852169	0.642369916616638	0.528384338711131	0.607449306545804	-0.0887778110234088	-0.188438266478506	0.0108826444316885	5.66712208852169	-1.8657283587226	0.0777512620651801	0.224901537219054	0.119329912721668	0.019661908425402	0.218997917017933	5.66712208852169	2.50761239921108	0.0214947553376284	0.0518616371781844	BTBD1
ENSG00000064763	0.0870072550438161	-0.213998560633676	0.388013070721308	1.69487872641241	0.605406986886523	0.552142756847432	0.628581573952172	0.133122226865618	-0.166748437193929	0.432992890925164	1.69487872641241	0.929786937113409	0.364259425747666	0.569244183251501	-0.0461149718218015	-0.345496577376772	0.253266633733169	1.69487872641241	-0.322614350946571	0.75054523497101	0.820749793546519	FAR2
ENSG00000064886	-0.841154165892545	-1.13241533834518	-0.549892993439915	10.6655410615316	-6.04866949101829	8.44846680809674e-06	7.06759337214008e-05	0.301378295252745	0.00955042238594633	0.593206168119543	10.6655410615316	2.16297774133494	0.0436337098038409	0.163090079031916	-1.14253246114529	-1.43460699019173	-0.850457932098853	10.6655410615316	-8.19297652848048	1.2625069419439e-07	9.73170872996204e-06	CHI3L2
ENSG00000064932	0.117565156132743	-0.0881576363286211	0.323287948594107	6.77087203592142	1.19691431754571	0.246205737746087	0.32217554310084	0.101128887660304	-0.104896282445448	0.307154057766055	6.77087203592142	1.02806789460408	0.31695554370457	0.521347089064535	0.0164362684724395	-0.18971340650378	0.222585943448659	6.77087203592142	0.166988829259105	0.869160666712124	0.907521211171806	NA
ENSG00000064933	0.469024497588662	0.309812667291947	0.628236327885377	3.64465973187868	6.17002664838766	6.55177271715853e-06	5.81739363601374e-05	0.0553770233167272	-0.10341076876984	0.214164815403295	3.64465973187868	0.730431249931687	0.474125528445023	0.66521722557808	0.413647474271935	0.25505885850235	0.572236090041519	3.64465973187868	5.46292472519191	2.95695420206958e-05	0.000406298829587014	PMS1
ENSG00000064961	-0.067213463547148	-0.207735185928579	0.0733082588342826	5.09550582068012	-1.00179684348264	0.329153952943348	0.410644802653822	0.0599792275881406	-0.080450516344774	0.200408971521055	5.09550582068012	0.894558223705246	0.382325802716705	0.586319270475804	-0.127192691135289	-0.267563072886085	0.0131776906155075	5.09550582068012	-1.89781346241128	0.0731747474417485	0.13759127889831	HMG20B
ENSG00000064995	0.218669362248214	0.0996754305030811	0.337663293993347	3.86486168111726	3.84884101235327	0.001098622368906	0.00330175090260973	0.0699405135130142	-0.0487782951451145	0.188659322171143	3.86486168111726	1.23388911969505	0.232437513150184	0.432475579838718	0.1487288487352	0.0301369717794946	0.267320725690905	3.86486168111726	2.626679722185	0.0166998308438342	0.0425580248697819	TAF11
ENSG00000064999	-0.129733738801563	-0.230201533145582	-0.0292659444575442	3.94774148765864	-2.70453691829394	0.0141330591198115	0.0281704695646057	-0.0223588371222219	-0.122607826594537	0.0778901523500931	3.94774148765864	-0.467128168398503	0.645773072656359	0.794209734048922	-0.107374901679341	-0.207518485494438	-0.00723131786424373	3.94774148765864	-2.24567289784825	0.0369415957541957	0.0800639034196835	ANKS1A
ENSG00000065000	-0.121679187283121	-0.257550366065078	0.0141919914988358	7.17785274923297	-1.87566729079878	0.0763073558325769	0.119677573501981	-0.239032529440397	-0.375136132310988	-0.102928926569807	7.17785274923297	-3.67836001709742	0.00161821582823817	0.0356948897081027	0.117353342157276	-0.0188481014425022	0.253554785757055	7.17785274923297	1.80459853201509	0.0871713558570864	0.157613990374928	AP3D1
ENSG00000065029	-0.0409741713164129	-0.21267499852553	0.130726655892704	3.67816938478833	-0.499809652718156	0.623004623625246	0.693661259114172	0.140755635946792	-0.0304988151955304	0.312010087089114	3.67816938478833	1.72143557155677	0.101575213547576	0.261902099904584	-0.181729807263205	-0.352778994435511	-0.0106806200908985	3.67816938478833	-2.22521510388246	0.0385031872202831	0.0828341072708714	ZNF76
ENSG00000065054	-2.07057992480074	-2.62526656309438	-1.51589328650711	5.53826241917679	-7.8182786048824	2.51733135738277e-07	5.86638564995397e-06	-0.1979667879683	-0.752787828976097	0.356854253039496	5.53826241917679	-0.747319408954426	0.464109884960312	0.657477287297609	-1.87261313683244	-2.42744678455982	-1.31777948910507	5.53826241917679	-7.06890463512588	1.05866525398468e-06	3.97112696474628e-05	SLC9A3R2
ENSG00000065057	-0.866993511233397	-1.29230242568284	-0.441684596783949	1.17362329618956	-4.26951171361492	0.000422364872453746	0.00150275343536738	-0.00140180756515806	-0.425023632957596	0.42222001782728	1.17362329618956	-0.00693069711926638	0.994543115573669	0.998041091222039	-0.865591703668239	-1.28849901294307	-0.442684394393409	1.17362329618956	-4.28681500135463	0.000406111843569777	0.00259658007548761	NTHL1
ENSG00000065060	0.104807954860377	-0.0687938582445541	0.278409767965307	4.46125542190377	1.26446507303918	0.221504638584948	0.295220271205418	0.0589477359509134	-0.11439622650854	0.232291698410367	4.46125542190377	0.712238191295926	0.485057481884102	0.673342719023153	0.0458602189094632	-0.127359236140523	0.219079673959449	4.46125542190377	0.554506068417965	0.585765025132169	0.687961284016676	UHRF1BP1
ENSG00000065135	-0.151143430396194	-0.243507338244816	-0.0587795225475714	6.3204320922417	-3.42731343527236	0.00285613598941345	0.0072971647779059	-0.210040685283862	-0.302516121724981	-0.117565248842743	6.3204320922417	-4.75711756799224	0.000140589539893583	0.0167138992109051	0.0588972548876683	-0.0336203481181041	0.151414857893441	6.3204320922417	1.33332962582548	0.1983448802483	0.302388646490263	GNAI3
ENSG00000065150	-0.217269368978289	-0.348400235586561	-0.0861385023700168	7.58951070771194	-3.47024725642527	0.00259236625793521	0.00673487152455056	-0.183132753835332	-0.314507517429589	-0.0517579902410757	7.58951070771194	-2.91958367383244	0.00885546646850103	0.0721029246004649	-0.0341366151429563	-0.165614243111492	0.0973410128255797	7.58951070771194	-0.543795292334789	0.592969009630391	0.694097808602816	IPO5
ENSG00000065154	0.154822332724477	0.00177744548797387	0.307867219960979	7.06213773067344	2.11875933438355	0.0476500647194252	0.0799047045121702	-0.000761550231985098	-0.154059259634151	0.152536159170181	7.06213773067344	-0.010404704177018	0.99180794268743	0.996924384033958	0.155583882956462	0.00218577586488097	0.308981990048042	7.06213773067344	2.12427849930912	0.0471310269374618	0.0973930147158125	OAT
ENSG00000065183	0.0347115073181898	-0.159966782386861	0.229389797023241	4.82693136812187	0.373441689014368	0.71299472376368	0.771508135725466	-0.105794642285521	-0.300263256283815	0.0886739717127728	4.82693136812187	-1.13941256238753	0.268831756731539	0.472848635304257	0.140506149603711	-0.0538591682010854	0.334871467408507	4.82693136812187	1.51406112173356	0.146630500936764	0.238143007367662	WDR3
ENSG00000065243	0.198147691228669	0.0433935125733372	0.352901869884002	5.00230632532769	2.68172030076126	0.0148435329925565	0.0293837857547024	0.0437887836686732	-0.110840834868609	0.198418402205956	5.00230632532769	0.593112456595685	0.560169335610402	0.730354610527726	0.154358907559996	-0.000202862821610111	0.308920677941603	5.00230632532769	2.09168586006965	0.05027207127417	0.102525980612566	PKN2
ENSG00000065268	-0.02737697302079	-0.231873958654068	0.177120012612488	3.75011670128921	-0.280391836477689	0.782237008903054	0.829729547701568	0.00414915006415706	-0.199844234775113	0.208142534903427	3.75011670128921	0.0426000301114775	0.966469264030716	0.983591547445276	-0.0315261230849471	-0.23528055968853	0.172228313518636	3.75011670128921	-0.324063666014918	0.749465066805226	0.820143948690367	WDR18
ENSG00000065308	0.174959633446509	-0.140816211756094	0.490735478649111	7.67191927409204	1.16044831370524	0.260381262982036	0.337886295289518	0.154370387734152	-0.161997336065681	0.470738111533984	7.67191927409204	1.02197123716548	0.319757470330991	0.524234842967567	0.0205892457123573	-0.296029136586779	0.337207628011494	7.67191927409204	0.136198134391717	0.893111531813459	0.924342433036593	TRAM2
ENSG00000065320	-0.388513562313078	-0.699025212792365	-0.0780019118337916	7.49582211607008	-2.62056618096117	0.0169191051465986	0.0328750867176775	0.310986335494577	-9.3381107174495e-05	0.622066052096328	7.49582211607008	2.09380609700229	0.0500621077761365	0.175492581207251	-0.699499897807655	-1.01081913837308	-0.388180657242228	7.49582211607008	-4.70596335341838	0.000157677903321026	0.00130274635199687	NTN1
ENSG00000065325	-0.826513730321493	-1.17482424594328	-0.478203214699711	1.35727846440525	-4.96993071458643	8.74306997351251e-05	0.000425005296806677	0.665454377402469	0.318518900786743	1.0123898540182	1.35727846440525	4.01731995748616	0.000748987043052314	0.0274869664009056	-1.49196810772396	-1.83831490223926	-1.14562131320867	1.35727846440525	-9.02225744096634	2.92334903547e-08	3.94342919409698e-06	GLP2R
ENSG00000065357	-0.147665139157602	-0.391088230752128	0.0957579524369231	3.85644620945834	-1.27052452591825	0.219386018135018	0.29264223498972	0.188100534209344	-0.054756344762315	0.430957413181003	3.85644620945834	1.62220773308049	0.121397988782229	0.291326100688657	-0.335765673366946	-0.578359353002447	-0.0931719937314454	3.85644620945834	-2.89883609582051	0.00926751842350762	0.0271938958300331	DGKA
ENSG00000065361	-0.445533991073182	-0.824638062830857	-0.0664299193155071	0.10296985815086	-2.46143993319143	0.0236817531584466	0.0436859059907755	0.288451829110379	-0.0892834949357184	0.666187153156477	0.10296985815086	1.59938325637501	0.126395126051415	0.298657605722825	-0.733985820183561	-1.11114560360008	-0.356826036767039	0.10296985815086	-4.07595274277376	0.000655518038264114	0.00370518233634458	ERBB3
ENSG00000065413	0.202963179017108	-0.277545433604259	0.683471791638476	0.304610579706766	0.884673316201148	0.387500184892972	0.470792421742748	-0.108129503960371	-0.586868269295101	0.370609261374359	0.304610579706766	-0.473055899694273	0.641615721882487	0.791054141338309	0.311092682977479	-0.166903117845001	0.789088483799959	0.304610579706766	1.36311520733816	0.188939483058822	0.291118287515894	ANKRD44
ENSG00000065427	-0.305265790321357	-0.428929304661934	-0.18160227598078	6.34939404762146	-5.17015307001817	5.61264676642342e-05	0.000299269071783524	-0.184138875677561	-0.307954966072165	-0.0603227852829564	6.34939404762146	-3.11483645078963	0.0057527192778983	0.0602578835249903	-0.121126914643797	-0.244998923238374	0.00274509395078139	6.34939404762146	-2.0480206112755	0.0547771152014759	0.109499593781919	KARS
ENSG00000065457	0.0715521365765479	-0.0406304215969451	0.183734694750041	3.54187078174749	1.33586974833973	0.197528598717328	0.267716038199729	0.0890215869580389	-0.0228466792565836	0.200889853172661	3.54187078174749	1.66669169996804	0.112138091516831	0.277367403352102	-0.0174694503814909	-0.129194754059022	0.0942558532960399	3.54187078174749	-0.327487362576345	0.746915514079802	0.818503182864047	ADAT1
ENSG00000065485	0.305857319345878	0.0673698695049785	0.544344769186778	4.06630911208346	2.6860877489616	0.0147049581688757	0.0291584251803755	-0.0614181029663508	-0.29942147253603	0.176585266603328	4.06630911208346	-0.540480637747173	0.59520728880696	0.756081406616519	0.367275422312229	0.129493890767208	0.60505695385725	4.06630911208346	3.23504699995628	0.00439958777430843	0.0155002051445939	PDIA5
ENSG00000065491	-0.116005590681674	-0.27796003633124	0.0459488549678914	3.80987632510546	-1.50021289378565	0.150155460359996	0.21245899681194	0.0706359641864198	-0.0909319062589152	0.232203834631755	3.80987632510546	0.915667341529032	0.371430080442203	0.575778187682173	-0.186641554868094	-0.348021891140888	-0.0252612185953001	3.80987632510546	-2.42228129526133	0.0256982529562967	0.0599868204199478	TBC1D22B
ENSG00000065518	-0.1969733812258	-0.331135225062427	-0.0628115373891735	5.56364122885595	-3.07500176636902	0.00628478819273322	0.0141387577863782	-0.0470546792253099	-0.181256437413274	0.0871470789626546	5.56364122885595	-0.734364136443769	0.471781685877931	0.663587855542561	-0.14991870200049	-0.284122267832824	-0.0157151361681566	5.56364122885595	-2.33969154670822	0.030487785857605	0.0687862894493954	NDUFB4
ENSG00000065526	0.285369893106993	0.107430062956038	0.463309723257948	7.16126204926078	3.35893677125718	0.00333175644333374	0.00830659519167034	-0.0316647798025471	-0.209907079324894	0.1465775197198	7.16126204926078	-0.372076759145358	0.713993854367393	0.840327830586775	0.31703467290954	0.138666294540081	0.495403051278999	7.16126204926078	3.72268034157273	0.00146333539323085	0.00679547574698301	SPEN
ENSG00000065534	0.40048777654441	0.00170038827460167	0.799275164814219	1.21140018382997	2.10336526643488	0.0491253102528167	0.0820497155470374	0.0163894833825842	-0.380815990215814	0.413594956980982	1.21140018382997	0.0864205224680038	0.932045311285041	0.966705875500358	0.384098293161826	-0.0124327780473489	0.780629364371001	1.21140018382997	2.02876620530729	0.0568768388536328	0.112637658424282	MYLK
ENSG00000065548	-0.098515280242176	-0.212656705959723	0.0156261454753707	5.98105159741794	-1.80770330496747	0.0866698997513292	0.13330687683493	-0.139494999659474	-0.253742541367693	-0.0252474579512556	5.98105159741794	-2.55728201315633	0.019354915365188	0.106295828556141	0.0409797194172983	-0.0732996497667618	0.155259088601358	5.98105159741794	0.751048518794399	0.461915585616161	0.579521887909955	ZC3H15
ENSG00000065559	-0.16837472676986	-0.25866478170708	-0.078084671832641	4.91122594142602	-3.90574454228339	0.000965295379410323	0.00295938131069655	-0.0451185233671394	-0.135319248843098	0.0450822021088197	4.91122594142602	-1.04763909082228	0.308078813006296	0.513062401194839	-0.123256203402721	-0.21340986163063	-0.0331025451748123	4.91122594142602	-2.8634676433402	0.0100128753873184	0.0288311914880581	MAP2K4
ENSG00000065600	0.33135492483979	0.164468655969804	0.498241193709776	2.78183269779635	4.15852840728002	0.000543369558943878	0.00183570004623307	0.153632765971906	-0.0126912764016127	0.319956808345425	2.78183269779635	1.93461996715432	0.0682195011676989	0.208663347229271	0.177722158867884	0.0116394930633776	0.34380482467239	2.78183269779635	2.24121809873477	0.0372765955294994	0.0806280232320918	TMEM206
ENSG00000065613	-0.0554568402885609	-0.188544622183503	0.0776309416063811	6.87997717200036	-0.872737791841853	0.393809224791444	0.477057126350826	-0.147333546801819	-0.280625757552353	-0.0140413360512839	6.87997717200036	-2.3150678328061	0.0320688019248726	0.137582025138849	0.0918767065132577	-0.0414975680395051	0.225250981066021	6.87997717200036	1.44278027547155	0.165526439596059	0.262510786919864	SLK
ENSG00000065615	0.183050934677038	0.0525276391921045	0.313574230161971	4.11007770665624	2.93731665773166	0.00851734077830877	0.0183576238713925	0.00373383986079112	-0.126533837099176	0.134001516820759	4.11007770665624	0.0600324222499069	0.952762954602386	0.976355842959597	0.179317094816247	0.0491714422965205	0.309462747335973	4.11007770665624	2.88575114565756	0.00953682342641126	0.027769218731657	CYB5R4
ENSG00000065621	-0.442907361977733	-0.597471682563921	-0.288343041391545	2.39740906608412	-6.00164769026034	9.32783269296935e-06	7.5993127090399e-05	-0.135342193431256	-0.289356657533436	0.0186722706709238	2.39740906608412	-1.84051155958772	0.0815230708306572	0.231140703038346	-0.307565168546477	-0.461342375125186	-0.153787961967768	2.39740906608412	-4.18901611266604	0.000507020054571033	0.00307123676406607	GSTO2
ENSG00000065665	-0.361385328943023	-0.524905625719372	-0.197865032166674	2.98836009189914	-4.62877103692863	0.000187542655412887	0.000780259760613107	-0.194088414322859	-0.357066665519771	-0.0311101631259456	2.98836009189914	-2.49423176820904	0.0221081880880381	0.112538378333485	-0.167296914620165	-0.330043456398694	-0.00455037284163551	2.98836009189914	-2.15299494647738	0.0445124844753999	0.092871154774745	SEC61A2
ENSG00000065675	-1.85233664023466	-2.20258048495798	-1.50209279551133	1.15705813760856	-11.076849464288	1.10574052790103e-09	1.80377137975855e-07	-0.0958926646091185	-0.444747334050729	0.252962004832492	1.15705813760856	-0.575715197801637	0.571630870823624	0.739116081731302	-1.75644397562554	-2.10471191892769	-1.40817603232338	1.15705813760856	-10.5630089691616	2.40168760941564e-09	7.0194323901025e-07	PRKCQ
ENSG00000065717	0.37522429115221	-0.0202716222928944	0.770720204597315	1.80189802887322	1.98708201822505	0.0616721895065116	0.0997894049398698	-0.0586278930348203	-0.452657293195029	0.335401507125388	1.80189802887322	-0.311632330243033	0.758747131643484	0.868297863596251	0.433852184187031	0.0404706240937686	0.827233744280293	1.80189802887322	2.30990775934953	0.032409595917201	0.0722612770181992	TLE2
ENSG00000065802	-0.264360255400113	-0.388950428189578	-0.139770082610648	4.95366004045349	-4.44405292614399	0.000284463946888684	0.00108998392016768	-0.0747821269343607	-0.199259171951754	0.049694918083033	4.95366004045349	-1.25827448733955	0.223685440876946	0.422637447819889	-0.189578128465753	-0.313996312273625	-0.0651599446578805	4.95366004045349	-3.19132637848296	0.00485126824249723	0.0166891716954374	ASB1
ENSG00000065809	0.12972823452071	-0.138547887633748	0.398004356675167	5.47047804871735	1.0127898389298	0.324010070020751	0.405525673326891	0.18886726923106	-0.0794335863525389	0.457168124814659	5.47047804871735	1.4743530458024	0.156924772991169	0.340560414697728	-0.0591390347103502	-0.327411953297781	0.20913388387708	5.47047804871735	-0.461704646625288	0.649587318332162	0.740838995925689	FAM107B
ENSG00000065833	-0.0176230637404835	-0.161577610220631	0.126331482739664	5.17252644699866	-0.256402865374082	0.80042272495459	0.844105119776587	-0.0577963109555926	-0.20168206109782	0.0860894391866346	5.17252644699866	-0.841296692551845	0.410748473429984	0.611523966226175	0.0401732472151091	-0.103670701353189	0.184017195783407	5.17252644699866	0.584941169484861	0.565537668982604	0.671513157694198	ME1
ENSG00000065882	-0.662491565253827	-0.848625027081359	-0.476358103426295	7.02596316223089	-7.45457256120325	5.00732555424272e-07	9.55751975516613e-06	-0.232726535099118	-0.419162139042732	-0.0462909311555043	7.02596316223089	-2.61447141316229	0.0171404206770053	0.0999594536025646	-0.429765030154709	-0.616324027570312	-0.243206032739105	7.02596316223089	-4.8248267455568	0.000120821824126369	0.00108376558226907	TBC1D1
ENSG00000065883	0.136066283555002	0.0529261782262563	0.219206388883748	5.54092517301468	3.42773153773964	0.00285344397629706	0.00729161485309135	-0.013924912028676	-0.0970856442811075	0.0692358202237555	5.54092517301468	-0.350704229316518	0.729706730562783	0.85011258288202	0.149991195583678	0.0668286287095518	0.233153762457804	5.54092517301468	3.77750222736405	0.00129200401771004	0.00615676778683905	CDK13
ENSG00000065911	0.220446386979346	0.0618815595558999	0.379011214402793	7.27473736992219	2.91180960294814	0.00900774874502601	0.0192402111973158	-0.149023730218073	-0.307868232659775	0.00982077222362859	7.27473736992219	-1.96494359994144	0.0643634071390495	0.201758464189779	0.36947011719742	0.210512412335255	0.528427822059584	7.27473736992219	4.86815707556369	0.00010967686265291	0.00101227414878795	MTHFD2
ENSG00000065923	-1.33482996647663	-1.64228018351902	-1.02737974943423	4.38634332187564	-9.09322614068468	2.58966135502681e-08	1.31631736049533e-06	-0.352249660275118	-0.659205403770017	-0.0452939167802183	4.38634332187564	-2.40348638789027	0.0267221017915056	0.124267156961281	-0.982580306201509	-1.28929599327558	-0.675864619127434	4.38634332187564	-6.70963529458253	2.16529256892488e-06	6.46316796796747e-05	SLC9A7
ENSG00000065970	0.237978545769795	0.105103199564582	0.370853891975008	5.46344192031686	3.75111384560972	0.00137182708962574	0.0039510084665078	-0.0695089697575897	-0.202394553259255	0.0633766137440752	5.46344192031686	-1.09554401768584	0.28710591463696	0.491339865636595	0.307487515527384	0.174617445245035	0.440357585809734	5.46344192031686	4.84693472024191	0.000114998554668154	0.00104965173938812	FOXJ2
ENSG00000065978	-0.258473546824602	-0.440541187160951	-0.0764059064882531	9.31163275627215	-2.9733784300278	0.0078677627940337	0.0171392615275619	-0.304406161255047	-0.486844301220894	-0.1219680212892	9.31163275627215	-3.49465775848294	0.00245326926104971	0.0422812216993445	0.0459326144304448	-0.136666844562673	0.228532073423562	9.31163275627215	0.526851871430297	0.60445390836929	0.703785927205539	YBX1
ENSG00000065989	0.565400633193003	0.286178908989098	0.844622357396909	4.10067095158929	4.24105528518751	0.000450530914699145	0.00158487918814301	0.495665692128671	0.216995024687316	0.774336359570026	4.10067095158929	3.7253274285827	0.00145456597818589	0.0344984661874595	0.0697349410643326	-0.208675743253981	0.348145625382646	4.10067095158929	0.524603747054562	0.605985856533579	0.705098746065322	PDE4A
ENSG00000066027	-0.372212323274672	-0.477241028794131	-0.267183617755213	5.74773646179289	-7.42248934380083	5.32502937531731e-07	9.93415387052215e-06	-0.325349164815004	-0.430442234969426	-0.220256094660582	5.74773646179289	-6.48399191314946	3.42411311833862e-06	0.00480368829371725	-0.0468631584596677	-0.151973609392674	0.0582472924733381	5.74773646179289	-0.933797064238832	0.362240044032446	0.481647765873489	PPP2R5A
ENSG00000066044	-0.133146602137705	-0.230366323153101	-0.0359268811223094	6.1086796796162	-2.86841883284517	0.00990516509614123	0.0208773379107219	-0.116962310104276	-0.214282162111278	-0.0196424580972751	6.1086796796162	-2.51716303489922	0.0210667363575722	0.110789591024395	-0.0161842920334285	-0.113542483421316	0.0811738993544585	6.1086796796162	-0.348167361856359	0.731580150553657	0.806739343823082	ELAVL1
ENSG00000066056	-2.36516475264148	-3.31450115876463	-1.41582834651834	0.284186493494969	-5.21804848450038	5.05091627812668e-05	0.000275609896794396	-1.37313095829743	-2.31897772608038	-0.427284190514488	0.284186493494969	-3.04059111808708	0.00678265995705598	0.0644237891249413	-0.992033794344052	-1.93641633098267	-0.0476512577054375	0.284186493494969	-2.20011492530893	0.0405018693885688	0.0860258479412917	TIE1
ENSG00000066084	0.0839926907149628	-0.0804228740582124	0.248408255488138	5.55749858541202	1.06995475563657	0.298176000238905	0.378769315375839	-0.16912924460595	-0.333591528376157	-0.0046669608357422	5.55749858541202	-2.1538687752325	0.0444349226942443	0.164729397500663	0.253121935320912	0.0886569969521851	0.41758687368964	5.55749858541202	3.2234675573053	0.00451504610677498	0.0158195758821044	DIP2B
ENSG00000066117	-0.468023258832785	-0.640120504049301	-0.295926013616269	6.00506469579255	-5.69587389461183	1.78785452128557e-05	0.000125033953534971	-0.279715412683808	-0.451973248116347	-0.107457577251268	6.00506469579255	-3.40098142095696	0.00303081474220047	0.0453560383088429	-0.188307846148978	-0.360617801308682	-0.0159978909892728	6.00506469579255	-2.28888985594296	0.0338326177519403	0.0747764111078711	SMARCD1
ENSG00000066135	0.14261733279607	0.0468461599897283	0.238388505602412	4.80873865470552	3.11892083935629	0.00570070934305318	0.0130252852400151	-0.00767059505909806	-0.103336246346983	0.0879950562287865	4.80873865470552	-0.167934479179888	0.868427009136669	0.934649981678429	0.150287927855168	0.0546726382056606	0.245903217504676	4.80873865470552	3.2920285987059	0.00387222577394131	0.0141671650544671	KDM4A
ENSG00000066136	-0.132513607922318	-0.244904855396879	-0.0201223604477576	5.1463805657389	-2.46941928130579	0.0232894607107955	0.043081203100178	-0.0634008457143596	-0.175731422559366	0.048929731130647	5.1463805657389	-1.18212638211498	0.251882303764275	0.454314327527515	-0.0691127622079586	-0.181405974586417	0.0431804501704997	5.1463805657389	-1.28905542989688	0.213004462554495	0.319427002156815	NFYC
ENSG00000066230	0.491970879768468	0.0228108903005014	0.961130869236435	2.19702110406989	2.1962677134858	0.0408164855377428	0.0700617246554501	0.100009832227396	-0.367444151216132	0.567463815670925	2.19702110406989	0.448095602196452	0.659201916227634	0.804317380297779	0.391961047541072	-0.0747594182762226	0.858681513358366	2.19702110406989	1.75894764263229	0.0948415344565347	0.168742154329832	NA
ENSG00000066248	-0.404550199496454	-0.862120424529796	0.0530200255368872	5.15333371997487	-1.85174640935422	0.0798232165064859	0.124274764662023	-0.0918705248811102	-0.549201416240667	0.365460366478447	5.15333371997487	-0.420738745599421	0.678713104362409	0.819485113568182	-0.312679674615344	-0.769864238999728	0.14450488976904	5.15333371997487	-1.43243505292056	0.168426991291424	0.266148035686797	NGEF
ENSG00000066279	1.76123955351797	0.946298167294928	2.57618093974102	0.209736739184985	4.52646226638747	0.000236157350544358	0.000935625944870602	1.8133495681622	1.00138187997441	2.62531725634998	0.209736739184985	4.67745517224202	0.000168100892041121	0.0167138992109051	-0.052110014644223	-0.862830387632177	0.758610358343731	0.209736739184985	-0.134622284560307	0.894340371090524	0.924931888391372	ASPM
ENSG00000066294	2.10378208861816	1.31077328332226	2.89679089391406	0.383777469397293	5.55634996094521	2.41481165371844e-05	0.000156700976070722	0.49404756799672	-0.296015372513617	1.28411050850706	0.383777469397293	1.30970631881483	0.206064559517715	0.402598684104773	1.60973452062144	0.820905919748719	2.39856312149416	0.383777469397293	4.27403876476744	0.000418050371408952	0.00265978624058784	CD84
ENSG00000066322	-0.347104268526405	-0.532644983399704	-0.161563553653107	5.9684983898433	-3.91820880968724	0.00093832064368623	0.00288926843781514	-0.251801848838962	-0.437511573990565	-0.0660921236873597	5.9684983898433	-2.8398219728771	0.0105429936447302	0.0780355887809051	-0.0953024196874432	-0.281064715251952	0.0904598758770656	5.9684983898433	-1.07451678987474	0.296180146346437	0.412540833309587	ELOVL1
ENSG00000066336	2.8016293688786	1.92426409294889	3.67899464480831	0.903180394499532	6.68801267033216	2.26183424237161e-06	2.69882939909111e-05	0.954582659194813	0.0806517456877546	1.82851357270187	0.903180394499532	2.28772220084537	0.0339133424476765	0.141514063414174	1.84704670968379	0.974556762458748	2.71953665690883	0.903180394499532	4.4338836698303	0.000291079756308844	0.00202859309550759	SPI1
ENSG00000066379	-0.44115923722285	-0.654156763956706	-0.228161710488994	0.388051702075213	-4.33798118911514	0.00036164346220177	0.00132183545627909	-0.129758777714293	-0.341964710006702	0.0824471545781161	0.388051702075213	-1.28069605942479	0.215865060731385	0.413938072307353	-0.311400459508557	-0.523274741204161	-0.0995261778129527	0.388051702075213	-3.07827810816172	0.00623927911110906	0.0201823487778992	NA
ENSG00000066382	-1.91851493237823	-2.32463923821379	-1.51239062654267	1.00845925894768	-9.89402605299517	6.87632640302776e-09	5.64140252094015e-07	-0.559453857038442	-0.963977214906475	-0.15493049917041	1.00845925894768	-2.8965932655886	0.00931315261762861	0.073691042342195	-1.35906107533979	-1.76291039360549	-0.955211757074085	1.00845925894768	-7.04833387051801	1.10242035206579e-06	4.06885407309599e-05	MPPED2
ENSG00000066422	0.327939058635777	0.189348356510062	0.466529760761492	4.76626224694882	4.95593838730404	9.0193737071435e-05	0.000434521956516196	0.0197618175248646	-0.118668091721969	0.158191726771698	4.76626224694882	0.298994912354726	0.768221759073034	0.874098739886244	0.308177241110912	0.169825196911566	0.446529285310258	4.76626224694882	4.66532421650168	0.000172745525785235	0.00139118655639556	ZBTB11
ENSG00000066427	0.110467912587896	-0.0178369912956296	0.238772816471421	5.27178613157786	1.80326577384245	0.0873873865817217	0.134263240209722	-0.0403980649602618	-0.168666852373935	0.0878707224534114	5.27178613157786	-0.659639147736722	0.517480061817885	0.697782370938399	0.150865977548158	0.0226345502978168	0.279097404798498	5.27178613157786	2.46413037876598	0.0235487945689524	0.0559089590468495	ATXN3
ENSG00000066455	0.020159690831016	-0.111241231059712	0.151560612721744	5.64470759782241	0.321330761446361	0.751502330474052	0.804243359083109	-0.0745748865721412	-0.206031343826465	0.0568815706821823	5.64470759782241	-1.18816710748134	0.249551664297529	0.451803221945523	0.0947345774031572	-0.0367266301315392	0.226195784937854	5.64470759782241	1.50930757888518	0.147832691213804	0.239679281756438	GOLGA5
ENSG00000066468	-0.820052233080633	-1.10771016326153	-0.532394302899737	4.47754083763576	-5.97079296218203	9.95552591767963e-06	7.95818080336909e-05	-0.600745149731942	-0.887983447861824	-0.313506851602061	4.47754083763576	-4.38041014459592	0.000328512441465766	0.0194459959549504	-0.219307083348691	-0.506337319325547	0.0677231526281646	4.47754083763576	-1.60026482378108	0.126198949657282	0.211228861923565	FGFR2
ENSG00000066557	-0.159281786599665	-0.303046526378475	-0.0155170468208557	3.12092831853813	-2.32049471495071	0.0317139687420086	0.0563397831431732	-0.127352459780549	-0.270646494192495	0.0159415746313969	3.12092831853813	-1.86142728354096	0.0783835326541697	0.225845672541661	-0.0319293268191165	-0.175019759882432	0.111161106244199	3.12092831853813	-0.467354051548287	0.645614431248218	0.737376225825832	LRRC40
ENSG00000066583	-0.035876932130344	-0.221266586275036	0.149512722014348	3.7340266760127	-0.405318710833637	0.689815488388593	0.752170176170027	-0.0765631769676687	-0.261490560937668	0.108364207002331	3.7340266760127	-0.867132707741099	0.396795119168041	0.599343963011845	0.0406862448373246	-0.144026072351506	0.225398562026155	3.7340266760127	0.461337331881603	0.649846003933252	0.741073775742123	ISOC1
ENSG00000066629	0.35770370397673	0.019461934854329	0.695945473099131	6.12549649201472	2.21494551697788	0.0393097375887775	0.0678656545204232	0.195732448961514	-0.142863238722023	0.53432813664505	6.12549649201472	1.21073265240701	0.24098948162833	0.441624072812961	0.161971255015216	-0.176756460795951	0.500698970826384	6.12549649201472	1.00150716724575	0.329290269148809	0.447810506580907	EML1
ENSG00000066651	-0.0499077457420638	-0.207943348654053	0.108127857169925	3.15610802087777	-0.661423870127836	0.516360356381152	0.59646104896428	0.0478536542511057	-0.109669353424988	0.205376661927199	3.15610802087777	0.636264891382614	0.532269310494223	0.708396371968832	-0.0977613999931695	-0.255062402591945	0.0595396026056061	3.15610802087777	-1.30167561606451	0.208741969632565	0.314750762250135	TRMT11
ENSG00000066654	0.153087160762692	0.0297705328789433	0.276403788646441	5.25320472234069	2.60006362768715	0.0176745563284823	0.0340786628274158	0.0719474559918787	-0.051333899580354	0.195228811564111	5.25320472234069	1.2223199185425	0.236680641306831	0.437081034619215	0.0811397047708136	-0.0421017285904786	0.204381138132106	5.25320472234069	1.37893415967103	0.184090756870002	0.285087672825837	THUMPD1
ENSG00000066697	0.165608947288016	0.0383933665826749	0.292824527993357	5.84282690433051	2.72653037104323	0.0134789763062639	0.0270795587284227	0.0755175760785516	-0.0517914165390964	0.2028265686962	5.84282690433051	1.2423838806914	0.229359302388285	0.429335269104918	0.0900913712094642	-0.0372439583473439	0.217426700766272	5.84282690433051	1.48183936716169	0.154939813279113	0.248872296827647	MSANTD3
ENSG00000066735	0.349422006596476	0.0628874458217905	0.635956567371161	1.72633646906653	2.55411288918805	0.0194852146725859	0.0370002810830682	0.0301556834489474	-0.255306506601956	0.315617873499851	1.72633646906653	0.221252114681873	0.82727986541388	0.91096236476073	0.319266323147529	0.0342736068683683	0.604259039426689	1.72633646906653	2.34631435635352	0.0300750654272276	0.0680850561366106	KIF26A
ENSG00000066739	0.75120512679984	0.546325900050485	0.956084353549194	5.59633890125621	7.67940309941593	3.26642897189243e-07	7.04995877641213e-06	0.241609556198194	0.0366542656993962	0.446564846696991	5.59633890125621	2.46900416332191	0.0233097181934129	0.115982882998044	0.509595570601646	0.304640660435094	0.714550480768198	5.59633890125621	5.20755859179573	5.16882725243462e-05	0.000597310358520636	ATG2B
ENSG00000066777	0.108297366605609	0.0111947615766388	0.20539997163458	5.64703275098731	2.33589793656083	0.030726557428961	0.0548286535450132	-0.0291314492486778	-0.12627515202851	0.0680122535311545	5.64703275098731	-0.628079017983873	0.537502893881825	0.712455840222078	0.137428815854287	0.0402812045968868	0.234576427111687	5.64703275098731	2.96286951826828	0.00805194459191814	0.0245034122950151	ARFGEF1
ENSG00000066827	0.103584102564418	-0.00824089084464048	0.215409095973476	3.35526519474433	1.94008641377537	0.0675095397245387	0.107820051547763	-0.0637910650103044	-0.175274232606006	0.0476921025853977	3.35526519474433	-1.19844304899143	0.245624482326911	0.447321191239073	0.167375167574722	0.0560435576861074	0.278706777463337	3.35526519474433	3.14875872242192	0.00533440763802894	0.017937776786651	ZFAT
ENSG00000066855	-0.222344326042917	-0.377405684489723	-0.0672829675961102	4.54163737342926	-3.00323498705786	0.00736645323664863	0.0162031941763787	-0.230162172651512	-0.385008664187324	-0.0753156811156989	4.54163737342926	-3.11314555559418	0.00577438579755571	0.0602578835249903	0.00781784660859497	-0.146918289998805	0.162553983215995	4.54163737342926	0.105818656552362	0.916846415998964	0.941820192578858	MTFR1
ENSG00000066923	0.0401321331182234	-0.173326577412268	0.253590843648714	1.8940678527193	0.393772343579541	0.698176552669415	0.759162831917472	-0.133435983400651	-0.346107771719483	0.0792358049181814	1.8940678527193	-1.31410456969844	0.204609666450151	0.400679649724898	0.173568116518874	-0.0387681275446717	0.38590436058242	1.8940678527193	1.7120351129032	0.103325821185402	0.180315704118673	STAG3
ENSG00000066926	0.586304352204597	0.415032700218538	0.757576004190656	3.88864430094027	7.16975770212624	8.68733586603959e-07	1.40680901655435e-05	0.370025059338348	0.199142955516174	0.540907163160522	3.88864430094027	4.53525178145914	0.000231521139270382	0.0174797356311177	0.216279292866249	0.0455728542101121	0.386985731522385	3.88864430094027	2.65357817648812	0.0157666911448616	0.0406825289812882	FECH
ENSG00000066933	0.183305068242862	0.0354762124545117	0.331133924031212	5.54649115744555	2.59706073073367	0.0177878488334668	0.034240632722929	-0.051690764870572	-0.199558087041334	0.09617655730019	5.54649115744555	-0.732162697212609	0.473092803580445	0.66449929329496	0.234995833113434	0.0871255153944563	0.382866150832411	5.54649115744555	3.3284803959287	0.00356791189157584	0.0132926165560335	MYO9A
ENSG00000067057	0.451658980090196	0.225695175227637	0.677622784952755	7.68279942784864	4.18637972510094	0.000510064391566113	0.00174998614558107	0.14064631850589	-0.0857416568356504	0.367034293847431	7.68279942784864	1.30119342816497	0.20890359305399	0.406094237356735	0.311012661584305	0.0844445085743814	0.537580814594229	7.68279942784864	2.87505431323688	0.00976256058387034	0.0282564395360258	PFKP
ENSG00000067064	-0.493553810000018	-0.740828375318192	-0.246279244681843	6.03763847912842	-4.18043918176725	0.000516991681770419	0.00176856286358381	-0.425835826720562	-0.673347296710992	-0.178324356730131	6.03763847912842	-3.60341029824452	0.00191801282094744	0.0384172353116757	-0.0677179832794561	-0.315313587389004	0.179877620830091	6.03763847912842	-0.57283287449099	0.573541374031299	0.677876992220482	IDI1
ENSG00000067066	0.619000935191373	0.468833786895568	0.769168083487178	5.6355543599457	8.63342696690704	5.74217751593022e-08	2.17721644245906e-06	0.25892568766074	0.108695194265392	0.409156181056089	5.6355543599457	3.60980625060183	0.00189041210756659	0.0383013306342229	0.360075247530633	0.209841749116238	0.510308745945027	5.6355543599457	5.01987999687522	7.82509978750905e-05	0.000800133563549304	SP100
ENSG00000067082	-0.759258010236793	-1.04156614366107	-0.47694987681252	7.70820545998118	-5.63291035588577	2.04702930161215e-05	0.000138514889548453	-0.519390085468477	-0.802230111527486	-0.236550059409469	7.70820545998118	-3.84609169867043	0.00110551036839834	0.0307646321636904	-0.239867924768316	-0.522935495282037	0.0431996457454059	7.70820545998118	-1.77479790824266	0.0921145222999259	0.164767899189808	KLF6
ENSG00000067113	0.107245104024869	-0.0768934521178085	0.291383660167547	3.83646071985191	1.21983078419931	0.237601252192027	0.312751732689242	-0.0231913130302184	-0.206895687681767	0.16051306162133	3.83646071985191	-0.264406840884543	0.794341425388509	0.890895974731658	0.130436417055088	-0.0530624395648235	0.313935273674999	3.83646071985191	1.4887862394969	0.153116367732746	0.246536155505875	PLPP1
ENSG00000067141	-0.170935060759337	-0.406230685393842	0.0643605638751679	5.6990291020792	-1.52154270819459	0.144754760738476	0.206252746130416	-0.0126012393140833	-0.248019793000653	0.222817314372487	5.6990291020792	-0.112108726720466	0.911924753289607	0.958088397056966	-0.158333821445254	-0.393784623488205	0.0771169805976973	5.6990291020792	-1.408446540658	0.175311526465476	0.274583611118027	NEO1
ENSG00000067167	0.071262050299298	-0.196596321656265	0.339120422254861	8.40186296419828	0.557211327269578	0.583952458832578	0.658595469488081	-0.186274386150501	-0.454666578780576	0.0821178064795742	8.40186296419828	-1.45361739180733	0.162531682890564	0.348381509438001	0.257536436449799	-0.0110844594575701	0.526157332357168	8.40186296419828	2.00800937755793	0.059221201362979	0.116181545786776	TRAM1
ENSG00000067177	-0.329943412830159	-0.601401256906515	-0.0584855687538026	3.7582234588118	-2.54568060960207	0.0198359521815576	0.0375747465777844	-0.332080008721906	-0.602873868613343	-0.0612861488304687	3.7582234588118	-2.56844793705566	0.0189023495357871	0.105125390416972	0.00213659589174675	-0.268338664823508	0.272611856607001	3.7582234588118	0.0165448063682596	0.986973962616777	0.990404008685451	PHKA1
ENSG00000067182	-0.433255717313655	-0.660726319698694	-0.205785114928615	8.0250889709607	-3.98920057161646	0.000798439861790279	0.00252168231000806	-0.245671492032733	-0.473581623134213	-0.0177613609312525	8.0250889709607	-2.25765709873297	0.0360540898240095	0.146567031625914	-0.187584225280922	-0.415682315226985	0.0405138646651411	8.0250889709607	-1.72242973099347	0.10139157624354	0.177558659732945	TNFRSF1A
ENSG00000067191	0.394627187822461	-0.00684662162358013	0.796100997268501	3.61530238739769	2.05871690927583	0.0536410819294291	0.0885747102622365	0.0206974423256194	-0.37970001741584	0.421094902067079	3.61530238739769	0.108266030870098	0.914931047948836	0.959345195835559	0.373929745496841	-0.0259479671745915	0.773807458168274	3.61530238739769	1.95852744872725	0.0651627216440517	0.12552077741925	CACNB1
ENSG00000067208	0.0368802047596883	-0.113714619613057	0.187475029132434	4.69047903662322	0.512920580523856	0.613977252638637	0.685623408204046	0.000390380779879962	-0.150020552199596	0.150801313759356	4.69047903662322	0.00543595521494858	0.99571998673594	0.998353037015331	0.0364898239798084	-0.113828071326275	0.186807719285892	4.69047903662322	0.508426208935541	0.617064777043154	0.714021919922337	EVI5
ENSG00000067221	-0.0418907380396103	-0.227600224393974	0.143818748314753	3.03475314224701	-0.472444471169577	0.642043982255278	0.709678145844571	0.00212706730664447	-0.182969163957875	0.187223298571164	3.03475314224701	0.0240685819757164	0.981051368761134	0.991726296565427	-0.0440178053462548	-0.228848377233892	0.140812766541383	3.03475314224701	-0.498794235963805	0.623706365423048	0.719551373170527	STOML1
ENSG00000067225	0.21178862480707	0.0642796748807004	0.35929757473344	10.4287164931301	3.00712240789987	0.00730350169708077	0.0160773301911731	0.0837560469369905	-0.0640420675016726	0.231554161375654	10.4287164931301	1.1868999894162	0.250039190334448	0.452444189501093	0.12803257787008	-0.0198912475805536	0.275956403320713	10.4287164931301	1.81279714345865	0.0858526391721421	0.155852313010608	PKM
ENSG00000067248	0.236784211664209	0.140597327396541	0.332971095931877	5.38694955065963	5.15589105248474	5.79194266681863e-05	0.000306639685850798	0.0431383350974244	-0.0530445741502946	0.139321244345143	5.38694955065963	0.939360552601226	0.359451016272486	0.564569895576209	0.193645876566785	0.097476684552219	0.28981506858135	5.38694955065963	4.21734504246323	0.000475438065011348	0.00292250763722665	DHX29
ENSG00000067334	-0.0276881690129143	-0.177021187673059	0.12164484964723	6.30176736580002	-0.388333843349555	0.702128578189306	0.762514462255595	0.0620232926951934	-0.087487351465863	0.21153393685625	6.30176736580002	0.868859499176005	0.395873666053847	0.598589314622701	-0.0897114617081076	-0.239290950544528	0.0598680271283128	6.30176736580002	-1.25615356720481	0.224436399445005	0.332764558001899	DNTTIP2
ENSG00000067365	-0.228798438207874	-0.407471284286821	-0.050125592128927	2.47754645011491	-2.68201589971068	0.0148341148540442	0.0293730130257427	-0.223618321839007	-0.401666153672847	-0.0455704900051672	2.47754645011491	-2.63049537391488	0.0165643435519529	0.0982168958961735	-0.00518011636886673	-0.182952575902413	0.17259234316468	2.47754645011491	-0.0610297910276458	0.951979183213042	0.966725730097414	METTL22
ENSG00000067369	0.0712523189890462	-0.0634322700698889	0.205936908047981	6.18926075423486	1.10802088349814	0.281818359929495	0.361425155082813	-0.0304833122844608	-0.165314701134489	0.104348076565567	6.18926075423486	-0.473519638073128	0.641290993463674	0.790846637421052	0.101735631273507	-0.0331494018365309	0.236620664383545	6.18926075423486	1.57970564190024	0.130841221799355	0.217639494975474	TP53BP1
ENSG00000067445	-0.154758789802767	-0.333367899446572	0.0238503198410386	3.12032216756235	-1.8147573634464	0.0855399371920025	0.131843526572907	0.135686003138193	-0.0423382206674419	0.313710226943828	3.12032216756235	1.59633044575511	0.127076456484344	0.299856212928806	-0.29044479294096	-0.468216026615021	-0.112673559266899	3.12032216756235	-3.42191294325432	0.00289113353613713	0.0112916793926692	TRO
ENSG00000067533	-0.0345476751228215	-0.243978816423208	0.174883466177565	4.32925365377814	-0.345497107159967	0.733553945160686	0.789189286553624	-0.189631935802323	-0.398716734682899	0.0194528630782538	4.32925365377814	-1.89957247028149	0.072930874355059	0.217274843135936	0.155084260679501	-0.05382460456376	0.363993125922762	4.32925365377814	1.55481134829374	0.136653134375089	0.225144664961612	RRP15
ENSG00000067560	-0.272612819484857	-0.40719405311967	-0.138031585850045	8.86638238900365	-4.24256609962938	0.000448989066942059	0.00158064432123718	-0.165895612351411	-0.300752901305985	-0.0310383233968374	8.86638238900365	-2.57648324717812	0.0185828746049818	0.104113078208183	-0.106717207133446	-0.241693037418897	0.0282586231520044	8.86638238900365	-1.65594264722321	0.114318732656903	0.195463436982779	RHOA
ENSG00000067596	0.0218668593127047	-0.0623007893611902	0.1060345079866	5.7167187057098	0.544136756893547	0.592738666800277	0.666361948596929	0.0322428708834988	-0.0519715245539455	0.116457266320943	5.7167187057098	0.801888927455403	0.432630233833645	0.630382435052049	-0.010376011570794	-0.094604797938586	0.0738527747969979	5.7167187057098	-0.258010126775123	0.799200487772864	0.856138030159248	DHX8
ENSG00000067606	-1.45703542646106	-1.7981203627942	-1.11595049012791	4.86752050001444	-8.94693783034299	3.32689179032261e-08	1.55529848605472e-06	-0.264303925780265	-0.605041226233054	0.0764333746725243	4.86752050001444	-1.62461621460701	0.120880552491873	0.29062792852546	-1.19273150068079	-1.53328353433312	-0.852179467028466	4.86752050001444	-7.33543814203872	6.29672479402892e-07	2.86476995264599e-05	PRKCZ
ENSG00000067704	-0.0620613640335392	-0.180786797116781	0.0566640690497029	6.2369747645381	-1.09482423410081	0.28741314614072	0.367625731875289	-0.0033815906888206	-0.122241153981119	0.115477972603478	6.2369747645381	-0.0595873067689588	0.953112759750641	0.976500321809812	-0.0586797733447186	-0.177591535167402	0.0602319884779644	6.2369747645381	-1.03354754987644	0.314452078156363	0.431956833463235	IARS2
ENSG00000067798	-0.00468212808331248	-0.218625151906573	0.209260895739948	0.479592421315075	-0.0458365590944321	0.96392358482818	0.97321942940299	-0.328502709474174	-0.541642943847293	-0.115362475101055	0.479592421315075	-3.22805083118114	0.00446899632230135	0.0537371049069336	0.323820581390862	0.111016796265111	0.536624366516612	0.479592421315075	3.18707253384237	0.00489756025756409	0.0168033281824507	NAV3
ENSG00000067829	-0.264371832071909	-0.405592111671059	-0.123151552472758	4.59955537420272	-3.92089273658087	0.000932611463904199	0.00287425444356591	-0.045830804620449	-0.186863755342973	0.0952021461020751	4.59955537420272	-0.680618480933783	0.504404287932137	0.68815552693125	-0.21854102745146	-0.359485102230908	-0.077596952672012	4.59955537420272	-3.24752875615455	0.00427836704191302	0.0151730093580983	IDH3G
ENSG00000067836	-0.123605597010637	-0.568689815678545	0.321478621657271	1.50637353229779	-0.581651414590407	0.567706481282501	0.643248981123591	0.324108793636169	-0.119243670095446	0.767461257367785	1.50637353229779	1.53111755536079	0.142383247019662	0.320876668566315	-0.447714390646806	-0.890324708767806	-0.00510407252580669	1.50637353229779	-2.11858731584211	0.0476663249449545	0.0982675786411119	ROGDI
ENSG00000067840	0.890256717622242	0.492711206027767	1.28780222921672	0.661208710365659	4.69024201525928	0.000163342082090204	0.000695455559831097	0.258302433959651	-0.137722801645355	0.654327669564656	0.661208710365659	1.36606852594749	0.188026597090735	0.380456492047463	0.631954283662591	0.236566342931981	1.0273422243932	0.661208710365659	3.34756555592324	0.003418074469993	0.0128661568928178	PDZD4
ENSG00000067900	0.249321543567293	0.147534856129272	0.351108231005313	6.62217875875722	5.13021627385035	6.12958347960587e-05	0.000320267883185813	-0.0867990841835198	-0.188728493660032	0.0151303252929921	6.62217875875722	-1.78353847571115	0.0906400354869128	0.244395359955007	0.336120627750812	0.234131896001641	0.438109359499984	6.62217875875722	6.90255415367934	1.47131472414002e-06	4.94989790526627e-05	ROCK1
ENSG00000067955	-0.00765345819307406	-0.140887601194506	0.125580684808358	5.94869031941167	-0.120312022988622	0.905511604454027	0.928748523094425	-0.159193443850979	-0.292545143509233	-0.0258417441927254	5.94869031941167	-2.50030776944862	0.0218276231439353	0.112401827121891	0.151539985657905	0.0181496293120127	0.284930342003798	5.94869031941167	2.37941205154316	0.0280891551569925	0.0643964058518512	CBFB
ENSG00000067992	0.175504034725105	-0.0387657704884554	0.389773839938665	3.84222164780806	1.71550891035584	0.102675912703551	0.153728962573972	0.272699604774835	0.0589330615362095	0.48646614801346	3.84222164780806	2.67184722615985	0.0151613895277235	0.0943463180472567	-0.0971955700497302	-0.31072501628303	0.11633387618357	3.84222164780806	-0.953356968440822	0.352499162363399	0.472231736898025	PDK3
ENSG00000068001	-0.509515232104955	-0.735679590200217	-0.283350874009694	4.52040783939641	-4.71845541274373	0.00015331950931285	0.000661049117929662	-0.119306160413264	-0.34515674019018	0.106544419363652	4.52040783939641	-1.10639067636292	0.282505141125748	0.487067054793304	-0.390209071691691	-0.615892598630966	-0.164525544752417	4.52040783939641	-3.62129870527884	0.00184180373332889	0.00802193870688327	HYAL2
ENSG00000068024	0.454972580214341	0.224405075888754	0.685540084539928	5.13718077845707	4.13289120479185	0.000575955469786495	0.00192612140301186	0.0460470706736231	-0.18439076094875	0.276484902295996	5.13718077845707	0.418518900103822	0.680306823761917	0.82040911784767	0.408925509540718	0.178568188955161	0.639282830126275	5.13718077845707	3.71799698280923	0.0014789796395513	0.00684097527360471	HDAC4
ENSG00000068028	-0.0387693403198082	-0.174228589280782	0.0966899086411657	3.62618823243059	-0.599441209416528	0.556029927644576	0.632134834272752	-0.0496468891099151	-0.184742941833149	0.0854491636133191	3.62618823243059	-0.769690681470994	0.451040395885147	0.646605276662443	0.0108775487901069	-0.124045247770277	0.14580034535049	3.62618823243059	0.168854466714012	0.867713378609574	0.906282523674507	RASSF1
ENSG00000068078	-0.227307981136089	-0.734395076654612	0.279779114382433	5.18436263471803	-0.938855973776615	0.359703363269243	0.442074330556654	-0.018620135074503	-0.525479055371378	0.488238785222372	5.18436263471803	-0.0769418422996671	0.939482215071294	0.969759104939679	-0.208687846061586	-0.715397533004547	0.298021840881374	5.18436263471803	-0.862590751670667	0.399225479566314	0.519522581322872	FGFR3
ENSG00000068079	-0.0243680760306466	-0.204326288998568	0.155590136937275	3.31205202251662	-0.283606654626837	0.779809393798057	0.827601663996161	0.316909442472798	0.137511791711363	0.496307093234232	3.31205202251662	3.69985986946145	0.00154114901381207	0.0352483697018438	-0.341277518503444	-0.520427841014959	-0.16212719599193	3.31205202251662	-3.98985335588446	0.000797255571638958	0.00428368380487283	IFI35
ENSG00000068097	0.312194526454414	0.147050105522957	0.477338947385872	3.1807444244455	3.95938948947188	0.000854441695476176	0.00267029684692254	0.130418724241268	-0.0341936029422345	0.295031051424771	3.1807444244455	1.6593746101982	0.113618607284975	0.2790049784003	0.181775802213146	0.0173967231477643	0.346154881278527	3.1807444244455	2.3160950310201	0.0320013584332637	0.0715111592004231	HEATR6
ENSG00000068120	-0.118169382324868	-0.234346391043331	-0.00199237360640483	5.28353412470772	-2.13035325013127	0.0465656845842848	0.0783015688640694	-0.00904476724721448	-0.125189695777539	0.10710016128311	5.28353412470772	-0.163103767278676	0.872176060965124	0.937156438506883	-0.109124615077653	-0.225238256296898	0.0069890261415911	5.28353412470772	-1.96836814624342	0.0639403716747587	0.123709760615803	COASY
ENSG00000068137	-0.182138859220005	-0.456453479677618	0.0921757612376085	3.53753198414077	-1.39065853225284	0.180561737153655	0.247978522812396	0.00149401921947812	-0.272049886013615	0.275037924452571	3.53753198414077	0.0114392088581404	0.990993469752721	0.996543255562687	-0.183632878439483	-0.456827786806025	0.0895620299270597	3.53753198414077	-1.40781208414357	0.175496649583879	0.274788113204744	PLEKHH3
ENSG00000068305	0.139333954702995	-0.0369967813757897	0.315664690781779	6.99678417309606	1.65499159014533	0.114513397966649	0.168733164591337	-0.0823897391026813	-0.259002815028251	0.0942233368228887	6.99678417309606	-0.977050747040518	0.340941719052092	0.544818621121018	0.221723693805676	0.0449928744384942	0.398454513172858	6.99678417309606	2.6276448257726	0.0166654627104815	0.0424935980307788	MEF2A
ENSG00000068308	0.141266293644585	-7.91433503960493e-05	0.282611730639566	5.65409760817013	2.09326207859023	0.0501159051181147	0.0834908007246207	-0.00728527696406012	-0.148692394011741	0.134121840083621	5.65409760817013	-0.107905019286642	0.915213550124655	0.95939108530963	0.148551570608645	0.00713700238709189	0.289966138830198	5.65409760817013	2.20013811058143	0.0404999801017715	0.0860258479412917	OTUD5
ENSG00000068323	-0.0734823710671808	-0.153693041511505	0.00672829937714327	6.69452705209854	-1.91874765808929	0.0703186639669514	0.111557224560937	-0.0356628948264053	-0.115989279750023	0.0446634900972129	6.69452705209854	-0.929876385079464	0.364214299564737	0.569244183251501	-0.0378194762407755	-0.118192409189728	0.0425534567081768	6.69452705209854	-0.985536109275148	0.33686717717119	0.455947216671305	TFE3
ENSG00000068354	-0.138554667501814	-0.227389511672571	-0.0497198233310578	4.00057524600881	-3.26666548199967	0.00409883690180807	0.00989376856425763	-0.0713582452761057	-0.160003196820089	0.0172867062678772	4.00057524600881	-1.68599779753602	0.108310504014049	0.271608809643754	-0.0671964222257087	-0.155750499930645	0.021357655479228	4.00057524600881	-1.5892946957737	0.128658474651331	0.214517440085991	TBC1D25
ENSG00000068366	1.5247150910846	0.941818272108232	2.10761191006096	8.68235480984372	5.47852769471901	2.85840930044091e-05	0.000178304242222702	0.69899354985052	0.114910001309635	1.28307709839141	8.68235480984372	2.5064846085522	0.0215458346504908	0.111867695896275	0.825721541234078	0.24112927454421	1.41031380792395	8.68235480984372	2.95833530469337	0.00813269321535129	0.0246582536241609	ACSL4
ENSG00000068383	-0.540576718599376	-0.745477989254675	-0.335675447944077	4.27134925461247	-5.52560115730651	2.58098998584234e-05	0.000164809779296232	-0.379261701670316	-0.583805061648079	-0.174718341692554	4.27134925461247	-3.88347444334603	0.00101543434047427	0.0300538573048809	-0.16131501692906	-0.365691272410107	0.0430612385519875	4.27134925461247	-1.65314599018112	0.114891965611654	0.196276106376753	INPP5A
ENSG00000068394	-0.299444526374063	-0.444969807316312	-0.153919245431813	4.1590328151881	-4.3096775789908	0.000385598674730904	0.001394576903274	-0.154278124653277	-0.299529272457793	-0.00902697684876044	4.1590328151881	-2.22459842807797	0.0385511875159467	0.152851005242403	-0.145166401720786	-0.290279767241265	-5.30362003074158e-05	4.1590328151881	-2.09520028896163	0.0499244764962966	0.101939894700115	GPKOW
ENSG00000068400	-0.00754873410451307	-0.1110821139561	0.0959846457470737	4.95797805714951	-0.152707576257349	0.880254832541515	0.909693926020251	0.0611527010568143	-0.0422876383378762	0.164593040451505	4.95797805714951	1.23820500514455	0.230869644068456	0.430815407905876	-0.0687014351613273	-0.172093416950288	0.0346905466276334	4.95797805714951	-1.39170054564702	0.180250737781702	0.280525854378	GRIPAP1
ENSG00000068438	-0.295526297667065	-0.503169970279555	-0.0878826250545746	4.44458039033988	-2.98087853127584	0.00773881263049264	0.0169026573237959	-0.216870821794719	-0.424200402543849	-0.00954124104558854	4.44458039033988	-2.19082003322014	0.0412658126897354	0.15878170220085	-0.0786554758723463	-0.285837294469538	0.128526342724845	4.44458039033988	-0.795141040738739	0.436449123631418	0.554865859123259	FTSJ1
ENSG00000068489	0.374282972285966	-0.185373414013598	0.933939358585529	0.141113536821369	1.40070104813478	0.177582323960054	0.244461036486664	0.56814036123229	0.0105120252839176	1.12576869718066	0.141113536821369	2.13391765490662	0.0462368434312633	0.168263729311853	-0.193857388946325	-0.750632721082009	0.362917943189359	0.141113536821369	-0.729237882206251	0.474838094019691	0.591450201633867	PRR11
ENSG00000068650	0.575378910245004	0.329174121150197	0.82158369933981	4.5310226319138	4.89467984936988	0.000103376332752768	0.000484067614215146	0.227541301305635	-0.0183221869729259	0.473404789584196	4.5310226319138	1.93835378353619	0.0677338529334168	0.207793182331709	0.347837608939368	0.102152732572121	0.593522485306616	4.5310226319138	2.96527490024892	0.00800942293211158	0.0244238497904708	ATP11A
ENSG00000068654	0.145001297777739	-0.0499132704798366	0.339915866035315	5.37855639364583	1.55809680435674	0.135873965396087	0.195685849557716	-0.0259431461714383	-0.220845995010579	0.168959702667702	5.37855639364583	-0.278786219960896	0.783450324083594	0.884233676312851	0.170944443949177	-0.0239313315560158	0.365820219454371	5.37855639364583	1.83723191599376	0.0820252372191512	0.150619378658046	POLR1A
ENSG00000068697	0.0748483638998518	-0.0312934909606385	0.180990218760342	8.46604515413853	1.47693875537836	0.156236841641842	0.219218898966657	0.0653910702448197	-0.0409637781574648	0.171745918647104	8.46604515413853	1.28773944963885	0.213452822612849	0.411506066845631	0.00945729365503212	-0.0969891188834104	0.115903706193475	8.46604515413853	0.186081283444547	0.854372803168779	0.897736550457491	LAPTM4A
ENSG00000068724	-0.256256432418995	-0.47066685590474	-0.0418460089332504	4.3597151600178	-2.50320103035208	0.0216952034596155	0.0405924258915638	-0.0549300997223527	-0.268988468758253	0.159128269313548	4.3597151600178	-0.537458608281742	0.597251595486493	0.75806049335746	-0.201326332696643	-0.415210149384668	0.0125574839913827	4.3597151600178	-1.97146696932987	0.0635597131939191	0.123160112762084	TTC7A
ENSG00000068745	-0.12571145079243	-0.237722630469415	-0.0137002711154453	4.98881894487412	-2.3506085698765	0.0298102369028598	0.0534314313926435	0.0540990900062512	-0.0578187490727325	0.166016929085235	4.98881894487412	1.01241248371669	0.324185700298585	0.527977848791369	-0.179810540798681	-0.291679743739607	-0.0679413378577557	4.98881894487412	-3.36644444051081	0.00327594427037655	0.0124480558421215	IP6K2
ENSG00000068781	0.488730019193829	0.036417493144045	0.941042545243613	2.28001685440683	2.26306614821707	0.0356599829119133	0.0623705149322069	0.717049113275249	0.266365310440587	1.16773291610991	2.28001685440683	3.33229775660132	0.00353743466373499	0.0487851738220683	-0.22831909408142	-0.678299139390967	0.221660951228127	2.28001685440683	-1.06271258912319	0.301364306236785	0.41793592844957	STON1-GTF2A1L
ENSG00000068784	-0.0595150596686609	-0.249220452094537	0.130190332757215	3.47200733783962	-0.657073640578284	0.51909199687457	0.598679844142827	-0.0193331645890229	-0.208482918042675	0.16981658886463	3.47200733783962	-0.214074045627241	0.832792473757185	0.91348606827267	-0.040181895079638	-0.229079050279843	0.148715260120567	3.47200733783962	-0.445524760805358	0.661025105483171	0.749738960693945	SRBD1
ENSG00000068796	-0.205104125429831	-0.310550700448054	-0.0996575504116088	4.73123142356877	-4.07388500209936	0.000658606272042169	0.00214574718775652	-0.104963790737429	-0.210283121831957	0.000355540357099254	4.73123142356877	-2.08736435266648	0.0507024937325109	0.176552189577401	-0.100140334692402	-0.205396904715861	0.00511623533105594	4.73123142356877	-1.99263003790967	0.061013720015877	0.11908200863978	KIF2A
ENSG00000068878	-0.239288922458369	-0.428199981620594	-0.0503778632961433	6.70463897336901	-2.65296828924256	0.0157872891499903	0.0309675446707514	-0.289506787696675	-0.47869153021616	-0.100322045177191	6.70463897336901	-3.20508454611324	0.00470445380799279	0.0546800186183354	0.0502178652383067	-0.139076159680815	0.239511890157429	6.70463897336901	0.555633201892881	0.585009484667694	0.687271944849672	PSME4
ENSG00000068885	0.619033347166238	0.436987435359547	0.80107925897293	4.0278948329637	7.12196708809242	9.53901873771629e-07	1.5053193911296e-05	0.260085101857591	0.0784202697652417	0.441749933949941	4.0278948329637	2.99855115198418	0.00744299984269166	0.0665680307095594	0.358948245308647	0.17746291070817	0.540433579909124	4.0278948329637	4.14244876875869	0.000563584045882626	0.00333608463277948	IFT80
ENSG00000068903	0.169613708476668	-0.011089799977534	0.35031721693087	3.4381368694971	1.96589905061166	0.06424512955044	0.103276603926106	0.196388457564419	0.0162205032292033	0.376556411899634	3.4381368694971	2.28299657292328	0.0342418642358957	0.142166059001296	-0.0267747490877506	-0.206695241390714	0.153145743215213	3.4381368694971	-0.311681931656534	0.758710020014451	0.826283019628147	NA
ENSG00000068912	-0.0397365318753042	-0.29428086894477	0.214807805194162	6.67662040475377	-0.326959054152142	0.747308739409472	0.800916295276966	-0.0743349482285618	-0.329243810428764	0.180573913971641	6.67662040475377	-0.610766146034139	0.548663185866268	0.721657213061867	0.0345984163532576	-0.220458986284113	0.289655818990628	6.67662040475377	0.284109094339735	0.779430194037888	0.841967058763188	ERLEC1
ENSG00000068971	-0.157036947718504	-0.297078517539259	-0.0169953778977494	4.59588441605288	-2.34861441908136	0.0299329477364415	0.0536239718802883	-0.0291049980531382	-0.168960183706712	0.110750187600436	4.59588441605288	-0.435868865753036	0.667892241889774	0.811102861969499	-0.127931949665366	-0.267698256727172	0.0118343573964398	4.59588441605288	-1.91709385934353	0.0705406461549597	0.133840238694608	PPP2R5B
ENSG00000069011	-2.07791592227695	-2.49006777226015	-1.66576407229375	5.38184632739304	-10.5593592392253	2.41519286754772e-09	2.82469250947993e-07	-0.624636829647108	-1.03676694804229	-0.212506711251929	5.38184632739304	-3.17438853118179	0.00503816749304232	0.0562995025831446	-1.45327909262985	-1.86535135191379	-1.0412068333459	5.38184632739304	-7.38656450493626	5.70569719173946e-07	2.69512545127653e-05	PITX1
ENSG00000069020	-0.441673139820852	-0.749538074649049	-0.133808204992655	6.56966104169639	-3.00474492266304	0.00734193969199503	0.0161518067961421	0.100539293575332	-0.207747996286818	0.408826583437483	6.56966104169639	0.683041446773269	0.5029063458209	0.687045781042108	-0.542212433396185	-0.850666948546211	-0.233757918246159	6.56966104169639	-3.68167279291704	0.00160609633155937	0.00725659584327709	MAST4
ENSG00000069188	-0.3127125079844	-0.61099240284332	-0.0144326131254796	7.57483302447864	-2.19577643119176	0.0408568222065193	0.0700966563208094	-0.135168832028386	-0.434002110805443	0.163664446748671	7.57483302447864	-0.947358702902899	0.355467094902939	0.560629190949589	-0.177543675956014	-0.476611531124026	0.121524179211998	7.57483302447864	-1.24337553915387	0.229002012455293	0.337892199807304	SDK2
ENSG00000069248	0.0915093768604356	-0.00606739759525182	0.189086151316123	4.65823682477195	1.96420127265586	0.0644554356969345	0.103579073011717	0.0559049230204458	-0.0415488792325218	0.153358725273413	4.65823682477195	1.20148433676019	0.244471216530607	0.446080398250869	0.0356044538399898	-0.0617901323362162	0.132999040016196	4.65823682477195	0.765660705903464	0.453377988580677	0.571160183351141	NUP133
ENSG00000069275	0.142600593368631	-0.0144780101832271	0.299679196920488	7.33879768491678	1.90138975189654	0.0726796771691959	0.114783653158465	0.0118104926704188	-0.145548177883917	0.169169163224754	7.33879768491678	0.157196975004106	0.876764458925344	0.939841940932506	0.130790100698212	-0.0266864708360616	0.288266672232485	7.33879768491678	1.73950535857515	0.0982817760033892	0.173280763548014	NUCKS1
ENSG00000069329	-0.123805004885933	-0.224464558348409	-0.0231454514234574	6.37849656721653	-2.57602486079602	0.0186009614536892	0.0355618544881175	-0.0455968799885316	-0.146380867651741	0.0551871076746781	6.37849656721653	-0.947568110808574	0.355363193778061	0.560597126449164	-0.0782081248974018	-0.179039795092612	0.0226235452978082	6.37849656721653	-1.62450764813339	0.120903836620599	0.204258179666472	VPS35
ENSG00000069345	0.00940327120872819	-0.0736502880006304	0.0924568304180868	5.87797777806875	0.237130578851895	0.815118580618173	0.856191866389065	0.0102162518097719	-0.0729024738369406	0.0933349774564844	5.87797777806875	0.257430239422736	0.799641400234586	0.894163016410889	-0.000812980601043733	-0.083953628978901	0.0823276677768135	5.87797777806875	-0.0204801731276141	0.983875986671549	0.988526549954534	DNAJA2
ENSG00000069399	0.137279415073077	-0.168399568157643	0.442958398303797	6.8957911018555	0.940603710896698	0.358829808535668	0.441193986323128	0.230832856541708	-0.0753184012804556	0.536984114363872	6.8957911018555	1.57916833022687	0.1309644428522	0.304946086103487	-0.0935534414686314	-0.39989283094262	0.212785948005357	6.8957911018555	-0.639622560384375	0.530130702042692	0.640917237069711	BCL3
ENSG00000069424	0.584993217836673	0.28418390274932	0.885802532924026	2.75341290765786	4.07311243058771	0.000659763871618058	0.00214752374824356	0.254726584042178	-0.0450654607324947	0.554518628816852	2.75341290765786	1.77959433743636	0.0913028316516398	0.245427749615033	0.330266633794494	0.0309156382679795	0.629617629321009	2.75341290765786	2.31073871664519	0.0323544903473518	0.0721738185853075	KCNAB2
ENSG00000069431	-0.183858104723503	-0.40057803419726	0.0328618247502537	2.30410362781761	-1.77685003880313	0.0917664803486427	0.139751287707065	-0.162793523551004	-0.378735617842561	0.0531485707405535	2.30410362781761	-1.5789437631178	0.131015971379635	0.304978099571924	-0.0210645811724994	-0.236667562132776	0.194538399787777	2.30410362781761	-0.204627931961368	0.840060420438492	0.887975259066576	ABCC9
ENSG00000069482	0.865972634851022	0.139937642148807	1.59200762755324	0.23713115617518	2.49812096020578	0.021928213408968	0.0409355829560095	-0.458566847951371	-1.18194537715175	0.264811681249004	0.23713115617518	-1.32771202274086	0.200159594852568	0.395665627192712	1.32453948280239	0.602274477447691	2.04680448815709	0.23713115617518	3.84091930628954	0.0011185859966241	0.00550040061221154	GAL
ENSG00000069493	0.346668485700111	0.117135455004803	0.576201516395419	3.41976354835756	3.16326823486231	0.00516467555300954	0.0120237692222321	0.127458655431516	-0.101393887406293	0.356311198269325	3.41976354835756	1.16648843740648	0.257991911193274	0.461124795786781	0.219209830268595	-0.00932444850190575	0.447744109039097	3.41976354835756	2.00897958165753	0.0591097197943214	0.115995280318161	CLEC2D
ENSG00000069509	-0.303634507144258	-0.492687756970658	-0.114581257317859	3.08489316005497	-3.36382835326002	0.00329528719239653	0.00823176353670422	0.0357622452142436	-0.152666341467421	0.224190831895908	3.08489316005497	0.397507048528371	0.695467741741058	0.82979392319147	-0.339396752358502	-0.52755536948061	-0.151238135236394	3.08489316005497	-3.77789964799157	0.00129083788718288	0.00615676778683905	FUNDC1
ENSG00000069535	0.851881635191548	0.266941976272369	1.43682129411073	7.63187935532985	3.05024719332446	0.0066392120870466	0.014800811436386	0.493315961995585	-0.0927184834218284	1.079350407413	7.63187935532985	1.76306722659291	0.0941261222505757	0.249743762125222	0.358565673195963	-0.227925997827855	0.94505734421978	7.63187935532985	1.28048268307276	0.215938468357212	0.322998269813768	MAOB
ENSG00000069667	0.823152562169666	0.499513686773673	1.14679143756566	6.0206904592567	5.32704663524979	3.97673528955071e-05	0.000229021426014396	0.25305664462006	-0.0708867632084492	0.57700005244857	6.0206904592567	1.6361211039355	0.118434523763217	0.287410125216082	0.570095917549605	0.246048731390701	0.89414310370851	6.0206904592567	3.68473724564211	0.00159496557931878	0.00721747659496531	RORA
ENSG00000069702	-0.639531804323585	-0.998857855927684	-0.280205752719487	6.56196734354515	-3.72769430076811	0.00144676913345513	0.00413206925351018	-0.60720596255517	-0.967023442845494	-0.247388482264847	6.56196734354515	-3.53444003140854	0.00224221092842343	0.0406972476251166	-0.0323258417684151	-0.39233654456456	0.327684861027729	6.56196734354515	-0.188062098758682	0.852841646397317	0.896957452380835	TGFBR3
ENSG00000069712	0.139488175019597	-0.485279303259777	0.764255653298971	0.734547524061171	0.467612191497225	0.645433156712458	0.712526106037069	0.212350876541661	-0.410009158410815	0.834710911494137	0.734547524061171	0.714626652287609	0.483613916271073	0.672318985955043	-0.0728627015220642	-0.694214248927217	0.548488845883089	0.734547524061171	-0.245603602724703	0.808648551791849	0.863621386501816	KIAA1107
ENSG00000069849	-0.494030307064149	-0.657051228187123	-0.331009385941175	7.53350612600007	-6.34712567210442	4.5363480245361e-06	4.40723174766045e-05	-0.238876776739812	-0.402198002945461	-0.0755555505341641	7.53350612600007	-3.06336076900294	0.00644910754304255	0.0628731964707046	-0.255153530324336	-0.418602897064184	-0.091704163584489	7.53350612600007	-3.26952895018844	0.00407261592333351	0.0146536878144257	ATP1B3
ENSG00000069869	-0.114736505907344	-0.208871439249389	-0.0206015725652991	5.46574432472624	-2.55280503960022	0.019539228133195	0.0370978253458645	-0.0594806480829257	-0.15362328826151	0.0346619920956588	5.46574432472624	-1.32329345957544	0.201596158680988	0.397888648021326	-0.0552558578244184	-0.149387896308101	0.0388761806592637	5.46574432472624	-1.22944104989907	0.234061936710617	0.343730232399586	NEDD4
ENSG00000069943	-0.331909846758774	-0.460072936309244	-0.203746757208304	2.84701841837669	-5.42405414932198	3.21785959186713e-05	0.000194164955760447	0.0383740554627869	-0.0893610808756654	0.166109191801239	2.84701841837669	0.629207906002158	0.536779488058161	0.711891120057003	-0.370283902221561	-0.497832184475931	-0.242735619967191	2.84701841837669	-6.08032881052775	7.90484175110707e-06	0.000159106205059227	PIGB
ENSG00000069956	-0.0398988853229474	-0.152031261685837	0.0722334910399421	7.09225898528111	-0.745240733418966	0.465335747934148	0.54858783258556	-0.166626149470382	-0.278945131581967	-0.0543071673587961	7.09225898528111	-3.10711156355042	0.0058523525172915	0.0608167803445055	0.126727264147434	0.0143340265683835	0.239120501726485	7.09225898528111	2.3615477180088	0.0291453644603028	0.0663013325788208	MAPK6
ENSG00000069966	-0.025423791747234	-0.249436566371802	0.198588982877334	4.44103846193471	-0.237702847931913	0.8146811586825	0.855796478858614	0.177582513159561	-0.0460901091355794	0.401255135454702	4.44103846193471	1.66285437098991	0.112912461097141	0.27809011900863	-0.203006304906795	-0.426519726087821	0.0205071162742306	4.44103846193471	-1.9022726685002	0.072557910804377	0.136669566417106	GNB5
ENSG00000069974	-0.366740235725927	-0.578348438741565	-0.155132032710289	5.77228097760204	-3.62988535371395	0.0018062963461633	0.00495997875128693	-0.0131307528221853	-0.224878553227366	0.198617047582995	5.77228097760204	-0.129878590344804	0.898041121507857	0.951916803447958	-0.353609482903742	-0.56539005534902	-0.141828910458463	5.77228097760204	-3.49707247683599	0.00243991681949968	0.00991300117600956	RAB27A
ENSG00000069998	0.0587557632563129	-0.0893662120202597	0.206877738532886	3.6528943368134	0.830802558295556	0.416505076899288	0.50022684049483	0.0366107971725151	-0.111118991475205	0.184340585820235	3.6528943368134	0.519048519690756	0.609779412623299	0.766725868377438	0.0221449660837978	-0.12540137212026	0.169691304287856	3.6528943368134	0.314349976097644	0.756714685154708	0.824924261250711	CECR5
ENSG00000070010	-0.0697168310273133	-0.205642491373486	0.0662088293188596	5.73091739065999	-1.07424424166525	0.296299111924954	0.377100629701096	-0.00896291854678477	-0.144967648729163	0.127041811635594	5.73091739065999	-0.138026439234112	0.891686177370047	0.948836876693294	-0.0607539124805285	-0.196781968830008	0.0752741438689506	5.73091739065999	-0.935432826948866	0.361418503511677	0.4808744485741	UFD1L
ENSG00000070018	-0.269888175945292	-0.448646927317945	-0.0911294245726394	5.22402447461194	-3.16215674390132	0.00517748927768823	0.0120485929948194	-0.231478302670755	-0.410173701379102	-0.0527829039624081	5.22402447461194	-2.71308729244584	0.0138752550548281	0.0899935058549163	-0.0384098732745368	-0.217049247463743	0.14022950091467	5.22402447461194	-0.450331714916606	0.657617888118651	0.74696148914392	NA
ENSG00000070061	-0.153429556918865	-0.274326678598598	-0.0325324352391312	5.27230324251601	-2.65803023937991	0.0156171011103794	0.0306851976859262	-0.120165397217764	-0.241028495049017	0.000697700613489283	5.27230324251601	-2.08234436902539	0.0512066704275264	0.177287709546795	-0.0332641597011012	-0.154092170768594	0.0875638513663919	5.27230324251601	-0.576601513765989	0.571044048595918	0.675948160661022	IKBKAP
ENSG00000070081	-0.136454119709012	-0.412234481961643	0.139326242543618	7.12233438929333	-1.0363111292422	0.313194839744781	0.394417451236941	-0.231819256458945	-0.508061175636526	0.044422662718635	7.12233438929333	-1.75762723623956	0.0950718322764585	0.251558418522527	0.0953651367499333	-0.181064716187311	0.371794989687177	7.12233438929333	0.722556048800201	0.478839575696444	0.594797273547496	NUCB2
ENSG00000070087	-0.26217000410007	-0.429401258551304	-0.0949387496488361	6.20502474733266	-3.28346507466387	0.00394732993958892	0.00958578703868668	0.0852205418439942	-0.0821946424867898	0.252635726174778	6.20502474733266	1.06614504707226	0.299850145689655	0.504876126751526	-0.347390545944064	-0.514874519800698	-0.179906572087431	6.20502474733266	-4.34421775533354	0.000356570035062577	0.00235403342206724	PFN2
ENSG00000070159	0.216318280885134	-0.0494672437058171	0.482103805476085	4.11950802197318	1.70462457940564	0.104724068642737	0.156411578727665	0.375093652482227	0.10982430475668	0.640363000207774	4.11950802197318	2.96155289122507	0.00807531187536853	0.0690362890308014	-0.158775371597093	-0.423795055849275	0.106244312655089	4.11950802197318	-1.25479232450368	0.224919402882371	0.333269360270045	PTPN3
ENSG00000070193	2.21442278520113	0.946088919786718	3.48275665061555	1.816883893297	3.65673762832416	0.00169958042182359	0.00472427456662635	0.407089148160664	-0.856544982883002	1.67072327920433	1.816883893297	0.6747377763516	0.50805045638435	0.690949420396954	1.80733363704047	0.545760058637179	3.06890721544376	1.816883893297	3.00049283849718	0.00741117438931281	0.0230076046708717	FGF10
ENSG00000070214	0.893778494046675	0.412453153382422	1.37510383471093	5.35066262970175	3.88917980096364	0.0010023467291575	0.00305622478101029	0.310695387630842	-0.170570818651345	0.791961593913029	5.35066262970175	1.35212326867286	0.192368218499156	0.386305775684823	0.583083106415833	0.101882192509256	1.06428402032241	5.35066262970175	2.5378787142129	0.0201657641679198	0.0493813066000605	SLC44A1
ENSG00000070269	0.999563369389177	0.540336762517281	1.45878997626107	4.48307979495036	4.5587957814945	0.000219550861525093	0.000884064017317889	0.07168652954193	-0.386874546245021	0.530247605328881	4.48307979495036	0.327421516976597	0.746964519744953	0.861344757655425	0.927876839847247	0.469648970214535	1.38610470947996	4.48307979495036	4.2410723657091	0.00045051345358623	0.00281150055176211	TMEM260
ENSG00000070366	0.279858279733769	0.140333513873477	0.41938304559406	5.24104291845434	4.20100990694544	0.000493399297206591	0.00170280411820695	0.285629357343793	0.14614808249889	0.425110632188696	5.24104291845434	4.28897764349132	0.000404125249719263	0.021076108283686	-0.00577107761002438	-0.145207424705356	0.133665269485307	5.24104291845434	-0.0866857609505738	0.93183729604491	0.952087724618957	SMG6
ENSG00000070367	0.229604519605235	0.0269812444444071	0.432227794766062	5.71315765508099	2.37332901952624	0.028444741894115	0.0512853468747641	-0.0160570127298412	-0.218791480997106	0.186677455537423	5.71315765508099	-0.1658838121298	0.870018119462297	0.935932769859476	0.245661532335076	0.0428937815061714	0.44842928316398	5.71315765508099	2.53749456367487	0.0201821362688713	0.0494127730743448	EXOC5
ENSG00000070371	0.729865626078901	0.478087052218518	0.981644199939284	2.04323726675127	6.0714299563914	8.05390575534334e-06	6.80242286825477e-05	0.0393322677238181	-0.211523171079467	0.290187706527103	2.04323726675127	0.32839180672616	0.746242492531746	0.860932800754857	0.690533358355083	0.440071800794378	0.940994915915789	2.04323726675127	5.77444746021433	1.51095697929169e-05	0.000251483311674872	CLTCL1
ENSG00000070404	-1.41188621467165	-1.94403585759607	-0.879736571747237	2.67797369160433	-5.55690242139292	2.4119283067333e-05	0.000156700976070722	0.783043571749269	0.252700637247966	1.31338650625057	2.67797369160433	3.09240231120519	0.00604673098337261	0.0614514505860235	-2.19492978642092	-2.72447339255472	-1.66538618028713	2.67797369160433	-8.68131972975183	5.27861596704612e-08	5.65295445814428e-06	FSTL3
ENSG00000070413	0.0401486647971119	-0.0740724144199652	0.154369744014189	6.06029071484102	0.736193019740437	0.470694101234937	0.553719043178693	0.0391723822183252	-0.0751608288345285	0.153505593271179	6.06029071484102	0.717586782103473	0.481828341910474	0.671074247728976	0.00097628257878668	-0.113399015382832	0.115351580540405	6.06029071484102	0.0178776384088039	0.985924712214005	0.990017735856437	DGCR2
ENSG00000070423	-0.196678962910485	-0.434868579050348	0.0415106532293788	4.40390424416401	-1.72942579732792	0.100107354582841	0.150519789934744	-0.0884694824057073	-0.326282828769716	0.149343863958302	4.40390424416401	-0.779155445344768	0.445579434233775	0.641724040947093	-0.108209480504777	-0.345842708665687	0.129423747656132	4.40390424416401	-0.95372900821459	0.35231563762271	0.47203095026349	RNF126
ENSG00000070444	-0.0433437974880482	-0.1654526587064	0.0787650637303032	4.65600894317627	-0.743441200413648	0.466398561549345	0.549656033264093	-0.132734930380287	-0.25468960501799	-0.0107802557425832	4.65600894317627	-2.27957361905423	0.0344816573848236	0.142697100723213	0.0893911328922385	-0.032489525080621	0.211271790865098	4.65600894317627	1.53612479431172	0.141155940607769	0.231016879466448	MNT
ENSG00000070476	-0.219739587977585	-0.312146605363126	-0.127332570592045	4.5291882770935	-4.98046853764904	8.54068164412948e-05	0.000416610649462769	0.00351051155107562	-0.088768378328347	0.0957894014304982	4.5291882770935	0.0796773521213309	0.937335336668152	0.968897181595196	-0.223250099528661	-0.315461741442618	-0.131038457614704	4.5291882770935	-5.07075647547043	6.99074797470012e-05	0.000742978813159606	ZXDC
ENSG00000070495	-0.196564677786419	-0.348259449343122	-0.0448699062297163	5.1940409981887	-2.71394920102194	0.0138495176633172	0.0276970610546938	-0.179778337507962	-0.331408316464935	-0.0281483585509883	5.1940409981887	-2.48324250390181	0.0226242510946721	0.113872443808776	-0.0167863402784576	-0.168371020751834	0.134798340194918	5.1940409981887	-0.231935676771778	0.81909221107137	0.872317970782681	JMJD6
ENSG00000070501	0.0799792320985921	-0.219248181714957	0.379206645912142	2.1449369198519	0.55981263832136	0.582212206726429	0.656896819057832	0.103379312856398	-0.194759134381343	0.401517760094139	2.1449369198519	0.726243910323504	0.476628604783286	0.667460840138224	-0.0234000807578059	-0.321064717530669	0.274264556015057	2.1449369198519	-0.164648190278887	0.870977112399746	0.908813956559751	POLB
ENSG00000070540	1.04421252035916	0.695965322957175	1.39245971776114	6.19772178169658	6.28012248372423	5.21074612773445e-06	4.9160428665761e-05	0.259727173423397	-0.0889007136337559	0.60835506048055	6.19772178169658	1.56035031610476	0.135341675987559	0.311161647399125	0.784485346935759	0.435716315836127	1.13325437803539	6.19772178169658	4.71100721111962	0.000155903205631239	0.00129060922635833	WIPI1
ENSG00000070610	-0.252098344293622	-0.413110336055961	-0.0910863525312835	5.3415541390077	-3.27928089507667	0.00398454362465913	0.00966530064251381	-0.26778516937819	-0.428774083613753	-0.106796255142626	5.3415541390077	-3.48383355265491	0.00251401485786043	0.04258403178309	0.0156868250845674	-0.145277332281866	0.176650982451001	5.3415541390077	0.204113966068021	0.84045630136988	0.888259865294414	GBA2
ENSG00000070614	0.432114043391831	0.226230094425579	0.637997992358083	5.31115840980736	4.39584872933582	0.000317231800425641	0.00118805257025396	0.376760371498921	0.170920442894603	0.58260030010324	5.31115840980736	3.8335615611201	0.00113745230857631	0.0309250357306531	0.0553536718929095	-0.150441757468178	0.261149101253997	5.31115840980736	0.563349039250529	0.579850597147155	0.683131006665892	NDST1
ENSG00000070669	-0.300014863188579	-0.587836651562503	-0.0121930748146551	5.87887694706283	-2.18316193948456	0.0419051115949633	0.0716585580894368	-0.0767811286105964	-0.364829132930483	0.21126687570929	5.87887694706283	-0.558285654800743	0.583233426561529	0.747572566581241	-0.223233734577983	-0.511358127610703	0.0648906584547376	5.87887694706283	-1.62273141855594	0.121285321565012	0.20477936890547	ASNS
ENSG00000070718	0.598515239826901	0.41458708759061	0.782443392063193	2.80536870047597	6.81543928359751	1.75070405911233e-06	2.29110328780662e-05	0.4760699843948	0.292759570863149	0.659380397926451	2.80536870047597	5.439393918202	3.11219179680095e-05	0.00924954708127729	0.122445255432101	-0.060599613568118	0.30549012443232	2.80536870047597	1.40104230730041	0.177481778404384	0.277185359192661	AP3M2
ENSG00000070731	-0.220853662556169	-0.444951900374645	0.0032445752623069	1.03972562181153	-2.06411082849511	0.053076303613889	0.0877867794623023	0.359245071706064	0.136031932700203	0.582458210711926	1.03972562181153	3.37083823897915	0.00324370812761991	0.0468934364721617	-0.580098734262233	-0.802938201094896	-0.35725926742957	1.03972562181153	-5.45226122194808	3.02629712787859e-05	0.000412593998124478	ST6GALNAC2
ENSG00000070756	0.411483131898155	0.207960025732707	0.615006238063603	9.09866759649093	4.23452949616048	0.000457252194241802	0.0016024958863398	0.0116565976723866	-0.192283168008066	0.215596363352839	9.09866759649093	0.119711738801903	0.905980672521526	0.955160446469024	0.399826534225769	0.195706319903866	0.603946748547671	9.09866759649093	4.10253641477523	0.000617084444403288	0.00355819057564066	PABPC1
ENSG00000070759	0.0932739939835412	-0.0971191470125479	0.28366713497963	3.54624880664353	1.02606795118166	0.31787276102887	0.399394842615044	0.0600107133792815	-0.129850557269865	0.249871984028428	3.54624880664353	0.662001928014804	0.515997983782411	0.697019269483132	0.0332632806042596	-0.156354917087422	0.222881478295941	3.54624880664353	0.367410795608875	0.717413343710664	0.795557015170098	TESK2
ENSG00000070761	-0.355903222540647	-0.510004277252031	-0.201802167829263	4.19023142788627	-4.83719011897363	0.000117529307586059	0.000535852666923895	-0.080831237884865	-0.234643821231365	0.0729813454616354	4.19023142788627	-1.100662604326	0.28492801542816	0.489379912884629	-0.275071984655782	-0.428745017410593	-0.121398951900971	4.19023142788627	-3.74900091630433	0.00137842685623908	0.0064718709391493	CFAP20
ENSG00000070770	0.174575671518941	0.0756353631531172	0.273515979884764	5.74578295134918	3.69553491277304	0.00155635324777915	0.00439052477641135	0.0264666434703127	-0.0725339409738712	0.125467227914497	5.74578295134918	0.559922547586005	0.582138736188296	0.746851790579388	0.148109028048628	0.0490919957388794	0.247126060358377	5.74578295134918	3.13284186726125	0.00552685825599404	0.0183953249047071	CSNK2A2
ENSG00000070778	0.140233873396325	-0.0118466904788632	0.292314437271514	5.09446363783488	1.93128364894353	0.0686560625025319	0.109389653702217	0.181227267065802	0.0292462683830641	0.33320826574854	5.09446363783488	2.49747468702231	0.021958024396767	0.112510729766549	-0.0409933936694769	-0.192909883411262	0.110923096072308	5.09446363783488	-0.56516570999092	0.578639315236358	0.681933439452534	PTPN21
ENSG00000070785	-0.260964227805804	-0.455714107906291	-0.0662143477053183	3.6848320742413	-2.80653607208398	0.011335115533048	0.0233715955045753	-0.124645517999186	-0.3188916481269	0.0696006121285278	3.6848320742413	-1.34397484237697	0.194941747867844	0.389300751720709	-0.136318709806619	-0.330334135491551	0.0576967158783139	3.6848320742413	-1.47158737717569	0.157663328116102	0.252178637571633	EIF2B3
ENSG00000070808	0.999341500820084	0.483752600433612	1.51493040120656	2.37486121901647	4.05954361572529	0.000680430852166989	0.00220354672785104	-0.0428185092076803	-0.55656485910152	0.47092784068616	2.37486121901647	-0.174561972698863	0.86328871836333	0.932051518386883	1.04216001002776	0.529211600509013	1.55510841954652	2.37486121901647	4.25527434085404	0.000436228193478024	0.00274186618561971	CAMK2A
ENSG00000070814	-0.16791456218034	-0.291193669529793	-0.0446354548308871	5.5706364576281	-2.85276323068133	0.0102496067697966	0.0214646564223731	-0.206029292530207	-0.329346917836853	-0.0827116672235611	5.5706364576281	-3.49921531167079	0.00242812790359148	0.0422407415233129	0.038114730349867	-0.0852042121788951	0.161433672878629	5.5706364576281	0.647336220025903	0.525235554120361	0.636611276715529	TCOF1
ENSG00000070831	-0.234250974942079	-0.347687777487798	-0.12081417239636	7.25512759434489	-4.32508132962546	0.0003723696087465	0.00135406253009452	-0.202951237209286	-0.316587836919022	-0.0893146374995495	7.25512759434489	-3.74059182990945	0.00140500726279947	0.0341609131539234	-0.0312997377327937	-0.145016547170462	0.0824170717048747	7.25512759434489	-0.576478188705269	0.571125682489231	0.675974200594062	CDC42
ENSG00000070882	1.36206209760351	0.971307301908977	1.75281689329805	3.7685780686813	7.30061487524291	6.73532572613707e-07	1.18803074987056e-05	0.65368837930663	0.26388120435828	1.04349555425498	3.7685780686813	3.51226910672925	0.00235751746070407	0.0414795647120061	0.708373718296882	0.31902746895805	1.09771996763571	3.7685780686813	3.81059937879711	0.00119839481297701	0.00580534559090281	OSBPL3
ENSG00000070950	-0.249665725532758	-0.404981598585871	-0.094349852479645	2.76680631201576	-3.36674273380509	0.00327374584046819	0.00819107907899558	-0.134620689957195	-0.289412295494167	0.0201709155797768	2.76680631201576	-1.82150872169231	0.0844705370101384	0.235875231631217	-0.115045035575563	-0.269610372051624	0.0395203009004982	2.76680631201576	-1.55891568581505	0.135680340205064	0.223999224450841	RAD18
ENSG00000070961	1.56466223244032	1.16204587366007	1.96727859122057	7.63816596708519	8.13946820086845	1.39169037386181e-07	3.92048679817415e-06	0.227521927453893	-0.175847828242196	0.630891683149982	7.63816596708519	1.18137227379944	0.252174403360935	0.454665814773236	1.33714030498643	0.933455122082999	1.74082548788986	7.63816596708519	6.93746840998777	1.37267753395363e-06	4.71992478525378e-05	ATP2B1
ENSG00000071051	0.209123048408212	0.0487523217774412	0.369493775038982	6.9479078189285	2.73113804424302	0.0133456524147836	0.0268347653328076	-0.137762348169884	-0.298383768101162	0.022859071761395	6.9479078189285	-1.79636226590114	0.0885138835757706	0.241356146822361	0.346885396578095	0.18616110699676	0.507609686159431	6.9479078189285	4.52034258441404	0.000239440653228431	0.0017698171360072	NCK2
ENSG00000071054	0.307969985541849	0.0946656779452759	0.521274293138422	7.55676675024981	3.02395702269048	0.00703685201564793	0.0155616826743003	-0.00992022423998851	-0.223619050494543	0.203778602014566	7.55676675024981	-0.0972268465872599	0.923574607446381	0.963404577876815	0.317890209781837	0.104023137397565	0.53175728216611	7.55676675024981	3.11315021288839	0.0057743260117245	0.0190651964270377	MAP4K4
ENSG00000071073	-0.10923622705501	-0.560110547956512	0.341638093846493	2.22207245987977	-0.50743221808178	0.617748617216943	0.688902651107829	-0.384107618292578	-0.833347342487144	0.0651321059019878	2.22207245987977	-1.79077744948825	0.0894344354182349	0.242998791965802	0.274871391237569	-0.173668487346658	0.723411269821795	2.22207245987977	1.28349838722909	0.214902781371354	0.321757856975317	MGAT4A
ENSG00000071082	-0.213301750606498	-0.391313147281752	-0.0352903539312446	7.25321645238713	-2.50965174355884	0.0214026794337389	0.0401200146680816	-0.218532501860384	-0.396857195970541	-0.0402078077502271	7.25321645238713	-2.56667805793835	0.018973411799718	0.105248800025911	0.00523075125388583	-0.17321988491616	0.183681387423931	7.25321645238713	0.0613921460681984	0.951694442848785	0.966506539650037	RPL31
ENSG00000071127	-0.219555218076318	-0.416967675063687	-0.0221427610889477	8.23831091823069	-2.32935701740695	0.0311423235490473	0.0554788135961377	-0.32345369590535	-0.521254903394652	-0.125652488416048	8.23831091823069	-3.42491681187311	0.00287161534298962	0.0441505640179681	0.103898477829032	-0.0940696987451465	0.301866654403211	8.23831091823069	1.0992099472629	0.285544872992591	0.400991894215521	WDR1
ENSG00000071189	0.314753768306655	0.168737742095274	0.460769794518036	6.0173136708361	4.51478695054717	0.000242461304274186	0.00095431185040495	-0.100484099913131	-0.246637033119697	0.0456688332934355	6.0173136708361	-1.4399806582346	0.166307347679946	0.353611061018789	0.415237868219786	0.269038675431959	0.561437061007613	6.0173136708361	5.94865559848714	1.04325088238285e-05	0.000192829599854401	SNX13
ENSG00000071205	0.321470504381587	0.163955081801431	0.478985926961743	4.39385967242714	4.27449582106186	0.000417617248317915	0.00149001840708342	-0.0378155918378571	-0.195079576634726	0.119448392959012	4.39385967242714	-0.503626384026493	0.620370242539221	0.774855246846753	0.359286096219444	0.202143475828637	0.516428716610251	4.39385967242714	4.78865189915425	0.000131004142341286	0.00114836178759284	ARHGAP10
ENSG00000071242	0.202685295150805	-0.1057746252942	0.51114521559581	3.48198847962304	1.37622786628198	0.184913142520018	0.253210978664064	0.47470703498111	0.167145144501248	0.782268925460972	3.48198847962304	3.23265973640689	0.00442315231384319	0.0537130031746723	-0.272021739830306	-0.579176854078526	0.0351333744179151	3.48198847962304	-1.85486672769343	0.0793566635247375	0.146582571769393	RPS6KA2
ENSG00000071243	0.301795175436677	0.161934768459699	0.441655582413656	3.62483586580442	4.51943716841843	0.000239930328182045	0.000946830541228102	0.0919302342634039	-0.0475551983605522	0.23141566688736	3.62483586580442	1.38037269800406	0.18365480842286	0.375090014174451	0.209864941173274	0.0705586806139071	0.34917120173264	3.62483586580442	3.15526694172637	0.00525761233629665	0.0177647021835033	ING3
ENSG00000071246	0.195359698825097	-0.0412168206341399	0.431936218284333	2.79840788690045	1.72953831223765	0.100086815998383	0.150511088181082	0.129826688901819	-0.105954527675638	0.365607905479275	2.79840788690045	1.15324511755345	0.263252299268526	0.466132337048865	0.065533009923278	-0.169907097816322	0.300973117662878	2.79840788690045	0.5829704151496	0.566836396614454	0.672566860382106	VASH1
ENSG00000071282	-1.22901501361876	-1.61241091522175	-0.845619112015777	2.82692479166352	-6.71392630661209	2.14664562044793e-06	2.59838579890112e-05	-0.386284738755418	-0.768396660090142	-0.00417281742069453	2.82692479166352	-2.1173068915629	0.047787516788903	0.171428066959035	-0.842730274863344	-1.22428601845282	-0.46117453127387	2.82692479166352	-4.62591287088119	0.000188752464679701	0.00148181775433213	LMCD1
ENSG00000071462	-0.39324893037745	-0.573360430800649	-0.21313742995425	5.45551538947669	-4.57291315562451	0.000212675609969768	0.000863586565579413	-0.200623138677328	-0.380748364745631	-0.0204979126090242	5.45551538947669	-2.33277756265693	0.0309242541350759	0.134899366063738	-0.192625791700122	-0.372727431822268	-0.0125241515779762	5.45551538947669	-2.24008045484902	0.0373625927731514	0.0807891205324509	WBSCR22
ENSG00000071537	0.44003356458758	0.240408763622872	0.639658365552288	7.63776485758542	4.61676911832041	0.000192676214232988	0.00079830319240242	-0.0967337952516774	-0.29673215018069	0.103264559677335	7.63776485758542	-1.01302147406741	0.323902294601721	0.527759938554356	0.536767359839257	0.336612633266559	0.736922086411955	7.63776485758542	5.61677590090602	2.1194447977294e-05	0.000317328613312122	SEL1L
ENSG00000071539	0.880294154134767	0.198272534012716	1.56231577425682	0.417523857784028	2.70331418722211	0.0141702969422394	0.0282339292433854	0.0691374715592561	-0.610341594636213	0.748616537754725	0.417523857784028	0.213110211170083	0.833533363130465	0.913851168439926	0.811156682575511	0.132742277969311	1.48957108718171	0.417523857784028	2.50424339879952	0.021647681336316	0.0521454878892819	TRIP13
ENSG00000071553	0.0120695022622597	-0.112035567547909	0.136174572072428	6.59867100392513	0.203688582153824	0.840783985269435	0.876913131316996	0.143192008573331	0.0189146213765682	0.267469395770095	6.59867100392513	2.41320110113246	0.0261882331688418	0.123162830414241	-0.131122506311072	-0.255469998572027	-0.00677501405011641	6.59867100392513	-2.20854909840101	0.0398199011680794	0.0849115965172497	ATP6AP1
ENSG00000071564	-0.029202143689357	-0.17715976158189	0.118755474203176	5.05058549519604	-0.413375040866824	0.684005743853177	0.747000632667742	-0.00655993690349188	-0.154414017978723	0.141294144171739	5.05058549519604	-0.0929251334736308	0.926945507376125	0.964125038773699	-0.0226422067858651	-0.170428451643085	0.125144038071355	5.05058549519604	-0.320886603284108	0.751833608892139	0.821737305262021	TCF3
ENSG00000071575	-1.40351623679019	-1.82595030813167	-0.981082165448718	4.75753688271879	-6.95865571856066	1.31617947202267e-06	1.89965862273724e-05	-0.553702185198367	-0.975641205852375	-0.131763164544359	4.75753688271879	-2.74848514992597	0.0128549152029515	0.0864118856646894	-0.849814051591824	-1.27151190500368	-0.428116198179964	4.75753688271879	-4.22074743661311	0.000471780524598409	0.00290467597991639	TRIB2
ENSG00000071626	-0.120761266775723	-0.264204956063588	0.0226824225121414	6.78829155903759	-1.76324662586029	0.0940950740722672	0.142879077190154	-0.256095632167532	-0.399751708666923	-0.11243955566814	6.78829155903759	-3.73374813243969	0.00142701544301594	0.0343979375430767	0.135334365391809	-0.00840981573617883	0.279078546519796	6.78829155903759	1.97189899431866	0.0635068043643278	0.123074590195767	DAZAP1
ENSG00000071655	-0.35976905788404	-0.501152862146432	-0.218385253621648	6.42435957454179	-5.32955555430889	3.9549662267048e-05	0.000227954893978807	-0.274530830094914	-0.416094977792743	-0.132966682397086	6.42435957454179	-4.06167053599717	0.000677148900479677	0.026658501028393	-0.0852382277891257	-0.226874620505257	0.0563981649270058	6.42435957454179	-1.2604522624064	0.222916374672875	0.331156475268833	MBD3
ENSG00000071794	0.0929456123957788	-0.0520744203668747	0.237965645158432	4.44429934624542	1.34235610462387	0.195456232723081	0.265317415468998	0.212709780511004	0.0679091788404823	0.357510382181525	4.44429934624542	3.07669142340396	0.00626127836402714	0.0623402669801603	-0.119764168115225	-0.264461583559969	0.0249332473295189	4.44429934624542	-1.73353644376263	0.0993593467469262	0.174938789597468	HLTF
ENSG00000071859	-0.235695229015428	-0.37756404288293	-0.0938264151479259	5.47953513704769	-3.47961105287925	0.0025381120966725	0.00662212657694224	-0.0628752800570194	-0.204759975071193	0.0790094149571543	5.47953513704769	-0.928135169085915	0.365093416089019	0.569859316234185	-0.172819948958408	-0.314692174188848	-0.0309477237279684	5.47953513704769	-2.55131063748821	0.0196011190270608	0.0482089934836318	FAM50A
ENSG00000071889	-0.0656568404486073	-0.190359487241642	0.0590458063444271	4.17361235707711	-1.10273499281174	0.284049682295736	0.363787930703568	0.0629411038257652	-0.0615267373851532	0.187408945036684	4.17361235707711	1.05911726039378	0.302956208873143	0.507653084181279	-0.128597944274373	-0.252950042574458	-0.00424584597428684	4.17361235707711	-2.16594665459836	0.0433754301883746	0.0909451367677041	FAM3A
ENSG00000071894	0.0144646480448634	-0.106422222487166	0.135351518576893	5.54099952485824	0.250608376927313	0.804833493630982	0.847418874373239	-0.00106844228723801	-0.12198532421173	0.119848439637254	5.54099952485824	-0.018506784875131	0.985429435892049	0.993716903114546	0.0155330903321014	-0.105386456245858	0.136452636910061	5.54099952485824	0.269047032163882	0.790822030856071	0.850279143997534	CPSF1
ENSG00000071967	-0.0759083495759221	-0.326898448960295	0.175081749808451	8.50986641175603	-0.633431718230651	0.534077519206265	0.612638881189263	0.237001331250356	-0.0144948001084611	0.488497462609174	8.50986641175603	1.97372355630215	0.0632837890767925	0.19940063289267	-0.312909680826278	-0.564621020165072	-0.0611983414874847	8.50986641175603	-2.60365278105959	0.0175400417218522	0.0442809511095671	CYBRD1
ENSG00000071991	-2.7078329044551	-3.12787906986617	-2.28778673904404	2.9579474158934	-13.5018004413835	3.9730431873416e-11	2.53353740341888e-08	-0.067244671448746	-0.485895383954642	0.35140604105715	2.9579474158934	-0.336413092420116	0.740282851794204	0.856899957218216	-2.64058823300636	-3.05864134037281	-2.22253512563991	2.9579474158934	-13.2292759538387	5.63121968972134e-11	5.41388457297687e-08	CDH19
ENSG00000071994	-0.194857381467558	-0.307748626285187	-0.0819661366499287	5.15660713380169	-3.61512607890294	0.00186775535106077	0.00509880128819449	-0.138254402561741	-0.25108746836505	-0.0254213367584318	5.15660713380169	-2.56631184880445	0.0189881469003907	0.105248800025911	-0.0566029789058167	-0.169400635897105	0.0561946780854712	5.15660713380169	-1.05100808540039	0.306568873596017	0.423406586743696	PDCD2
ENSG00000072042	-0.126311332338011	-0.242365890516069	-0.0102567741599523	6.42117812590807	-2.27953865678633	0.034484114624221	0.0606161689090586	0.0422940831904484	-0.0739081800552284	0.158496346436125	6.42117812590807	0.762310455261539	0.455326923041909	0.650172608432577	-0.168605415528459	-0.284866679747063	-0.052344151309855	6.42117812590807	-3.03740935756887	0.00683058261017146	0.0215970798823744	RDH11
ENSG00000072062	-0.0493499784715716	-0.143092788551326	0.0443928316081832	6.03557157663911	-1.1025945650605	0.284109136638628	0.363830860602767	0.0047626685483726	-0.0890697569288143	0.0985950940255595	6.03557157663911	0.10630758778136	0.916463725729661	0.959556607823112	-0.0541126470199442	-0.1479767376066	0.0397514435667115	6.03557157663911	-1.20744164256254	0.242224105434223	0.353395790103621	PRKACA
ENSG00000072071	0.446634295478177	0.257350845256452	0.635917745699903	3.52251203659883	4.94204018266897	9.30262095801191e-05	0.000445031742766739	0.305074120643919	0.11632769808688	0.493820543200958	3.52251203659883	3.38527136046325	0.00313999600611462	0.0461236949572643	0.141560174834259	-0.0469462132486538	0.330066562917171	3.52251203659883	1.57283029637885	0.132425290868794	0.219701325165363	ADGRL1
ENSG00000072110	-0.151989225864897	-0.371880977996181	0.067902526266387	7.31838935577228	-1.44767378809051	0.164168638426206	0.22872781469805	-0.271538688983953	-0.491820602057997	-0.0512567759099089	7.31838935577228	-2.58178293085697	0.0183749649790398	0.103485501280991	0.119549463119056	-0.10089479641444	0.339993722652552	7.31838935577228	1.13583614244799	0.270288518300435	0.384844983582341	ACTN1
ENSG00000072121	0.430850730468019	0.20485289314827	0.656848567787767	4.55784489541429	3.99290886846182	0.000791735552777929	0.00250389045760179	0.236841699515156	0.0111546497640685	0.462528749266244	4.55784489541429	2.19795287795853	0.0406784022206288	0.157492066867985	0.194009030952863	-0.031522146681778	0.419540208587504	4.55784489541429	1.80169887210498	0.0876419672886161	0.15832206529642	ZFYVE26
ENSG00000072133	-0.152338957368846	-0.308608977545128	0.0039310628074361	5.2318229681248	-2.0417480925307	0.0554533490056929	0.0911977787399997	0.130244325809443	-0.02597334113806	0.286461992756946	5.2318229681248	1.74620614580521	0.0970841134568702	0.255007119956269	-0.282583283178289	-0.438751399023832	-0.126415167332745	5.2318229681248	-3.78984059913424	0.00125628481726058	0.00601310805231955	RPS6KA6
ENSG00000072134	-0.0640290187316221	-0.287286908661339	0.159228871198095	5.07350249727043	-0.6006712949071	0.555227250100351	0.631621372026676	0.059799255182253	-0.163311466429857	0.282909976794363	5.07350249727043	0.561360928380551	0.581177660367634	0.745952747573306	-0.123828273913875	-0.346836801848079	0.0991802540203289	5.07350249727043	-1.16296112108617	0.259385242738322	0.372648803929946	EPN2
ENSG00000072135	0.0616076665699206	-0.0856949144225393	0.20891024756238	4.90636795195312	0.875974071276474	0.392091935373012	0.475383092329789	0.0324731406994596	-0.114683647237126	0.179629928636045	4.90636795195312	0.462179674523508	0.649252842255121	0.797085294716583	0.0291345258704609	-0.117944703814619	0.176213755555541	4.90636795195312	0.414880913910796	0.682922024660584	0.767132122985294	PTPN18
ENSG00000072163	1.30609214746009	0.849741895604966	1.76244239931521	1.09531217317832	5.99435379046024	9.47244547006054e-06	7.66814411422269e-05	0.969317960962535	0.514776901124186	1.42385902080088	1.09531217317832	4.46642440300623	0.000270439289039274	0.0178296285557787	0.336774186497554	-0.11700472349782	0.790553096492928	1.09531217317832	1.55439480464642	0.13675218633786	0.225281402317266	LIMS2
ENSG00000072195	-0.90519405021996	-1.19221359392004	-0.618174506519878	1.93697094614768	-6.60536877181403	2.67373616992311e-06	3.02498747805252e-05	-0.0258879106893737	-0.311852598588736	0.260076777209988	1.93697094614768	-0.189605722892728	0.851648850721884	0.924713794321304	-0.879306139530587	-1.16481503932421	-0.59379723973696	1.93697094614768	-6.45040974490489	3.66793634457591e-06	9.29303239723729e-05	SPEG
ENSG00000072201	0.927826066850068	0.32123378271629	1.53441835098385	3.29707071079579	3.20358709662659	0.00472022026854798	0.0111518979702694	0.390267841375741	-0.214422671829154	0.994958354580637	3.29707071079579	1.35175025129455	0.192485436659804	0.386399271836306	0.537558225474327	-0.0662901214198847	1.14140657236854	3.29707071079579	1.8645089731136	0.0779300578807427	0.144575612537548	LNX1
ENSG00000072210	-0.3433203466648	-0.597277108018342	-0.0893635853112583	6.94345004962391	-2.83143509180461	0.010737419584574	0.0223031180562613	0.146957531448278	-0.107395360741321	0.401310423637877	6.94345004962391	1.21010210332598	0.241225660663861	0.441722511660281	-0.490277878113078	-0.744793055015591	-0.235762701210565	6.94345004962391	-4.03455333477604	0.000720207499236625	0.00396853324724227	ALDH3A2
ENSG00000072274	0.111935053411099	-0.13519499525148	0.359065102073677	7.89497212951502	0.948653042691587	0.354825219035522	0.437036259688265	-0.210242669500166	-0.457846433884541	0.0373610948842101	7.89497212951502	-1.77840416590931	0.0915036603955692	0.245826283356844	0.322177722911264	0.0743700977420837	0.569985348080445	7.89497212951502	2.72300030404472	0.0135819783286525	0.0363282314533206	TFRC
[truncated: 13,056 more rows]
