# Supplementary material for: Widespread epigenomic, transcriptomic and proteomic differences between hip osteophytic and articular chondrocytes in osteoarthritis
Source: Rheumatology (Oxford). 2018 May 8;57(8):1481–9. doi: 10.1093/rheumatology/key101 (PMC6055583; doi:10.1093/rheumatology/key101)
Supplement: Supplementary Data [file key101_suppl_data.zip › rhe-17-1805-File007.csv]

chr	start	end	DMR	minfdr	maxbetafc	meanbetafc	no.cpgs	n_sig_probe_level	prop_pos
chr6	33128825	33153499	DMR_chr6_33128825_33153499	0	0.458711905	0.163243317	182	137	0.972527473
chr6	32034447	32057125	DMR_chr6_32034447_32057125	1.39E-280	0.356810529	0.006151386	215	50	0.497674419
chr6	32060681	32065890	DMR_chr6_32060681_32065890	0	0.632833287	0.227855517	75	48	0.746666667
chr12	115129011	115136308	DMR_chr12_115129011_115136308	2.32E-291	0.332186775	0.085190393	70	38	0.971428571
chr7	27222869	27226329	DMR_chr7_27222869_27226329	0	0.423704163	0.190548725	41	33	0.926829268
chr1	119541833	119545275	DMR_chr1_119541833_119545275	0	-0.518658522	-0.334775406	20	18	0
chr2	177022121	177030228	DMR_chr2_177022121_177030228	2.48E-124	0.260711255	0.105198113	45	20	0.955555556
chr11	2160540	2165961	DMR_chr11_2160540_2165961	1.23E-224	-0.353539212	-0.094616045	67	21	0.014925373
chr6	33156164	33166165	DMR_chr6_33156164_33166165	4.25E-264	0.353012526	0.090422662	97	37	0.81443299
chr6	30650737	30653799	DMR_chr6_30650737_30653799	0	-0.475226398	-0.208863044	31	22	0.064516129
chr6	32114490	32123479	DMR_chr6_32114490_32123479	0	0.345113461	0.023753694	138	25	0.717391304
chr7	27280585	27286813	DMR_chr7_27280585_27286813	0	-0.445724703	-0.101083067	38	18	0.289473684
chr6	32025416	32033307	DMR_chr6_32025416_32033307	1.25E-146	-0.235878301	-0.012210452	54	19	0.37037037
chr6	32133978	32138839	DMR_chr6_32133978_32138839	1.62E-229	0.197563511	0.02953886	73	13	0.657534247
chr6	1601229	1608977	DMR_chr6_1601229_1608977	8.02E-133	0.301439386	0.166460797	29	20	0.931034483
chr12	54446019	54448265	DMR_chr12_54446019_54448265	0	-0.359490795	-0.162151977	25	13	0
chr6	32972157	32978775	DMR_chr6_32972157_32978775	1.53E-111	-0.165687596	-0.044183573	64	15	0.125
chr1	3160739	3165391	DMR_chr1_3160739_3165391	5.78E-172	-0.2624258	-0.115303691	24	18	0.041666667
chr17	48040877	48043063	DMR_chr17_48040877_48043063	0	0.456134951	0.327020542	12	12	1
chr10	119291766	119296942	DMR_chr10_119291766_119296942	8.00E-96	0.305073815	0.099945376	32	16	0.96875
chr12	115102065	115107925	DMR_chr12_115102065_115107925	2.43E-111	0.397100754	0.164078838	27	18	0.962962963
chr16	1073155	1080808	DMR_chr16_1073155_1080808	1.19E-102	-0.230189003	-0.061916079	23	16	0.173913043
chr21	38076709	38081976	DMR_chr21_38076709_38081976	2.07E-110	-0.252028792	-0.158777911	21	16	0
chr11	2889602	2891495	DMR_chr11_2889602_2891495	2.03E-262	-0.285519849	-0.073204364	42	15	0.095238095
chr6	32013845	32018110	DMR_chr6_32013845_32018110	2.99E-243	0.190360301	0.011808747	58	16	0.586206897
chr6	1391758	1395278	DMR_chr6_1391758_1395278	1.39E-206	-0.372850326	-0.219923733	12	12	0
chr7	27186554	27188770	DMR_chr7_27186554_27188770	1.13E-175	0.315431151	0.181075256	17	15	1
chr6	101846409	101848236	DMR_chr6_101846409_101848236	2.63E-128	-0.315170284	-0.208469402	19	11	0
chr11	128554586	128563027	DMR_chr11_128554586_128563027	2.06E-214	-0.298690014	-0.074090993	35	15	0.171428571
chr10	123353298	123354171	DMR_chr10_123353298_123354171	9.41E-232	0.52084244	0.381834426	13	13	1
chr15	96902639	96907756	DMR_chr15_96902639_96907756	2.58E-101	0.329366775	0.168287999	17	13	1
chr7	30950813	30951801	DMR_chr7_30950813_30951801	2.08E-215	-0.440164559	-0.328953242	13	12	0
chr4	4862910	4864902	DMR_chr4_4862910_4864902	7.10E-171	0.53724399	0.258427445	18	14	0.944444444
chr7	95025194	95027158	DMR_chr7_95025194_95027158	1.59E-237	0.234077935	0.073476711	27	12	1
chr15	74420657	74427499	DMR_chr15_74420657_74427499	1.37E-159	0.416031838	0.098432344	44	17	0.886363636
chr4	1201315	1203653	DMR_chr4_1201315_1203653	1.10323001197702e-311	-0.571377622	-0.172715966	21	12	0.19047619
chr15	37386586	37389951	DMR_chr15_37386586_37389951	5.05E-256	0.313318302	0.182314576	13	12	1
chr8	145728203	145729799	DMR_chr8_145728203_145729799	2.42E-175	0.307623348	0.128700231	21	9	1
chr17	19247837	19249164	DMR_chr17_19247837_19249164	1.50E-248	-0.369328896	-0.234488425	11	10	0
chr8	102503892	102506635	DMR_chr8_102503892_102506635	1.52E-161	0.337012587	0.117452325	19	15	0.947368421
chr11	128812462	128813583	DMR_chr11_128812462_128813583	4.52E-167	0.334222296	0.154746208	15	13	0.933333333
chr2	54086854	54087552	DMR_chr2_54086854_54087552	8.20E-172	0.232034666	0.154480176	13	11	1
chr1	25256939	25259106	DMR_chr1_25256939_25259106	2.01E-182	0.250373525	0.104412171	29	13	1
chr6	33047056	33049505	DMR_chr6_33047056_33049505	8.56E-97	-0.154853158	0.04358625	27	10	0.888888889
chr1	165321224	165325498	DMR_chr1_165321224_165325498	1.54E-85	0.362417748	0.170029748	20	13	1
chr20	61446962	61448890	DMR_chr20_61446962_61448890	0	0.253354313	0.061561843	44	19	0.886363636
chr8	72468561	72471153	DMR_chr8_72468561_72471153	1.70E-110	0.231538409	0.152364621	14	10	1
chr4	186732124	186734209	DMR_chr4_186732124_186734209	1.82E-268	0.211709243	0.125866421	11	10	0.909090909
chr14	57275967	57279669	DMR_chr14_57275967_57279669	4.26E-95	0.160899181	0.054056441	20	12	1
chr12	123214554	123215684	DMR_chr12_123214554_123215684	0	0.332271931	0.15197146	12	8	1
chr1	156211409	156212578	DMR_chr1_156211409_156212578	3.76E-194	-0.396765483	-0.224117264	12	10	0.083333333
chr1	197887295	197889248	DMR_chr1_197887295_197889248	0	-0.431568307	-0.188869936	14	11	0.071428571
chr12	115123251	115126061	DMR_chr12_115123251_115126061	8.88E-120	0.251654607	0.172270496	13	11	1
chr2	220298547	220300568	DMR_chr2_220298547_220300568	7.46E-156	0.302680503	0.105239425	14	10	0.714285714
chr8	145047469	145049472	DMR_chr8_145047469_145049472	3.22E-129	0.281719712	0.12895551	14	10	1
chr7	27289120	27292145	DMR_chr7_27289120_27292145	3.19E-117	-0.266828555	-0.176634448	12	10	0
chr11	2181269	2183864	DMR_chr11_2181269_2183864	2.33E-131	-0.225441165	-0.098176222	19	11	0
chr20	62366419	62368956	DMR_chr20_62366419_62368956	0	-0.539720993	-0.198495468	12	9	0.166666667
chr17	62774079	62778413	DMR_chr17_62774079_62778413	2.91E-98	0.225072468	0.106557768	23	14	0.826086957
chr6	30882641	30886161	DMR_chr6_30882641_30886161	8.02E-145	0.232164213	0.073896187	31	12	0.806451613
chr5	158522427	158524649	DMR_chr5_158522427_158524649	1.81E-163	-0.511381871	-0.295738957	9	9	0
chr10	106093659	106096153	DMR_chr10_106093659_106096153	1.8395238417168e-312	-0.377428164	-0.191055609	11	9	0
chr5	172659241	172664439	DMR_chr5_172659241_172664439	9.74E-72	-0.210153416	-0.097714455	26	14	0.076923077
chr7	27182493	27185282	DMR_chr7_27182493_27185282	2.11E-155	0.216239954	0.064919844	49	10	0.918367347
chr13	112720171	112724583	DMR_chr13_112720171_112724583	1.74E-182	0.100925724	0.037383891	28	12	0.964285714
chr9	96712772	96717349	DMR_chr9_96712772_96717349	5.49E-143	-0.364269987	-0.069699092	15	8	0.333333333
chr11	6518108	6518907	DMR_chr11_6518108_6518907	8.44E-161	0.348240851	0.14634648	11	10	1
chr14	24640947	24642317	DMR_chr14_24640947_24642317	1.12E-120	0.208094609	0.087383493	14	10	1
chr7	19183231	19185407	DMR_chr7_19183231_19185407	4.91E-101	0.283484599	0.123691866	16	10	1
chr6	30094300	30095802	DMR_chr6_30094300_30095802	8.02E-202	0.379354296	0.075992543	30	12	0.9
chr19	18899082	18902727	DMR_chr19_18899082_18902727	2.66E-161	0.242582002	0.098698436	22	13	0.909090909
chr16	1128014	1131907	DMR_chr16_1128014_1131907	7.80E-152	0.434501597	0.120199004	18	10	1
chr13	112712009	112717707	DMR_chr13_112712009_112717707	6.90E-123	0.158148051	0.072908141	18	12	1
chr11	16631866	16633647	DMR_chr11_16631866_16633647	5.77E-183	0.443122826	0.275083114	11	9	1
chr17	48911313	48913424	DMR_chr17_48911313_48913424	6.47E-160	0.139298495	0.023750145	22	11	0.590909091
chr11	44324833	44329915	DMR_chr11_44324833_44329915	4.85E-93	0.363914544	0.096284295	20	11	0.75
chr7	134832221	134833166	DMR_chr7_134832221_134833166	8.32E-201	-0.311081528	-0.213165254	9	9	0
chr16	87100606	87102691	DMR_chr16_87100606_87102691	1.11E-113	0.185306218	0.084129369	13	11	0.769230769
chr6	32074291	32078624	DMR_chr6_32074291_32078624	1.54E-216	-0.31612853	-0.03926659	30	10	0.5
chr19	46997775	46999840	DMR_chr19_46997775_46999840	7.68E-135	0.225686638	0.155849055	12	10	1
chr11	69468337	69469820	DMR_chr11_69468337_69469820	2.90E-240	-0.287409275	0.065421369	14	5	0.857142857
chr1	183154778	183155644	DMR_chr1_183154778_183155644	4.82E-163	0.24649197	0.099411455	10	9	1
chr10	530714	532791	DMR_chr10_530714_532791	2.12E-159	0.24937908	0.124469088	16	12	0.9375
chr16	54315551	54318935	DMR_chr16_54315551_54318935	1.47E-52	0.332484096	0.127138152	16	7	1
chr11	2919689	2926143	DMR_chr11_2919689_2926143	1.96E-206	-0.254350428	0.000710695	57	13	0.561403509
chr2	27664399	27665711	DMR_chr2_27664399_27665711	6.84E-147	0.320594798	0.167662589	12	9	1
chr1	3055699	3059626	DMR_chr1_3055699_3059626	1.96E-88	-0.323181853	-0.095274029	23	8	0
chr17	57915665	57918630	DMR_chr17_57915665_57918630	1.21E-92	-0.510933171	-0.233264317	10	9	0
chr3	55516711	55518798	DMR_chr3_55516711_55518798	4.41E-135	0.35630834	0.212686594	15	13	0.933333333
chr6	31733619	31734580	DMR_chr6_31733619_31734580	2.01E-110	0.141476315	0.084739487	18	6	1
chr12	121890163	121891558	DMR_chr12_121890163_121891558	6.01E-218	0.361422552	0.24114347	8	8	1
chr11	2321770	2323938	DMR_chr11_2321770_2323938	1.09E-213	-0.370516355	-0.07802465	33	10	0.121212121
chr12	58021295	58022620	DMR_chr12_58021295_58022620	1.30E-143	0.38367598	0.245908299	9	9	1
chr20	39318705	39322193	DMR_chr20_39318705_39322193	5.19E-95	0.467354411	0.224330315	14	11	1
chr4	1165267	1167860	DMR_chr4_1165267_1167860	3.28E-101	0.215773787	0.075069703	21	10	0.857142857
chr12	47219626	47220092	DMR_chr12_47219626_47220092	3.30E-133	-0.257647798	-0.121802503	12	10	0
chr16	89118603	89122375	DMR_chr16_89118603_89122375	1.38E-65	0.212031785	0.040580113	16	10	0.625
chr6	41336966	41343210	DMR_chr6_41336966_41343210	1.80E-115	-0.264166271	-0.025594457	27	11	0.481481481
chr15	96909322	96913875	DMR_chr15_96909322_96913875	9.37E-69	0.187832894	0.084837532	16	7	1
chr3	147124827	147127097	DMR_chr3_147124827_147127097	3.01E-102	0.19599088	0.083918829	28	3	1
chr12	130529058	130530121	DMR_chr12_130529058_130530121	2.20E-179	0.322575657	0.230554369	9	7	1
chr1	2838805	2840308	DMR_chr1_2838805_2840308	2.45E-127	-0.302530341	-0.117447139	12	7	0
chr5	140864020	140865433	DMR_chr5_140864020_140865433	1.86E-140	0.278609929	0.193788429	10	9	1
chr1	119548527	119551851	DMR_chr1_119548527_119551851	2.78E-216	-0.389998175	-0.163265542	16	10	0.25
chr1	6525551	6527401	DMR_chr1_6525551_6527401	1.79E-185	0.324159312	0.150813073	12	9	0.916666667
chr6	31845110	31850515	DMR_chr6_31845110_31850515	2.13E-77	0.285940034	0.04067139	31	10	0.64516129
chr16	86714536	86715554	DMR_chr16_86714536_86715554	7.76E-163	-0.398522162	-0.289500353	8	8	0
chr7	27153212	27155974	DMR_chr7_27153212_27155974	2.17E-151	0.214686318	0.084037376	24	12	0.833333333
chr17	7756573	7759140	DMR_chr17_7756573_7759140	7.36E-114	0.166947482	0.069907294	29	9	0.896551724
chr1	84326185	84327426	DMR_chr1_84326185_84327426	0	0.38767262	0.154197409	11	9	0.909090909
chr7	1021631	1024022	DMR_chr7_1021631_1024022	4.73E-141	0.173164165	0.088921631	14	7	0.857142857
chr1	201978949	201979938	DMR_chr1_201978949_201979938	3.02E-272	0.435946207	0.244628909	10	8	1
chr1	25290947	25292412	DMR_chr1_25290947_25292412	3.23E-128	-0.328611142	-0.151700954	16	8	0.0625
chr5	142065539	142066938	DMR_chr5_142065539_142066938	2.74E-113	0.390741665	0.138893561	11	7	1
chr1	118727658	118728991	DMR_chr1_118727658_118728991	4.01E-113	0.235797676	0.114168928	11	7	1
chr10	94818704	94821773	DMR_chr10_94818704_94821773	9.14E-277	0.314664422	0.109445488	15	10	1
chr3	147105899	147108916	DMR_chr3_147105899_147108916	4.58E-64	0.30483281	0.195776444	13	7	1
chr6	30850405	30854551	DMR_chr6_30850405_30854551	2.35E-129	0.244628767	0.057287522	50	18	0.82
chr16	69965257	69967212	DMR_chr16_69965257_69967212	2.39E-70	0.31861889	0.266489819	12	9	1
chr6	112374151	112375870	DMR_chr6_112374151_112375870	0	0.430923665	0.232446872	10	7	0.8
chr4	21699209	21699988	DMR_chr4_21699209_21699988	1.35E-153	0.174079057	0.13437596	9	7	1
chr10	130828579	130831421	DMR_chr10_130828579_130831421	1.16E-80	0.250060282	0.147070245	17	9	0.941176471
chr13	31506270	31507139	DMR_chr13_31506270_31507139	1.15E-148	0.158803438	0.097827402	11	8	1
chr17	1956668	1962627	DMR_chr17_1956668_1962627	9.17E-139	0.362865954	0.02363566	63	20	0.365079365
chr17	3905835	3908241	DMR_chr17_3905835_3908241	4.11E-154	0.377415325	0.132418142	10	7	0.9
chr1	870791	872385	DMR_chr1_870791_872385	1.91E-269	-0.240669445	-0.117738829	11	7	0
chr11	68205561	68206125	DMR_chr11_68205561_68206125	6.58E-283	-0.292752452	-0.236420804	6	6	0
chr3	46506104	46506864	DMR_chr3_46506104_46506864	1.96E-111	0.129780748	0.071117518	11	7	1
chr6	31695027	31701944	DMR_chr6_31695027_31701944	1.80E-152	0.167644551	0.001504257	90	17	0.511111111
chr6	29794503	29797279	DMR_chr6_29794503_29797279	3.46E-153	0.197530316	0.043319367	35	9	0.857142857
chr16	67195740	67198367	DMR_chr16_67195740_67198367	1.04E-126	0.258869414	0.130840803	14	8	1
chr13	114874288	114876390	DMR_chr13_114874288_114876390	7.09E-102	-0.322721759	-0.150087071	10	7	0.1
chr1	156105746	156107559	DMR_chr1_156105746_156107559	4.78E-121	-0.256901565	-0.139711558	8	8	0
chr12	113415883	113417284	DMR_chr12_113415883_113417284	5.47E-240	-0.431347462	-0.192791439	9	7	0
chr17	79304188	79304683	DMR_chr17_79304188_79304683	1.44E-113	0.397990657	0.219601197	9	8	1
chr16	1033074	1037381	DMR_chr16_1033074_1037381	6.26E-42	0.348151568	0.126673476	11	10	1
chr2	66804532	66805939	DMR_chr2_66804532_66805939	2.50E-126	-0.401977685	-0.222921017	8	8	0
chr15	101418967	101420989	DMR_chr15_101418967_101420989	2.80E-149	0.315745747	0.119270475	21	10	0.904761905
chr2	164204628	164205343	DMR_chr2_164204628_164205343	2.20E-167	0.197052021	0.154381966	7	7	1
chr16	2131718	2136400	DMR_chr16_2131718_2136400	1.15E-66	0.315198487	0.088611723	22	10	0.590909091
chr6	28552582	28556338	DMR_chr6_28552582_28556338	2.10E-82	-0.237850958	0.014055779	41	6	0.902439024
chr16	54967714	54969706	DMR_chr16_54967714_54969706	1.22E-214	-0.218610888	-0.140272942	9	6	0
chr12	53297384	53299310	DMR_chr12_53297384_53299310	2.79E-212	0.315913064	0.1442999	14	9	0.857142857
chr5	122428653	122430821	DMR_chr5_122428653_122430821	8.30E-113	-0.214391944	-0.100740817	15	6	0
chr8	72753888	72758701	DMR_chr8_72753888_72758701	4.88E-169	0.545807291	0.115855864	27	12	0.62962963
chr6	1594034	1596705	DMR_chr6_1594034_1596705	1.40E-113	-0.295007286	-0.025796708	13	8	0.384615385
chr15	65503447	65504897	DMR_chr15_65503447_65504897	6.18E-151	0.445519543	0.221549833	7	7	1
chr13	113743564	113746776	DMR_chr13_113743564_113746776	3.33E-107	0.307695007	0.013940359	13	5	0.461538462
chr17	36717733	36720382	DMR_chr17_36717733_36720382	1.51E-72	0.304233698	0.163852277	9	9	1
chr12	54398518	54400494	DMR_chr12_54398518_54400494	3.85E-133	-0.295229919	-0.125535387	15	8	0.066666667
chr11	2011216	2012411	DMR_chr11_2011216_2012411	6.39E-91	0.453766681	0.240571755	10	8	1
chr6	30173283	30176093	DMR_chr6_30173283_30176093	3.15E-119	-0.36104753	-0.067876275	21	8	0.571428571
chr17	7491548	7494151	DMR_chr17_7491548_7494151	2.64E-72	0.174540262	0.02326367	11	8	0.636363636
chr6	31589365	31593015	DMR_chr6_31589365_31593015	9.63E-67	-0.123276926	-0.005258153	37	7	0.459459459
chr19	45737011	45738115	DMR_chr19_45737011_45738115	1.70E-151	0.194375058	0.092873772	11	8	0.818181818
chr17	39471414	39472498	DMR_chr17_39471414_39472498	4.43E-172	0.443101385	0.203083336	9	7	1
chr14	101122999	101123682	DMR_chr14_101122999_101123682	3.65E-175	-0.216859159	-0.148114698	7	6	0
chr16	88966005	88968284	DMR_chr16_88966005_88968284	7.11E-81	0.115417691	0.073663586	12	6	1
chr11	1947601	1949113	DMR_chr11_1947601_1949113	1.52E-124	-0.390232832	-0.209996031	8	6	0
chr19	46317840	46319398	DMR_chr19_46317840_46319398	1.11E-114	-0.221843138	-0.103328442	9	7	0.111111111
chr3	181428046	181429547	DMR_chr3_181428046_181429547	9.35E-173	0.171065385	0.042837553	21	8	0.857142857
chr6	31650735	31651362	DMR_chr6_31650735_31651362	1.01E-111	0.144039924	0.05931113	20	7	1
chr16	66612955	66613970	DMR_chr16_66612955_66613970	8.24E-119	0.182457104	0.067411839	13	8	1
chr10	134535631	134537282	DMR_chr10_134535631_134537282	3.02E-103	0.398092944	0.284417028	8	7	1
chr6	33262579	33265981	DMR_chr6_33262579_33265981	1.11E-99	-0.198574227	-0.011207915	46	8	0.391304348
chr1	91189314	91192803	DMR_chr1_91189314_91192803	6.66E-53	0.111457488	0.035419436	25	8	0.96
chr15	33359788	33360901	DMR_chr15_33359788_33360901	9.29E-177	0.110841262	0.056371023	8	7	1
chr2	134324896	134326913	DMR_chr2_134324896_134326913	1.87E-100	0.250538935	0.132703632	9	7	0.888888889
chr16	30124293	30125403	DMR_chr16_30124293_30125403	4.79E-103	-0.38371876	-0.16280696	9	8	0
chr20	3051954	3053196	DMR_chr20_3051954_3053196	2.36E-247	0.295451771	0.128865989	13	9	0.846153846
chr14	61120783	61123667	DMR_chr14_61120783_61123667	2.52E-92	-0.293649982	-0.122456542	10	6	0.2
chr8	101117949	101118899	DMR_chr8_101117949_101118899	1.19E-117	0.356290053	0.117049871	10	5	1
chr1	27188505	27190330	DMR_chr1_27188505_27190330	1.89E-73	0.127817042	0.092106155	12	6	1
chr6	164506197	164507305	DMR_chr6_164506197_164507305	5.77E-106	0.290214561	0.127222137	10	6	1
chr17	43318045	43319382	DMR_chr17_43318045_43319382	3.20E-92	0.459674588	0.277897057	8	8	1
chr17	6898738	6900356	DMR_chr17_6898738_6900356	6.02E-70	0.133443491	0.065993385	16	3	1
chr21	38066918	38071066	DMR_chr21_38066918_38071066	3.42E-151	-0.26094348	-0.099272989	23	9	0.304347826
chr12	133424221	133424709	DMR_chr12_133424221_133424709	8.92E-133	0.39430215	0.274796393	7	6	1
chr14	103591749	103593995	DMR_chr14_103591749_103593995	2.81E-86	-0.168378146	0.01879397	12	8	0.5
chr10	119310053	119311636	DMR_chr10_119310053_119311636	2.11E-106	0.261866608	0.178056704	8	7	1
chr16	1013990	1015103	DMR_chr16_1013990_1015103	1.11E-159	0.415449093	0.277582112	6	6	1
chr19	49935823	49937176	DMR_chr19_49935823_49937176	9.53E-101	0.412067477	0.290768075	7	7	1
chr4	4859772	4861101	DMR_chr4_4859772_4861101	3.18E-110	0.285909134	0.098122407	21	9	0.80952381
chr8	1401404	1405138	DMR_chr8_1401404_1405138	7.63E-57	-0.211389872	0.005526102	13	8	0.538461538
chr14	54412780	54414764	DMR_chr14_54412780_54414764	4.15E-250	0.423769205	0.245989902	8	7	0.875
chr19	11289087	11289376	DMR_chr19_11289087_11289376	1.23E-115	-0.361894805	-0.248765936	8	7	0
chr3	157812018	157813810	DMR_chr3_157812018_157813810	1.37E-127	0.226664404	0.155993772	10	6	1
chr19	827429	828170	DMR_chr19_827429_828170	6.99E-176	-0.402603075	-0.211081627	8	5	0
chr6	168785320	168785970	DMR_chr6_168785320_168785970	2.40E-137	-0.413445805	-0.256130624	8	6	0
chr1	153329013	153330776	DMR_chr1_153329013_153330776	2.47E-179	0.3230635	0.075651487	11	7	0.454545455
chr6	33244755	33249075	DMR_chr6_33244755_33249075	3.43E-106	0.156493804	0.003112017	67	11	0.462686567
chr17	79370938	79375254	DMR_chr17_79370938_79375254	1.02E-124	-0.383959606	-0.108650355	20	12	0.25
chr5	78985425	78986160	DMR_chr5_78985425_78986160	9.26E-82	0.09238739	0.063201071	12	8	1
chr11	70562363	70564414	DMR_chr11_70562363_70564414	2.29E-109	-0.478745408	-0.189180622	12	8	0.166666667
chr14	23844876	23846479	DMR_chr14_23844876_23846479	2.12E-151	-0.250905986	-0.017895835	8	7	0.625
chr3	196753119	196755688	DMR_chr3_196753119_196755688	2.29E-91	0.338145562	0.199326978	8	6	1
chr12	58129855	58133008	DMR_chr12_58129855_58133008	7.19E-42	0.127307797	0.077302345	13	5	1
chr12	54423428	54425418	DMR_chr12_54423428_54425418	1.14E-79	-0.256022027	-0.153750653	10	6	0
chr7	1733132	1734325	DMR_chr7_1733132_1734325	5.84E-167	0.218098082	0.149433208	8	6	1
chr19	49222487	49224454	DMR_chr19_49222487_49224454	9.52E-95	0.214784366	0.081363637	12	5	0.916666667
chr3	49459143	49460521	DMR_chr3_49459143_49460521	4.88E-98	0.194943742	0.125997664	10	8	0.9
chr19	17438249	17440072	DMR_chr19_17438249_17440072	3.87E-63	0.37846637	0.246711119	8	8	1
chr17	70111635	70114129	DMR_chr17_70111635_70114129	2.91E-187	0.426604686	0.216284635	8	5	1
chr16	67918001	67918965	DMR_chr16_67918001_67918965	2.09E-101	0.166219431	0.090870996	10	7	0.9
chr16	1145964	1148426	DMR_chr16_1145964_1148426	1.87E-43	0.209610085	0.110727418	11	5	1
chr13	99100506	99101761	DMR_chr13_99100506_99101761	3.96E-96	0.405647734	0.145039398	10	6	0.8
chr6	149805995	149806732	DMR_chr6_149805995_149806732	8.87E-96	-0.241655116	-0.116108542	10	6	0
chr8	104152244	104153829	DMR_chr8_104152244_104153829	4.59E-90	0.266687861	0.090495578	14	8	0.928571429
chr7	19155785	19158954	DMR_chr7_19155785_19158954	1.14E-246	0.445241433	0.078712708	35	15	0.714285714
chr1	2819993	2823928	DMR_chr1_2819993_2823928	5.59E-135	-0.193987273	-0.071185712	14	7	0.142857143
chr1	221063484	221066352	DMR_chr1_221063484_221066352	2.27E-51	0.322514395	0.152015541	10	7	1
chr7	1889533	1891063	DMR_chr7_1889533_1891063	5.51E-106	0.41971944	0.183408897	7	7	0.714285714
chr15	96596177	96596924	DMR_chr15_96596177_96596924	8.34E-131	0.313983217	0.178548962	6	6	1
chr1	3133763	3136528	DMR_chr1_3133763_3136528	9.62E-99	0.333768127	0.135437194	12	8	0.75
chr7	1753396	1753909	DMR_chr7_1753396_1753909	1.21E-124	0.330870245	0.190832643	7	7	1
chr7	186559	187686	DMR_chr7_186559_187686	3.80E-116	0.406121572	0.232892986	6	6	1
chr17	7832479	7833663	DMR_chr17_7832479_7833663	1.83E-110	0.20270724	0.086116107	11	6	0.909090909
chr6	5993745	5996412	DMR_chr6_5993745_5996412	7.40E-116	-0.29678438	-0.097505818	16	3	0.0625
chr5	1551883	1553224	DMR_chr5_1551883_1553224	2.77E-66	0.33210359	0.162070597	9	6	1
chr17	17465162	17465682	DMR_chr17_17465162_17465682	1.60E-115	0.306050029	0.246190995	6	6	1
chr22	37975941	37976725	DMR_chr22_37975941_37976725	5.11E-240	-0.461368489	-0.209014273	7	6	0
chr2	105483826	105484823	DMR_chr2_105483826_105484823	2.24E-121	-0.358192489	-0.247315914	6	6	0
chr16	28995271	28996533	DMR_chr16_28995271_28996533	2.38E-96	-0.181028079	-0.092230491	14	6	0
chr19	38885242	38886789	DMR_chr19_38885242_38886789	7.60E-93	0.296067737	0.182786558	8	6	1
chr4	4866047	4867387	DMR_chr4_4866047_4867387	2.33E-85	0.460596904	0.170046894	11	6	0.909090909
chr19	19639553	19640075	DMR_chr19_19639553_19640075	1.76E-171	0.29105467	0.20471511	6	5	1
chr11	914329	916170	DMR_chr11_914329_916170	1.02E-111	-0.281612762	-0.140161162	9	7	0
chr22	46457384	46460338	DMR_chr22_46457384_46460338	5.60E-57	0.364119645	0.197970865	7	6	1
chr12	54088388	54090519	DMR_chr12_54088388_54090519	8.37E-86	0.256694879	0.009818861	13	8	0.307692308
chr11	10475589	10477461	DMR_chr11_10475589_10477461	7.76E-123	0.311571138	0.123473825	10	6	0.9
chr20	56724999	56726185	DMR_chr20_56724999_56726185	1.41E-77	0.228644392	0.122166902	12	7	0.916666667
chr1	2849495	2851502	DMR_chr1_2849495_2851502	8.18E-64	-0.207532008	-0.103871764	9	7	0
chr2	128422113	128422717	DMR_chr2_128422113_128422717	2.84E-126	0.234716277	0.108898701	10	6	0.8
chr1	153518054	153520801	DMR_chr1_153518054_153520801	1.52E-96	-0.332196288	-0.130568071	8	6	0.25
chr6	137814960	137818327	DMR_chr6_137814960_137818327	3.65E-66	0.06273733	0.026618002	20	4	1
chr5	68710359	68711640	DMR_chr5_68710359_68711640	2.88E-110	0.342553521	0.100888005	10	7	1
chr12	6484607	6487677	DMR_chr12_6484607_6487677	7.51E-97	-0.300213587	-0.025234664	12	7	0.416666667
chr8	28928133	28929689	DMR_chr8_28928133_28929689	3.02E-101	0.364538605	0.152124357	7	6	1
chr13	20392406	20392981	DMR_chr13_20392406_20392981	3.53E-123	0.240255056	0.150366238	6	6	1
chr17	48262067	48263204	DMR_chr17_48262067_48263204	2.89E-76	-0.283692239	-0.197066296	8	5	0
chr22	19710091	19712034	DMR_chr22_19710091_19712034	9.80E-81	-0.261916002	-0.103790011	10	7	0.2
chr1	2089384	2091066	DMR_chr1_2089384_2091066	7.30E-120	0.394504006	0.333097138	5	5	1
chr17	9862752	9863081	DMR_chr17_9862752_9863081	3.79E-69	0.33921579	0.188989008	9	7	1
chr17	9728972	9729424	DMR_chr17_9728972_9729424	1.23E-124	-0.163902841	-0.096303267	10	5	0
chr10	123355268	123356336	DMR_chr10_123355268_123356336	1.37E-76	0.302707096	0.153044921	9	5	1
chr5	169724590	169725927	DMR_chr5_169724590_169725927	6.49E-81	-0.149424307	-0.08020857	8	4	0.125
chr2	105470558	105475049	DMR_chr2_105470558_105475049	1.55E-136	-0.331665101	-0.058263992	21	9	0.666666667
chr1	247711595	247712591	DMR_chr1_247711595_247712591	3.58E-67	-0.146510413	-0.083393751	9	6	0
chr14	91770052	91770418	DMR_chr14_91770052_91770418	1.19E-211	0.389156598	0.276894498	5	5	1
chr11	66082889	66085958	DMR_chr11_66082889_66085958	3.91E-55	-0.252341097	-0.037393175	16	3	0.5
chr1	26503623	26504548	DMR_chr1_26503623_26504548	1.71E-101	0.274175775	0.147183332	8	6	1
chr6	41561085	41562224	DMR_chr6_41561085_41562224	8.87E-191	0.422315757	0.264764624	5	5	1
chr5	72676039	72678459	DMR_chr5_72676039_72678459	8.68E-174	-0.578662644	-0.084040359	12	4	0.333333333
chr6	41528345	41529932	DMR_chr6_41528345_41529932	1.11E-99	0.34019182	0.179932884	9	7	1
chr17	43506184	43507875	DMR_chr17_43506184_43507875	1.49E-73	0.261735828	0.125641696	10	5	1
chr16	88441299	88442845	DMR_chr16_88441299_88442845	6.35E-105	0.375145156	0.245134376	6	6	1
chr1	2098929	2101479	DMR_chr1_2098929_2101479	1.29024641241485e-310	0.409785796	0.137851738	13	7	0.769230769
chr1	33231070	33231382	DMR_chr1_33231070_33231382	3.26E-78	0.381589579	0.203902095	8	6	1
chr16	68269041	68270882	DMR_chr16_68269041_68270882	6.21E-96	0.171285183	0.082325442	12	7	0.916666667
chr5	134365728	134367394	DMR_chr5_134365728_134367394	1.69E-95	0.281029928	0.207731827	9	8	1
chr6	44186914	44187674	DMR_chr6_44186914_44187674	1.42E-86	-0.281906392	-0.097820495	11	4	0
chr6	32020477	32023102	DMR_chr6_32020477_32023102	1.18E-72	0.175247236	-0.007074617	11	6	0.363636364
chr17	80968162	80971776	DMR_chr17_80968162_80971776	1.60E-140	0.366142782	0.022728547	15	9	0.4
chr6	41374532	41376604	DMR_chr6_41374532_41376604	7.17E-118	0.454210204	0.203904575	8	6	0.875
chr12	120241287	120242513	DMR_chr12_120241287_120242513	7.47E-60	0.161042573	0.068672619	12	4	1
chr2	27370956	27372132	DMR_chr2_27370956_27372132	3.49E-129	-0.288076352	-0.139813202	10	6	0.1
chr6	158733508	158734762	DMR_chr6_158733508_158734762	1.30E-95	0.406200648	0.298147331	8	7	1
chr4	3308444	3310191	DMR_chr4_3308444_3310191	1.39E-92	0.278590057	0.128011754	11	6	1
chr1	221057236	221058805	DMR_chr1_221057236_221058805	4.83E-106	0.361054209	0.227735069	8	6	1
chr1	161007634	161009753	DMR_chr1_161007634_161009753	1.98E-104	0.20548138	0.08058167	15	8	0.733333333
chr6	100052633	100055173	DMR_chr6_100052633_100055173	1.47E-45	0.089922334	0.040564336	19	4	1
chr10	3146205	3148613	DMR_chr10_3146205_3148613	2.33E-53	0.138937298	0.014504075	11	5	0.545454545
chr17	47286483	47287974	DMR_chr17_47286483_47287974	2.83E-117	-0.271217466	-0.098540735	10	5	0.2
chr7	94023308	94024254	DMR_chr7_94023308_94024254	6.09E-150	-0.426863159	-0.158987403	11	8	0.090909091
chr1	228345324	228346347	DMR_chr1_228345324_228346347	4.45E-83	0.215060816	0.049913851	7	6	0.571428571
chr3	118864587	118865478	DMR_chr3_118864587_118865478	4.92E-99	0.206641076	-0.047395353	15	5	0.133333333
chr10	3536341	3537285	DMR_chr10_3536341_3537285	2.12E-96	-0.471358631	-0.342461021	6	6	0
chr8	143867129	143869138	DMR_chr8_143867129_143869138	1.22E-131	-0.208553842	-0.052816741	18	7	0.166666667
chr5	168271613	168272290	DMR_chr5_168271613_168272290	9.08E-124	0.343515322	0.232903236	8	7	0.875
chr3	147130477	147132321	DMR_chr3_147130477_147132321	1.35E-53	0.261026472	0.190117595	9	5	1
chr12	2800055	2801584	DMR_chr12_2800055_2801584	4.48E-76	0.179475568	0.109947469	13	6	0.923076923
chr11	8832111	8833902	DMR_chr11_8832111_8833902	6.07E-108	0.250432511	0.091969877	11	7	0.818181818
chr5	177889945	177891221	DMR_chr5_177889945_177891221	7.83E-85	0.229755782	0.114778381	7	6	1
chr4	113300446	113300821	DMR_chr4_113300446_113300821	1.82E-128	0.372154225	0.294592694	5	5	1
chr14	60973462	60974525	DMR_chr14_60973462_60974525	4.70E-60	0.114729542	0.059619504	11	5	1
chr2	43397515	43398339	DMR_chr2_43397515_43398339	2.74E-134	0.350107837	0.209776738	6	5	0.833333333
chr2	20870087	20871401	DMR_chr2_20870087_20871401	1.30E-70	0.192538997	0.123465828	9	5	1
chr11	1929115	1929491	DMR_chr11_1929115_1929491	7.90E-121	0.570367945	0.278538464	6	5	1
chr5	43044573	43045555	DMR_chr5_43044573_43045555	3.15E-111	0.315796681	0.171955384	6	6	1
chr6	159070607	159071106	DMR_chr6_159070607_159071106	2.00E-232	-0.511181286	-0.256596522	6	4	0
chr12	132899065	132901088	DMR_chr12_132899065_132901088	1.05E-116	0.235690751	0.075076272	12	8	0.833333333
chr6	6001842	6005349	DMR_chr6_6001842_6005349	1.47E-157	-0.29057342	-0.051665159	19	8	0.473684211
chr6	169285957	169287287	DMR_chr6_169285957_169287287	3.33E-98	0.488677119	0.271165459	6	6	1
chr22	30662799	30663881	DMR_chr22_30662799_30663881	7.20E-82	-0.137287358	-0.093266226	10	7	0
chr16	1796058	1797383	DMR_chr16_1796058_1797383	2.60E-133	-0.386248726	-0.23146878	5	5	0
chr10	131756727	131759467	DMR_chr10_131756727_131759467	1.26E-100	0.238937307	0.051811207	13	6	0.615384615
chr1	2886654	2887080	DMR_chr1_2886654_2887080	1.42E-122	-0.249454234	-0.136009356	6	6	0
chr8	140930736	140931443	DMR_chr8_140930736_140931443	2.76E-129	0.32836706	0.229571052	5	5	1
chr10	93804898	93805870	DMR_chr10_93804898_93805870	4.02E-84	0.190047299	0.099889617	8	5	1
chr1	17018587	17020878	DMR_chr1_17018587_17020878	5.00E-72	-0.248583906	-0.165782062	6	5	0
chr19	35632493	35634556	DMR_chr19_35632493_35634556	1.38E-64	0.270321666	0.073368878	13	6	0.692307692
chr17	6358363	6358928	DMR_chr17_6358363_6358928	9.95E-98	0.187884705	0.120728093	6	6	1
chr11	68610296	68611806	DMR_chr11_68610296_68611806	5.50E-156	0.338134694	0.105062709	11	5	0.636363636
chr18	21452730	21453131	DMR_chr18_21452730_21453131	7.97E-104	0.173934902	0.13106431	6	6	1
chr1	158978468	158979841	DMR_chr1_158978468_158979841	2.01E-229	-0.62568205	-0.320154096	7	5	0
chr6	29454623	29455532	DMR_chr6_29454623_29455532	9.74E-53	-0.149287983	-0.077020628	14	2	0
chr11	124629580	124631981	DMR_chr11_124629580_124631981	1.21E-61	0.162195678	0.093360703	7	6	1
chr1	1099563	1101462	DMR_chr1_1099563_1101462	3.70E-76	-0.242690909	0.004880875	12	6	0.583333333
chr7	157460657	157464230	DMR_chr7_157460657_157464230	2.63E-94	0.299185671	0.066122408	16	9	0.6875
chr2	17996994	17998337	DMR_chr2_17996994_17998337	2.19E-85	0.292010712	0.203735896	6	5	1
chr5	115297488	115299828	DMR_chr5_115297488_115299828	9.15E-73	0.138396935	0.048820845	15	6	0.933333333
chr5	154091363	154093260	DMR_chr5_154091363_154093260	1.52E-102	0.347811344	0.228856673	8	6	0.875
chr11	65560174	65562093	DMR_chr11_65560174_65562093	4.83E-103	-0.194716066	-0.010874044	8	6	0.5
chr1	3128175	3130550	DMR_chr1_3128175_3130550	9.16E-71	-0.179615365	-0.080185073	13	5	0
chr16	85074359	85075249	DMR_chr16_85074359_85075249	5.99E-105	0.347838198	0.168507771	6	6	1
chr11	94277826	94279068	DMR_chr11_94277826_94279068	3.70E-83	0.210516489	0.118794321	11	8	1
chr2	240059931	240062353	DMR_chr2_240059931_240062353	2.86E-67	-0.372593814	-0.164309475	11	7	0.090909091
chr17	40337411	40337892	DMR_chr17_40337411_40337892	6.45E-83	0.204991964	0.154114896	7	6	1
chr17	62083407	62085236	DMR_chr17_62083407_62085236	3.83E-96	-0.278782803	-0.140954758	7	5	0.142857143
chr8	1847999	1848614	DMR_chr8_1847999_1848614	6.72E-166	-0.293978297	-0.248550358	5	5	0
chr1	230272306	230272656	DMR_chr1_230272306_230272656	3.56E-122	0.26571994	0.235041995	5	5	1
chr3	133464047	133465469	DMR_chr3_133464047_133465469	1.35E-82	0.266480362	0.087960882	10	7	0.9
chr13	114103452	114104057	DMR_chr13_114103452_114104057	4.47E-80	-0.198971382	-0.14600031	7	6	0
chr14	74184843	74186279	DMR_chr14_74184843_74186279	1.99E-55	0.33419943	0.225289235	8	6	1
chr19	1907677	1908388	DMR_chr19_1907677_1908388	2.16E-122	0.382963002	0.226298282	5	5	1
chr19	16466298	16466823	DMR_chr19_16466298_16466823	9.33E-132	-0.30700534	-0.171781843	6	5	0
chr8	18541446	18541988	DMR_chr8_18541446_18541988	2.14E-110	0.263444809	0.172502874	6	5	1
chr20	36974445	36975083	DMR_chr20_36974445_36975083	3.78E-89	-0.234898278	-0.193545103	6	6	0
chr12	117470541	117471700	DMR_chr12_117470541_117471700	5.54E-78	0.12344079	0.0840602	7	6	1
chr19	10928172	10928696	DMR_chr19_10928172_10928696	8.31E-63	0.110348174	0.076280025	9	5	1
chr11	1006303	1007447	DMR_chr11_1006303_1007447	6.62E-96	0.506062975	0.221922659	7	5	1
chr5	536047	538702	DMR_chr5_536047_538702	3.86E-66	0.247763787	0.053511057	10	6	0.6
chr19	10735548	10736448	DMR_chr19_10735548_10736448	2.47E-80	0.145270123	0.084485768	11	7	1
chr22	21320349	21322063	DMR_chr22_21320349_21322063	2.63E-95	-0.20519135	-0.092770157	6	5	0.166666667
chr17	76036514	76037562	DMR_chr17_76036514_76037562	1.80E-113	0.193469957	0.098651749	7	5	0.857142857
chr16	28270238	28270754	DMR_chr16_28270238_28270754	2.15E-162	0.281984955	0.178213646	5	5	1
chr17	48266268	48268237	DMR_chr17_48266268_48268237	2.40E-43	-0.292568521	-0.211644827	8	6	0
chr10	77541764	77542585	DMR_chr10_77541764_77542585	2.87E-83	0.183825799	0.113417728	8	6	1
chr1	3191219	3192542	DMR_chr1_3191219_3192542	5.41E-64	0.240541034	0.188796033	7	7	1
chr8	145018816	145020381	DMR_chr8_145018816_145020381	1.17E-64	0.183941774	0.060825795	18	1	0.833333333
chr15	74465558	74467891	DMR_chr15_74465558_74467891	6.40E-57	-0.147855424	0.02786372	14	6	0.785714286
chr19	46806117	46807660	DMR_chr19_46806117_46807660	6.05E-160	0.216521557	0.118005322	7	5	0.857142857
chr4	4856380	4857885	DMR_chr4_4856380_4857885	8.50E-56	0.248293702	0.15594537	10	5	1
chr12	85671811	85674531	DMR_chr12_85671811_85674531	3.16E-169	-0.347846053	-0.079762368	18	8	0.5
chr8	145001801	145005311	DMR_chr8_145001801_145005311	2.27E-79	-0.170709077	-0.082422566	9	5	0.222222222
chr2	233749413	233750589	DMR_chr2_233749413_233750589	2.82E-67	0.268235877	0.132183893	9	6	1
chr17	7339721	7342585	DMR_chr17_7339721_7342585	2.49E-79	0.147795887	0.064451891	12	7	1
chr4	186877497	186877778	DMR_chr4_186877497_186877778	7.11E-117	0.326797498	0.254348895	5	5	1
chr1	87617142	87618313	DMR_chr1_87617142_87618313	1.65E-117	0.258490175	0.109216835	9	5	0.888888889
chr19	52995647	52996617	DMR_chr19_52995647_52996617	1.41E-111	0.133825508	0.101287345	5	5	1
chr6	33090564	33093025	DMR_chr6_33090564_33093025	1.95E-153	0.337692862	0.064478083	23	8	0.608695652
chr3	11178064	11178798	DMR_chr3_11178064_11178798	6.95E-74	-0.43876098	-0.034354775	9	6	0.777777778
chr1	207277018	207278324	DMR_chr1_207277018_207278324	9.48E-120	0.319651208	0.194707367	8	6	0.75
chr5	137802252	137803362	DMR_chr5_137802252_137803362	6.78E-152	-0.542631575	-0.248350009	5	4	0.2
chr1	854766	856059	DMR_chr1_854766_856059	1.17E-63	0.163283938	0.07580665	12	4	0.833333333
chr8	29732519	29732714	DMR_chr8_29732519_29732714	4.02E-102	0.299397079	0.234155097	5	5	1
chr4	2819393	2820786	DMR_chr4_2819393_2820786	8.53E-54	0.315974352	0.087208747	8	4	1
chr1	144994318	144995889	DMR_chr1_144994318_144995889	1.28E-173	0.271947281	0.12270904	8	6	0.75
chr3	157815145	157816403	DMR_chr3_157815145_157816403	9.40E-84	0.511598752	0.280956656	6	5	1
chr4	81109888	81111985	DMR_chr4_81109888_81111985	3.50E-41	0.348623871	0.229609904	7	5	1
chr6	152125861	152129036	DMR_chr6_152125861_152129036	4.58E-72	-0.192200045	-0.0208903	37	6	0.324324324
chr14	101157915	101158251	DMR_chr14_101157915_101158251	6.57E-118	0.38060355	0.249972553	5	5	1
chr11	130028844	130030459	DMR_chr11_130028844_130030459	2.30E-130	0.305689269	0.109957189	11	6	0.909090909
chr6	33282313	33285075	DMR_chr6_33282313_33285075	8.49E-83	0.126013775	0.003406415	56	6	0.535714286
chr20	61297564	61299190	DMR_chr20_61297564_61299190	1.31E-78	0.178814603	0.095597016	9	5	1
chr17	8702099	8703341	DMR_chr17_8702099_8703341	4.11E-76	0.154601883	0.081653357	10	7	1
chr12	58068506	58068806	DMR_chr12_58068506_58068806	2.53E-218	0.300455812	0.166317801	6	4	1
chr11	3253581	3254504	DMR_chr11_3253581_3254504	6.34E-81	0.15658313	0.052267896	15	6	0.666666667
chr6	33169975	33174168	DMR_chr6_33169975_33174168	2.41E-79	0.237532504	0.009564497	51	6	0.549019608
chr8	98289745	98290601	DMR_chr8_98289745_98290601	1.46E-104	0.239699536	0.091480731	11	7	1
chr8	26721736	26723584	DMR_chr8_26721736_26723584	5.61E-75	0.106403771	0.057245488	9	7	1
chr22	50173724	50174297	DMR_chr22_50173724_50174297	1.75E-98	-0.249165756	-0.123878818	8	5	0
chr2	219696472	219697934	DMR_chr2_219696472_219697934	1.26E-80	-0.261384948	-0.171266632	7	5	0
chr17	80185318	80188816	DMR_chr17_80185318_80188816	2.12E-64	0.15619276	0.058803841	14	8	0.857142857
chr12	115172502	115174285	DMR_chr12_115172502_115174285	4.12E-47	0.237547772	0.124785375	7	6	1
chr6	33400477	33401542	DMR_chr6_33400477_33401542	5.85E-53	0.326517984	0.084797648	9	5	1
chr19	14676202	14676764	DMR_chr19_14676202_14676764	7.71E-101	-0.273710788	-0.178772698	5	5	0
chr11	1891050	1892888	DMR_chr11_1891050_1892888	2.61E-56	0.138016781	0.067003653	15	2	1
chr17	43339040	43340592	DMR_chr17_43339040_43340592	3.48E-50	-0.249771492	0.023475712	14	3	0.857142857
chr1	3146905	3148810	DMR_chr1_3146905_3148810	1.12E-112	-0.221277781	-0.084551039	10	6	0.1
chr7	47578960	47580247	DMR_chr7_47578960_47580247	7.56E-107	0.318463314	0.232964864	6	5	1
chr12	89743788	89745478	DMR_chr12_89743788_89745478	1.97E-97	-0.344595805	-0.100431136	12	5	0.083333333
chr14	103294363	103294740	DMR_chr14_103294363_103294740	1.96E-99	0.404354648	0.309656785	5	5	1
chr10	86004395	86005121	DMR_chr10_86004395_86005121	2.13E-67	0.152031756	0.08998027	7	5	1
chr10	3282585	3284127	DMR_chr10_3282585_3284127	1.83E-154	0.440475413	0.259020527	8	6	0.875
chr6	41253757	41254997	DMR_chr6_41253757_41254997	2.94E-75	-0.442851541	-0.218916764	6	6	0.166666667
chr19	50190825	50193437	DMR_chr19_50190825_50193437	1.13E-57	0.107049433	0.044972806	13	5	0.923076923
chr7	64348873	64350150	DMR_chr7_64348873_64350150	1.29E-53	0.167131706	0.102662717	8	5	1
chr11	1027560	1030347	DMR_chr11_1027560_1030347	1.10E-92	-0.242123323	-0.090296795	12	4	0
chr10	133775416	133775839	DMR_chr10_133775416_133775839	1.19E-76	0.219279258	0.170912033	6	5	1
chr11	63973846	63975481	DMR_chr11_63973846_63975481	1.91E-121	-0.336159801	-0.142005701	11	5	0
chr3	27765232	27766382	DMR_chr3_27765232_27766382	2.63E-120	0.112575222	0.035922009	11	6	1
chr19	49339085	49340765	DMR_chr19_49339085_49340765	1.27E-46	0.195814492	0.135762043	8	6	1
chr7	47693946	47694857	DMR_chr7_47693946_47694857	4.92E-93	-0.221687482	-0.101863863	7	4	0
chr2	74874383	74876010	DMR_chr2_74874383_74876010	3.09E-105	0.17946671	0.099416483	11	7	0.909090909
chr1	57285156	57286560	DMR_chr1_57285156_57286560	7.23E-104	-0.204995034	-0.075668678	9	6	0.111111111
chr10	131811605	131813485	DMR_chr10_131811605_131813485	4.51E-49	0.168307285	0.058685485	15	7	0.8
chr14	101003345	101004930	DMR_chr14_101003345_101004930	5.29E-186	0.476376927	0.253592135	6	5	0.833333333
chr6	168628407	168629370	DMR_chr6_168628407_168629370	8.71E-158	0.425331508	0.297162326	5	4	1
chr20	3148785	3149777	DMR_chr20_3148785_3149777	1.28E-71	0.152031928	0.090188345	10	6	1
chr7	48128821	48130197	DMR_chr7_48128821_48130197	1.57E-93	0.287273578	0.151174272	8	5	1
chr9	131682162	131683862	DMR_chr9_131682162_131683862	2.76E-89	0.208837619	0.063319671	6	5	0.666666667
chr5	115697214	115697696	DMR_chr5_115697214_115697696	4.38E-109	0.127362879	0.114768338	5	5	1
chr6	30038254	30039801	DMR_chr6_30038254_30039801	4.78E-67	0.092773872	0.03033501	38	1	0.894736842
chr17	75282102	75284193	DMR_chr17_75282102_75284193	1.59E-42	-0.307697345	-0.010211871	10	4	0.6
chr2	177355072	177356276	DMR_chr2_177355072_177356276	2.20E-126	-0.473986408	-0.018324956	6	5	0.666666667
chr3	129407365	129408521	DMR_chr3_129407365_129408521	5.96E-159	0.285286043	0.18790166	6	5	1
chr20	43936663	43938184	DMR_chr20_43936663_43938184	2.49E-63	0.354960008	0.099516643	10	3	1
chr4	1294432	1295078	DMR_chr4_1294432_1295078	2.22E-87	-0.378484818	-0.166758543	6	4	0
chr10	81075012	81075492	DMR_chr10_81075012_81075492	1.78E-72	0.287275094	0.177324531	7	5	1
chr17	37893638	37894944	DMR_chr17_37893638_37894944	1.98E-105	0.255226701	0.081704352	12	5	0.916666667
chr16	69969137	69971126	DMR_chr16_69969137_69971126	5.30E-41	0.372839777	0.274811258	6	6	1
chr14	21269744	21271355	DMR_chr14_21269744_21271355	9.42E-44	-0.11836394	-0.036049694	10	3	0.2
chr2	217724363	217725560	DMR_chr2_217724363_217725560	1.67E-88	0.442548824	0.219061643	6	5	0.833333333
chr11	57414401	57414908	DMR_chr11_57414401_57414908	8.36E-93	0.228928233	0.122957546	5	5	1
chr12	117796245	117798135	DMR_chr12_117796245_117798135	3.48E-279	0.37196691	0.168671982	7	4	0.857142857
chr4	81117853	81119473	DMR_chr4_81117853_81119473	4.51E-39	0.23998893	0.172291285	10	2	1
chr21	36421467	36421955	DMR_chr21_36421467_36421955	4.80E-132	-0.40450897	-0.268004433	6	5	0
chr1	2989085	2990678	DMR_chr1_2989085_2990678	5.87E-57	-0.1848011	-0.128772688	6	6	0
chr17	40838018	40840012	DMR_chr17_40838018_40840012	1.02E-47	0.104904468	0.068307807	9	4	1
chr10	131505762	131506103	DMR_chr10_131505762_131506103	4.46E-122	0.226057131	0.161567318	5	4	1
chr2	24712329	24713283	DMR_chr2_24712329_24713283	4.68E-177	0.470464093	0.210059738	6	4	1
chr16	8985593	8986308	DMR_chr16_8985593_8986308	5.11E-103	0.432746696	0.345722367	5	5	1
chr16	85122186	85123778	DMR_chr16_85122186_85123778	1.31E-54	0.254576708	0.182207348	6	6	1
chr17	81042023	81043668	DMR_chr17_81042023_81043668	1.81E-79	-0.296675669	-0.115395519	8	5	0
chr2	241974917	241976244	DMR_chr2_241974917_241976244	4.27E-49	0.500991439	0.292582383	7	5	1
chr19	5913854	5915494	DMR_chr19_5913854_5915494	2.98E-54	0.223947835	0.089994619	11	4	0.909090909
chr19	18979364	18980744	DMR_chr19_18979364_18980744	1.24E-73	0.341017657	0.183665352	6	5	1
chr1	86047433	86048923	DMR_chr1_86047433_86048923	1.49E-75	0.277392276	0.149859609	8	5	1
chr12	49739991	49741715	DMR_chr12_49739991_49741715	4.53E-118	-0.251184599	-0.062904988	15	6	0.2
chr1	2846836	2848427	DMR_chr1_2846836_2848427	4.68E-118	-0.229662176	-0.131294821	7	6	0
chr8	143386260	143387265	DMR_chr8_143386260_143387265	1.73E-78	0.258279822	0.192223388	6	5	1
chr14	23315028	23316339	DMR_chr14_23315028_23316339	2.50E-102	-0.267874051	-0.149342128	5	5	0
chr16	1170618	1172205	DMR_chr16_1170618_1172205	1.33E-199	0.394301674	0.140524142	7	4	0.857142857
chr12	133009355	133010946	DMR_chr12_133009355_133010946	6.81E-60	-0.155905618	0.043020475	8	6	0.625
chr11	44340839	44342177	DMR_chr11_44340839_44342177	6.98E-60	0.289861701	0.13345981	7	6	1
chr11	2405835	2407699	DMR_chr11_2405835_2407699	2.11E-59	-0.258161464	-0.080670643	9	5	0.111111111
chr2	242749927	242750705	DMR_chr2_242749927_242750705	6.22E-78	0.303640233	0.192989117	7	6	1
chr6	35265308	35265759	DMR_chr6_35265308_35265759	6.45E-54	0.133562248	0.068514797	11	3	1
chr8	99960498	99963657	DMR_chr8_99960498_99963657	1.06E-192	-0.244635494	-0.099032526	15	8	0.2
chr5	2753375	2755540	DMR_chr5_2753375_2755540	1.71E-49	0.190126355	0.074633493	16	3	0.9375
chr13	113497324	113498720	DMR_chr13_113497324_113498720	1.90E-100	0.31840945	0.127663015	10	5	1
chr6	37616686	37618514	DMR_chr6_37616686_37618514	4.73E-136	0.302013784	0.146883049	8	5	0.875
chr6	41620951	41621322	DMR_chr6_41620951_41621322	1.71E-76	0.226117466	0.163753407	6	5	1
chr10	99734081	99735202	DMR_chr10_99734081_99735202	2.83E-76	0.307937359	0.14476801	11	6	1
chr16	88937216	88937797	DMR_chr16_88937216_88937797	7.54E-90	0.300961319	0.143160894	5	5	1
chr6	33286244	33289719	DMR_chr6_33286244_33289719	1.40E-140	-0.358114547	-0.048947504	55	11	0.218181818
chr6	32828996	32829208	DMR_chr6_32828996_32829208	1.48E-104	0.229980279	0.151273341	5	4	1
chr17	1633714	1634335	DMR_chr17_1633714_1634335	4.99E-86	-0.23362585	-0.196756254	5	5	0
chr14	60976898	60978275	DMR_chr14_60976898_60978275	1.08E-44	0.099754275	0.066646599	9	3	1
chr20	62405935	62407352	DMR_chr20_62405935_62407352	1.91E-93	0.255700899	0.13293046	7	5	1
chr10	134498830	134499734	DMR_chr10_134498830_134499734	9.50E-178	0.47654398	0.225268617	9	6	1
chr5	148442554	148443744	DMR_chr5_148442554_148443744	1.10E-96	0.353907004	0.172315815	7	5	1
chr15	66857640	66858446	DMR_chr15_66857640_66858446	3.11E-69	0.150424878	0.095461107	6	5	1
chr3	183958478	183960177	DMR_chr3_183958478_183960177	1.46E-74	0.146592051	0.074092989	13	6	0.923076923
chr11	1988758	1990435	DMR_chr11_1988758_1990435	4.30E-106	0.228710537	0.114871605	9	5	0.888888889
chr1	2936277	2939463	DMR_chr1_2936277_2939463	5.71E-51	-0.145720552	-0.05013293	13	8	0.230769231
chr1	40105079	40105764	DMR_chr1_40105079_40105764	1.25E-87	0.196801145	0.089759813	7	6	1
chr1	3331278	3332705	DMR_chr1_3331278_3332705	1.74E-143	-0.291780396	-0.120035837	8	4	0
chr15	69099262	69100205	DMR_chr15_69099262_69100205	4.63E-106	0.264809819	0.150275166	6	5	1
chr7	3919928	3920534	DMR_chr7_3919928_3920534	8.26E-88	0.36357273	0.235363989	6	4	1
chr2	242605362	242606531	DMR_chr2_242605362_242606531	4.14E-61	-0.359903469	-0.042730131	7	6	0.571428571
chr16	27412496	27414418	DMR_chr16_27412496_27414418	1.36E-108	-0.311724549	-0.085145459	9	4	0.111111111
chr10	72200789	72202715	DMR_chr10_72200789_72202715	3.18E-81	0.142009977	0.053909554	14	4	0.857142857
chr15	74218418	74219645	DMR_chr15_74218418_74219645	1.63E-68	-0.25862481	0.024227409	13	5	0.846153846
chr2	225265564	225266876	DMR_chr2_225265564_225266876	2.25E-87	0.221171583	0.09785648	11	5	0.909090909
chr16	1070137	1072056	DMR_chr16_1070137_1072056	1.76E-51	-0.135607841	-0.032930617	8	4	0.25
chr16	69975149	69976228	DMR_chr16_69975149_69976228	3.38E-75	0.283780146	0.207967941	6	4	1
chr16	1060367	1061920	DMR_chr16_1060367_1061920	4.65E-66	-0.219204276	-0.123219001	7	5	0
chr16	1583810	1584516	DMR_chr16_1583810_1584516	6.37E-54	0.207263953	0.130023319	7	6	1
chr6	169025896	169027033	DMR_chr6_169025896_169027033	4.79E-118	0.378897037	0.210669784	8	6	0.875
chr1	111742515	111743368	DMR_chr1_111742515_111743368	2.42E-85	0.263447482	-0.03194943	6	4	0.166666667
chr16	1212457	1213919	DMR_chr16_1212457_1213919	1.16E-82	-0.402877213	-0.155937399	8	5	0
chr6	31506093	31508934	DMR_chr6_31506093_31508934	9.13E-79	0.132057119	0.057342358	20	7	0.9
chr11	64620859	64622239	DMR_chr11_64620859_64622239	7.69E-72	-0.253873036	-0.133716261	6	5	0
chr10	88727649	88729861	DMR_chr10_88727649_88729861	3.52E-43	-0.130592956	0.015036231	13	4	0.846153846
chr17	1548881	1549681	DMR_chr17_1548881_1549681	2.70E-142	-0.218286223	-0.135321387	7	6	0
chr8	24771114	24772878	DMR_chr8_24771114_24772878	6.81E-72	0.054225269	0.018599698	16	5	0.9375
chr20	36148264	36150061	DMR_chr20_36148264_36150061	9.10E-60	-0.129336722	-0.045169455	41	0	0.12195122
chr1	156046344	156047509	DMR_chr1_156046344_156047509	7.71E-61	0.193867032	0.153110023	7	5	1
chr13	113676726	113677777	DMR_chr13_113676726_113677777	1.49E-86	0.205102389	0.113644189	8	4	1
chr1	48458049	48460892	DMR_chr1_48458049_48460892	3.85E-60	0.356787134	0.193317315	8	5	1
chr10	30316187	30317994	DMR_chr10_30316187_30317994	1.40E-47	0.433679465	0.23254921	7	4	1
chr1	6445632	6446787	DMR_chr1_6445632_6446787	5.48E-82	0.392129089	0.177263125	7	4	1
chr1	46087792	46089693	DMR_chr1_46087792_46089693	5.61E-63	0.194747609	0.061605736	8	5	0.625
chr11	113576693	113577528	DMR_chr11_113576693_113577528	2.32E-52	0.259798685	0.203799143	7	6	1
chr10	22765645	22766861	DMR_chr10_22765645_22766861	4.06E-106	-0.275944333	-0.143794639	6	4	0
chr1	2424656	2426035	DMR_chr1_2424656_2426035	3.58E-57	0.180343664	0.107078379	6	5	1
chr2	106227122	106227786	DMR_chr2_106227122_106227786	3.96E-91	0.335368728	0.204583585	5	5	1
chr1	202091160	202092296	DMR_chr1_202091160_202092296	6.44E-60	-0.128123983	0.011793049	11	4	0.636363636
chr6	29594481	29597113	DMR_chr6_29594481_29597113	1.23E-99	0.189076646	0.053487026	25	7	0.88
chr17	40274524	40275359	DMR_chr17_40274524_40275359	2.00E-53	0.19149217	0.081158507	10	4	1
chr21	44868906	44870270	DMR_chr21_44868906_44870270	1.82E-89	-0.148123465	-0.073693932	9	6	0
chr13	110885015	110885926	DMR_chr13_110885015_110885926	5.70E-79	-0.44191787	-0.307875899	5	5	0
chr7	151511901	151513241	DMR_chr7_151511901_151513241	8.07E-77	0.316706785	0.20564802	5	5	1
chr6	30655346	30657882	DMR_chr6_30655346_30657882	2.46E-129	-0.248662465	-0.046433799	27	5	0.222222222
chr18	45662275	45664130	DMR_chr18_45662275_45664130	4.15E-77	-0.461726959	0.021874497	7	5	0.857142857
chr18	56296094	56296607	DMR_chr18_56296094_56296607	7.95E-63	0.242819783	0.148342209	7	4	1
chr1	3157287	3159645	DMR_chr1_3157287_3159645	5.63E-76	0.304213941	0.049952548	11	6	0.545454545
chr2	105479054	105480748	DMR_chr2_105479054_105480748	1.09E-66	-0.311850246	-0.160950158	7	4	0
chr11	2170412	2172098	DMR_chr11_2170412_2172098	9.89E-79	-0.194866192	-0.097500861	10	6	0.1
chr16	31146682	31147837	DMR_chr16_31146682_31147837	3.62E-107	0.220285119	0.099150825	9	6	0.888888889
chr10	465975	468849	DMR_chr10_465975_468849	3.61E-63	0.258314008	0.105273404	13	7	0.923076923
chr12	5602045	5603979	DMR_chr12_5602045_5603979	3.52E-121	0.319877371	0.108535114	13	7	0.769230769
chr5	134376247	134377058	DMR_chr5_134376247_134377058	6.12E-83	-0.249748758	-0.155088781	5	5	0
chr11	64397333	64398137	DMR_chr11_64397333_64398137	8.86E-123	0.64897121	0.215389317	5	4	1
chr5	122422411	122424091	DMR_chr5_122422411_122424091	5.68E-137	-0.232869604	-0.12476013	9	5	0.222222222
chr7	5388781	5391031	DMR_chr7_5388781_5391031	1.67E-63	0.490496242	0.096721043	12	6	0.833333333
chr16	603934	605347	DMR_chr16_603934_605347	3.93E-50	-0.239292243	-0.140847208	8	4	0
chr11	62211788	62212431	DMR_chr11_62211788_62212431	1.05E-57	-0.254997839	-0.223253159	6	6	0
chr10	123922620	123924085	DMR_chr10_123922620_123924085	5.43E-44	0.257607009	0.103943762	13	3	1
chr6	31542459	31543686	DMR_chr6_31542459_31543686	2.51E-88	-0.294262669	-0.095305236	14	3	0
chr2	43327937	43328657	DMR_chr2_43327937_43328657	1.66E-57	0.235977344	0.116596451	7	4	1
chr12	7055153	7056008	DMR_chr12_7055153_7056008	1.26E-50	0.274567953	0.142186908	8	4	1
chr11	63851177	63853037	DMR_chr11_63851177_63853037	1.92E-68	0.397767622	0.220644582	8	5	0.875
chr10	125650718	125652421	DMR_chr10_125650718_125652421	1.96E-73	0.203523175	0.07633729	14	7	0.714285714
chr6	31081518	31083322	DMR_chr6_31081518_31083322	5.33E-44	-0.266710279	-0.128225421	8	4	0.125
chr4	40336255	40337853	DMR_chr4_40336255_40337853	1.42E-51	-0.40637393	0.012154932	7	5	0.714285714
chr1	19600141	19601069	DMR_chr1_19600141_19601069	2.06E-71	0.095565462	0.054714717	10	3	1
chr1	847816	848609	DMR_chr1_847816_848609	6.77E-90	-0.180080952	-0.116619545	5	4	0
chr12	6442526	6443282	DMR_chr12_6442526_6443282	1.80E-63	-0.303364883	-0.14178782	7	4	0
chr1	6514605	6515748	DMR_chr1_6514605_6515748	3.26E-43	-0.17662239	-0.107756297	7	4	0
chr22	17680477	17681464	DMR_chr22_17680477_17681464	5.31E-46	0.117876687	0.049509112	11	1	0.818181818
chr1	3141992	3144710	DMR_chr1_3141992_3144710	2.10E-44	0.179708637	0.026935722	11	6	0.545454545
chr8	1109986	1113432	DMR_chr8_1109986_1113432	1.75E-75	0.179556828	0.08748368	14	9	0.857142857
chr5	61028265	61028899	DMR_chr5_61028265_61028899	9.11E-79	0.238805297	0.133885694	6	5	1
chr11	64081430	64081874	DMR_chr11_64081430_64081874	1.15E-94	-0.503455866	-0.300377392	5	4	0
chr20	39311637	39312602	DMR_chr20_39311637_39312602	7.62E-232	0.213061776	0.166794289	5	4	1
chr4	113970617	113971324	DMR_chr4_113970617_113971324	8.71E-123	0.182099278	0.119142581	7	5	1
chr17	76128676	76130496	DMR_chr17_76128676_76130496	3.11E-44	-0.139443464	-0.070991449	11	3	0
chr19	44277951	44279027	DMR_chr19_44277951_44279027	1.45E-70	0.290086316	0.218365201	5	5	1
chr6	3228365	3230007	DMR_chr6_3228365_3230007	1.17E-104	-0.341273788	-0.204037739	7	5	0
chr16	58073817	58074046	DMR_chr16_58073817_58074046	2.02E-92	-0.175394633	-0.089603947	6	4	0
chr14	101191797	101193432	DMR_chr14_101191797_101193432	1.47E-100	-0.195979238	-0.043883016	21	6	0.19047619
chr16	89573312	89573955	DMR_chr16_89573312_89573955	4.85E-72	0.180318002	0.11305352	6	5	1
chr4	3249975	3251386	DMR_chr4_3249975_3251386	3.18E-134	0.265639309	0.093597914	13	6	0.846153846
chr4	42400116	42402806	DMR_chr4_42400116_42402806	6.30E-86	0.155655238	0.073244589	11	4	0.909090909
chr10	112258394	112260867	DMR_chr10_112258394_112260867	7.25E-84	-0.292822958	-0.137525336	8	5	0
chr5	180622072	180622643	DMR_chr5_180622072_180622643	4.36E-74	0.258598426	0.165418515	5	5	1
chr19	49841252	49843160	DMR_chr19_49841252_49843160	1.11E-37	0.173692871	0.100192428	8	3	1
chr1	47909595	47911449	DMR_chr1_47909595_47911449	3.12E-109	0.382682989	0.206706717	11	5	1
chr13	36944294	36944649	DMR_chr13_36944294_36944649	2.15E-55	0.331103353	0.258458221	7	3	1
chr22	37962022	37963407	DMR_chr22_37962022_37963407	4.64E-108	-0.342166452	-0.161396136	5	4	0.2
chr16	29262594	29263341	DMR_chr16_29262594_29263341	1.40E-89	0.322472204	0.189492377	5	4	1
chr4	960835	962749	DMR_chr4_960835_962749	5.91E-70	0.210429732	0.100034081	5	4	0.8
chr8	1707330	1708526	DMR_chr8_1707330_1708526	4.36E-55	0.277588952	0.136955193	7	5	1
chr16	88482273	88483312	DMR_chr16_88482273_88483312	1.18E-69	0.429944428	0.207519897	6	4	1
chr22	30476098	30476525	DMR_chr22_30476098_30476525	1.05E-53	0.083195464	0.051212475	10	4	1
chr6	31683051	31683352	DMR_chr6_31683051_31683352	6.98E-63	0.161786501	0.140881216	6	5	1
chr1	221053513	221055964	DMR_chr1_221053513_221055964	8.46E-42	0.210370063	0.047771946	16	4	0.75
chr3	13663398	13665008	DMR_chr3_13663398_13665008	6.10E-48	0.366539349	0.043993831	6	5	0.5
chr1	203155737	203156764	DMR_chr1_203155737_203156764	6.78E-54	0.281185674	0.132943272	7	3	1
chr20	62167942	62169334	DMR_chr20_62167942_62169334	1.18E-98	-0.206345525	-0.095464314	11	7	0.181818182
chr1	162601334	162602559	DMR_chr1_162601334_162602559	5.70E-38	0.085149233	0.058572963	8	3	1
chr12	132920348	132921451	DMR_chr12_132920348_132921451	3.53E-55	0.235781567	0.100691291	7	4	1
chr14	105792654	105794185	DMR_chr14_105792654_105794185	8.51E-91	0.257051095	0.077443452	7	4	0.714285714
chr20	62317412	62318588	DMR_chr20_62317412_62318588	2.57E-97	-0.378824412	-0.124629113	8	5	0.125
chr2	220377593	220379260	DMR_chr2_220377593_220379260	2.90E-35	-0.170828674	0.006247652	13	3	0.769230769
chr5	43037123	43037666	DMR_chr5_43037123_43037666	6.35E-59	0.25740326	0.193436312	6	5	1
chr9	140115301	140116137	DMR_chr9_140115301_140116137	2.67E-66	0.155806423	0.101007956	6	3	1
chr8	72916620	72917695	DMR_chr8_72916620_72917695	2.50E-50	0.229957077	0.154823063	6	6	1
chr10	120354081	120356072	DMR_chr10_120354081_120356072	1.53E-64	0.169280136	0.045768834	15	8	0.866666667
chr5	54281198	54282459	DMR_chr5_54281198_54282459	4.85E-44	0.291965286	0.10451737	9	4	1
chr8	74331865	74332829	DMR_chr8_74331865_74332829	4.26E-68	0.186255325	0.130693172	6	4	1
chr17	33775642	33777219	DMR_chr17_33775642_33777219	1.61E-65	0.111449353	0.045781972	13	2	1
chr7	226444	228114	DMR_chr7_226444_228114	1.03E-89	0.291257436	0.13715075	8	6	0.875
chr8	142297121	142297584	DMR_chr8_142297121_142297584	1.01E-128	-0.311123913	-0.168219057	5	5	0
chr16	58533743	58535556	DMR_chr16_58533743_58535556	2.88E-43	0.112768972	0.054718434	11	4	1
chr1	23003462	23004410	DMR_chr1_23003462_23004410	1.68E-96	0.246280596	0.164283612	5	4	0.8
chr1	47905067	47907054	DMR_chr1_47905067_47907054	4.07E-64	-0.352161097	-0.212275255	5	4	0
chr7	157407820	157408770	DMR_chr7_157407820_157408770	4.30E-126	-0.279859028	-0.156684297	6	3	0
chr7	1155542	1157231	DMR_chr7_1155542_1157231	7.55E-71	-0.224307759	-0.144843432	5	4	0
chr10	88427400	88428429	DMR_chr10_88427400_88428429	2.16E-62	-0.265343079	-0.056376171	13	5	0.307692308
chr15	68118521	68121177	DMR_chr15_68118521_68121177	2.16E-29	0.093962357	0.052275664	11	2	1
chr14	101527688	101528671	DMR_chr14_101527688_101528671	1.86E-102	0.213020372	0.107322707	10	6	0.8
chr2	111875749	111877753	DMR_chr2_111875749_111877753	2.74E-74	-0.233120251	0.007378594	10	6	0.6
chr6	32083628	32086928	DMR_chr6_32083628_32086928	2.55E-63	-0.208379589	-0.02403608	29	3	0.482758621
chr1	1143751	1145618	DMR_chr1_1143751_1145618	3.39E-194	-0.59948852	-0.195273132	7	4	0.142857143
chr5	170735186	170737396	DMR_chr5_170735186_170737396	3.34E-43	0.066822207	0.027838618	16	5	1
chr5	176755199	176755805	DMR_chr5_176755199_176755805	8.26E-99	-0.386560742	-0.19259983	5	3	0
chr19	18715471	18717036	DMR_chr19_18715471_18717036	7.45E-118	-0.325885144	-0.167676042	6	4	0.166666667
chr7	1587328	1589295	DMR_chr7_1587328_1589295	5.94E-100	-0.314684622	-0.094170363	9	5	0
chr1	16345491	16348397	DMR_chr1_16345491_16348397	2.02E-62	0.187029156	0.102704289	9	5	1
chr10	88716646	88718393	DMR_chr10_88716646_88718393	9.33E-170	-0.238825094	-0.048548997	9	4	0.444444444
chr22	38609534	38611369	DMR_chr22_38609534_38611369	2.57E-41	0.203253822	0.063665281	6	5	0.666666667
chr5	1877906	1880021	DMR_chr5_1877906_1880021	2.78E-32	0.18930481	0.092486695	10	3	0.9
chr10	77163983	77165750	DMR_chr10_77163983_77165750	2.26E-59	-0.215679608	-0.09504046	11	5	0.090909091
chr12	52403511	52404422	DMR_chr12_52403511_52404422	3.98E-82	-0.332163666	-0.156999458	6	3	0
chr11	2464822	2465946	DMR_chr11_2464822_2465946	1.24E-89	0.114340533	0.055683632	16	5	0.9375
chr12	52626427	52627576	DMR_chr12_52626427_52627576	1.63E-69	0.206643213	0.057462249	11	5	1
chr22	50451054	50452415	DMR_chr22_50451054_50452415	3.33E-84	-0.284082751	0.048375628	7	6	0.857142857
chr13	112727981	112729515	DMR_chr13_112727981_112729515	1.25E-62	0.118614826	0.052386627	9	4	1
chr3	170136159	170138205	DMR_chr3_170136159_170138205	1.59E-71	0.157588435	0.036965188	16	5	0.875
chr1	6340443	6342159	DMR_chr1_6340443_6342159	7.77E-63	-0.538001023	-0.235413867	6	5	0
chr17	6796745	6797771	DMR_chr17_6796745_6797771	5.37E-42	0.088014239	0.062816213	9	2	1
chr12	6657167	6658945	DMR_chr12_6657167_6658945	4.96E-58	-0.236092532	-0.079967573	11	5	0
chr6	29394438	29396182	DMR_chr6_29394438_29396182	2.87E-39	-0.103581372	-0.052855539	12	4	0
chr17	26940926	26942215	DMR_chr17_26940926_26942215	2.85E-58	-0.186014998	-0.113385813	6	5	0
chr1	26880207	26881009	DMR_chr1_26880207_26881009	7.64E-94	-0.436135342	-0.138208799	6	5	0.166666667
chr7	5534548	5535934	DMR_chr7_5534548_5535934	1.22E-88	-0.369111552	-0.162654928	14	7	0.142857143
chr3	46618325	46619364	DMR_chr3_46618325_46619364	7.97E-77	0.477727894	0.188134341	5	5	1
chr1	3319264	3320854	DMR_chr1_3319264_3320854	7.75E-68	-0.199909291	-0.067077618	9	5	0.111111111
chr8	22131675	22133356	DMR_chr8_22131675_22133356	6.44E-47	-0.283396114	0.040429146	14	1	0.928571429
chr17	2699021	2700093	DMR_chr17_2699021_2700093	2.39E-66	-0.179059006	-0.075360358	12	3	0
chr5	134735104	134736598	DMR_chr5_134735104_134736598	7.11E-55	0.11645201	0.056884282	12	4	0.916666667
chr17	48278778	48280257	DMR_chr17_48278778_48280257	3.16E-54	-0.220725284	-0.065646955	10	6	0.2
chr17	43324001	43325791	DMR_chr17_43324001_43325791	1.03E-53	0.25543904	0.062630952	12	4	1
chr6	116381609	116382876	DMR_chr6_116381609_116382876	4.73E-72	0.130102028	0.07488179	7	4	0.857142857
chr1	2046506	2047581	DMR_chr1_2046506_2047581	2.51E-83	0.263197572	0.148910188	6	5	0.833333333
chr10	117884227	117885028	DMR_chr10_117884227_117885028	6.08E-72	0.355617479	0.204745697	5	5	1
chr12	132546659	132547302	DMR_chr12_132546659_132547302	8.69E-61	0.171442427	0.130632877	6	4	1
chr1	6062462	6064094	DMR_chr1_6062462_6064094	4.90E-43	0.13681512	0.104153253	6	5	1
chr1	8403631	8404216	DMR_chr1_8403631_8404216	5.05E-65	-0.280237501	-0.204287536	6	5	0
chr5	132158346	132159726	DMR_chr5_132158346_132159726	5.78E-77	0.21203077	0.105443495	7	5	0.714285714
chr11	1297250	1299151	DMR_chr11_1297250_1299151	1.82E-78	0.504599567	0.213001902	9	5	0.888888889
chr1	147781600	147782558	DMR_chr1_147781600_147782558	3.29E-44	0.096588987	0.066075995	8	3	1
chr1	43765617	43766752	DMR_chr1_43765617_43766752	6.72E-197	0.437301838	0.204981967	6	4	0.666666667
chr8	124214953	124216259	DMR_chr8_124214953_124216259	8.57E-57	-0.432332619	-0.232662949	6	5	0
chr11	134254128	134255295	DMR_chr11_134254128_134255295	9.20E-70	-0.129528921	-0.072647699	10	4	0
chr6	166579057	166580693	DMR_chr6_166579057_166580693	4.90E-41	0.160192577	0.060994795	6	4	1
chr10	22622793	22625874	DMR_chr10_22622793_22625874	4.73E-45	0.125507528	0.042126201	18	5	0.944444444
chr17	42431109	42432488	DMR_chr17_42431109_42432488	3.81E-50	0.131138514	0.077496577	7	4	1
chr16	88453579	88454883	DMR_chr16_88453579_88454883	5.39E-46	0.225510828	0.155728835	6	5	1
chr19	10077007	10077935	DMR_chr19_10077007_10077935	2.16E-62	0.380792604	0.280847893	5	5	1
chr12	122355599	122356852	DMR_chr12_122355599_122356852	2.79E-62	0.221159559	0.094337071	10	5	1
chr18	77230484	77231654	DMR_chr18_77230484_77231654	9.99E-57	0.377175387	0.286118436	5	4	1
chr10	101281203	101283479	DMR_chr10_101281203_101283479	2.36E-46	0.135405348	0.058046292	14	3	1
chr13	114886700	114887369	DMR_chr13_114886700_114887369	3.96E-74	-0.199435128	-0.089784799	6	5	0
chr13	114880761	114881556	DMR_chr13_114880761_114881556	9.96E-44	-0.283184242	-0.15351225	8	2	0
chr16	1224897	1226269	DMR_chr16_1224897_1226269	1.10E-84	-0.228516288	-0.12932595	6	5	0
chr11	65246411	65247138	DMR_chr11_65246411_65247138	3.91E-52	0.156031477	0.086160788	6	5	1
chr11	14280333	14281053	DMR_chr11_14280333_14281053	2.84E-114	0.321312485	0.159112392	5	4	1
chr6	31866586	31869588	DMR_chr6_31866586_31869588	2.64E-154	0.38386917	0.016353632	46	12	0.347826087
chr2	74780172	74780617	DMR_chr2_74780172_74780617	5.06E-51	0.095496117	0.069177945	6	5	1
chr19	46284187	46286475	DMR_chr19_46284187_46286475	3.99E-30	0.130862043	0.055359513	8	4	0.875
chr5	171765285	171766747	DMR_chr5_171765285_171766747	1.23E-74	-0.106601473	-0.053912886	11	5	0.090909091
chr17	78161110	78161706	DMR_chr17_78161110_78161706	8.08E-54	0.144165596	0.054761265	9	3	0.888888889
chr17	8926755	8928451	DMR_chr17_8926755_8928451	8.11E-127	-0.296190149	-0.127058783	7	4	0
chr5	1794232	1795139	DMR_chr5_1794232_1795139	1.33E-63	-0.288957187	-0.210168287	6	5	0
chr16	4163819	4165257	DMR_chr16_4163819_4165257	5.28E-60	-0.166092451	-0.085200298	6	4	0.166666667
chr4	24796689	24797176	DMR_chr4_24796689_24797176	2.10E-46	0.102974273	0.061405718	8	5	1
chr4	679751	681509	DMR_chr4_679751_681509	3.88E-116	-0.40541328	-0.134804733	8	5	0.25
chr16	85208125	85209312	DMR_chr16_85208125_85209312	5.65E-62	0.183346488	-0.016673796	5	4	0.4
chr2	223176398	223177785	DMR_chr2_223176398_223177785	2.77E-52	0.084325788	0.031678054	13	4	1
chr21	42733433	42734266	DMR_chr21_42733433_42734266	5.33E-75	-0.199006692	-0.127086205	7	6	0
chr2	3463558	3465781	DMR_chr2_3463558_3465781	1.62E-67	0.319751625	0.153067603	8	6	0.75
chr7	1596050	1596260	DMR_chr7_1596050_1596260	2.52E-66	0.223361032	0.143382621	5	5	1
chr16	89004378	89006877	DMR_chr16_89004378_89006877	3.71E-56	-0.196526797	-0.07841591	9	5	0.222222222
chr1	68512251	68513063	DMR_chr1_68512251_68513063	1.11E-53	0.11782745	0.073005294	9	4	0.888888889
chr3	52868999	52869521	DMR_chr3_52868999_52869521	1.83E-58	0.253880202	0.193935734	5	5	1
chr1	4192817	4193882	DMR_chr1_4192817_4193882	1.22E-99	0.254553369	0.147230446	6	4	1
chr6	155537102	155538155	DMR_chr6_155537102_155538155	7.79E-77	0.265142992	0.12769014	9	6	0.777777778
chr14	104940229	104940939	DMR_chr14_104940229_104940939	1.05E-55	0.151741713	0.113806004	6	4	1
chr11	72532555	72533664	DMR_chr11_72532555_72533664	1.48E-56	0.242259028	0.162531887	6	4	1
chr2	26781231	26782726	DMR_chr2_26781231_26782726	1.56E-61	-0.206806775	-0.129156453	5	4	0
chr13	114201796	114202861	DMR_chr13_114201796_114202861	1.14E-51	0.145965738	0.106383089	6	4	1
chr15	62358531	62361020	DMR_chr15_62358531_62361020	8.28E-56	-0.188601471	0.008104964	15	4	0.733333333
chr1	223538174	223538957	DMR_chr1_223538174_223538957	1.66E-60	0.273593736	0.058410256	8	3	1
chr17	41476707	41477948	DMR_chr17_41476707_41477948	1.42E-100	-0.363342012	-0.254353511	6	4	0
chr11	1319648	1321530	DMR_chr11_1319648_1321530	6.54E-71	0.4539421	0.120529543	12	4	0.916666667
chr7	100198944	100200009	DMR_chr7_100198944_100200009	2.41E-38	0.114610101	0.071454175	7	2	1
chr1	6390053	6390830	DMR_chr1_6390053_6390830	8.74E-76	-0.37145704	-0.203019855	5	4	0.2
chr16	29756951	29757461	DMR_chr16_29756951_29757461	2.53E-54	-0.159658016	-0.105464421	8	4	0
chr10	11783794	11785161	DMR_chr10_11783794_11785161	1.42E-78	0.183084894	0.072973934	12	6	0.916666667
chr12	95945082	95945384	DMR_chr12_95945082_95945384	2.34E-58	0.185425832	0.149009988	5	5	1
chr12	106978920	106979874	DMR_chr12_106978920_106979874	7.56E-103	-0.481546495	-0.211772148	9	6	0.111111111
chr16	78055642	78056736	DMR_chr16_78055642_78056736	4.19E-107	0.348881578	0.131358456	5	4	0.8
chr7	130418315	130419754	DMR_chr7_130418315_130419754	1.49E-78	0.094081574	0.027229536	20	8	0.85
chr1	6510652	6512509	DMR_chr1_6510652_6512509	9.99E-44	-0.202947388	-0.12019471	5	5	0
chr6	27106564	27107756	DMR_chr6_27106564_27107756	1.59E-59	-0.153017978	-0.054113497	11	3	0
chr7	158748803	158750417	DMR_chr7_158748803_158750417	1.29E-67	-0.301464509	-0.03164363	9	4	0.555555556
chr7	96647323	96648447	DMR_chr7_96647323_96648447	1.30E-41	0.248159928	0.161958997	8	1	1
chr2	129548007	129548448	DMR_chr2_129548007_129548448	7.54E-72	0.194043129	0.022449886	5	4	0.4
chr17	80273242	80276134	DMR_chr17_80273242_80276134	6.36E-46	-0.20221965	-0.060961349	15	6	0.2
chr4	186741362	186742139	DMR_chr4_186741362_186742139	2.93E-93	0.271599641	0.116025054	6	3	1
chr11	2594840	2596468	DMR_chr11_2594840_2596468	1.41E-62	0.249968433	0.048841824	7	4	0.428571429
chr16	70713462	70715140	DMR_chr16_70713462_70715140	4.16E-44	0.343662944	0.147539253	7	5	1
chr1	1844801	1846591	DMR_chr1_1844801_1846591	1.69E-43	0.146151182	0.053715309	9	4	0.777777778
chr17	42247565	42248358	DMR_chr17_42247565_42248358	5.11E-57	0.146961745	0.061060296	8	3	1
chr5	134662722	134663062	DMR_chr5_134662722_134663062	1.94E-62	0.185524477	0.131435979	5	4	1
chr16	31053323	31054411	DMR_chr16_31053323_31054411	1.64E-61	0.221995715	0.125270314	7	5	1
chr6	28477957	28479517	DMR_chr6_28477957_28479517	4.58E-57	-0.131126692	-0.048470855	18	3	0
chr7	121939827	121942209	DMR_chr7_121939827_121942209	4.84E-52	0.061055569	0.03061322	12	6	1
chr4	187621221	187622164	DMR_chr4_187621221_187622164	4.15E-43	-0.184255427	-0.021886559	7	3	0.571428571
chr19	49176277	49177504	DMR_chr19_49176277_49177504	2.34E-58	0.139208726	0.086956189	5	4	1
chr16	57562120	57563395	DMR_chr16_57562120_57563395	9.01E-76	0.2550602	0.128614666	6	4	0.833333333
chr6	4890079	4890624	DMR_chr6_4890079_4890624	3.07E-57	0.242401674	0.197096515	5	5	1
chr1	47914869	47915951	DMR_chr1_47914869_47915951	2.08E-44	0.303453224	0.169757258	8	3	1
chr1	3276413	3277000	DMR_chr1_3276413_3277000	7.90E-88	0.518789687	0.200636508	7	4	0.857142857
chr11	47416109	47416886	DMR_chr11_47416109_47416886	3.47E-76	-0.354752308	-0.182900607	5	4	0
chr17	907105	908690	DMR_chr17_907105_908690	6.24E-89	0.198327107	0.127429233	6	4	0.833333333
chr1	155910523	155911361	DMR_chr1_155910523_155911361	4.81E-52	0.215255104	0.154695663	6	3	1
chr6	149803087	149803444	DMR_chr6_149803087_149803444	6.48E-62	0.145797628	0.109457199	5	4	1
chr17	79030539	79032999	DMR_chr17_79030539_79032999	1.57E-69	-0.165017506	-0.026813114	12	5	0.416666667
chr5	149792249	149792840	DMR_chr5_149792249_149792840	5.18E-43	0.248045005	0.076637066	9	2	1
chr10	93999132	94000570	DMR_chr10_93999132_94000570	1.36E-71	-0.255577906	-0.154423955	6	4	0
chr11	1973601	1975560	DMR_chr11_1973601_1975560	2.57E-53	0.269060056	0.095047765	11	6	0.909090909
chr5	158531132	158531647	DMR_chr5_158531132_158531647	1.86E-64	0.186783831	0.138961482	5	5	1
chr2	68591320	68592737	DMR_chr2_68591320_68592737	1.15E-226	-0.419242699	-0.261831499	7	5	0.142857143
chr6	37460940	37461350	DMR_chr6_37460940_37461350	2.63E-62	0.163344614	0.139360463	5	5	1
chr8	99951151	99952749	DMR_chr8_99951151_99952749	1.41E-56	0.12303892	0.042023124	8	3	0.875
chr1	243645911	243647204	DMR_chr1_243645911_243647204	5.92E-54	0.150513656	0.077029492	8	5	0.875
chr5	16783782	16785135	DMR_chr5_16783782_16785135	5.35E-59	-0.146434853	-0.083106981	6	3	0
chr4	2302953	2304673	DMR_chr4_2302953_2304673	4.27E-86	0.317823013	0.166677205	7	5	0.714285714
chr7	92237896	92238364	DMR_chr7_92237896_92238364	5.65E-53	0.118374381	0.097511656	6	4	1
chr8	141577061	141577526	DMR_chr8_141577061_141577526	1.06E-85	0.27685041	0.182473599	6	5	1
chr14	69095057	69095679	DMR_chr14_69095057_69095679	1.21E-67	0.288889131	0.226626153	5	3	1
chr1	92011732	92012736	DMR_chr1_92011732_92012736	2.09E-47	0.179921726	0.094818199	9	3	1
chr1	150529170	150530531	DMR_chr1_150529170_150530531	8.81E-75	-0.097383506	-0.035560342	7	4	0.142857143
chr11	130078649	130079780	DMR_chr11_130078649_130079780	6.04E-54	0.128183596	0.086240846	6	5	1
chr11	10715175	10716164	DMR_chr11_10715175_10716164	3.00E-41	-0.248939081	0.01898225	12	4	0.75
chr22	25344500	25346920	DMR_chr22_25344500_25346920	1.08E-35	-0.161451744	-0.03118465	6	4	0.5
chr6	156717406	156718546	DMR_chr6_156717406_156718546	3.19E-97	0.193232764	0.11906861	6	5	0.833333333
chr1	228656799	228657762	DMR_chr1_228656799_228657762	5.80E-61	0.114197917	0.075778485	5	4	1
chr22	33402393	33403542	DMR_chr22_33402393_33403542	7.41E-214	0.422673181	0.091090355	5	3	0.6
chr6	41437676	41439456	DMR_chr6_41437676_41439456	4.06E-82	-0.448423183	-0.134122416	7	4	0.285714286
chr17	5402197	5405260	DMR_chr17_5402197_5405260	2.15E-106	0.295467655	0.086220653	18	7	0.944444444
chr18	24764599	24765781	DMR_chr18_24764599_24765781	4.10E-114	0.205548462	0.071215195	9	5	1
chr16	88832476	88832700	DMR_chr16_88832476_88832700	1.05E-84	-0.421653411	-0.235151902	6	5	0
chr13	114308619	114309482	DMR_chr13_114308619_114309482	9.94E-69	0.173045588	0.085095352	5	4	0.8
chr2	201980504	201983708	DMR_chr2_201980504_201983708	1.35E-188	-0.360569232	-0.06306869	27	10	0.222222222
chr5	34042976	34043509	DMR_chr5_34042976_34043509	9.90E-69	0.348417343	0.117617725	7	2	1
chr1	92945668	92947332	DMR_chr1_92945668_92947332	4.80E-41	0.140734753	0.096059799	7	5	1
chr1	17846708	17846815	DMR_chr1_17846708_17846815	2.12E-60	0.157190878	0.109966792	5	3	1
chr7	4876858	4877609	DMR_chr7_4876858_4877609	2.18E-52	-0.32459393	-0.032239341	5	4	0.6
chr16	87467986	87469329	DMR_chr16_87467986_87469329	1.67E-60	-0.248765628	-0.123495332	8	4	0.125
chr11	8954206	8954893	DMR_chr11_8954206_8954893	6.51E-59	0.179704716	0.113302868	7	4	1
chr18	49865488	49868552	DMR_chr18_49865488_49868552	3.31E-56	0.131409698	0.01574209	30	4	0.9
chr12	110270636	110271625	DMR_chr12_110270636_110271625	3.48E-124	0.169071784	0.054107608	9	4	1
chr17	800084	800749	DMR_chr17_800084_800749	3.41E-60	0.387614904	0.13998912	8	5	0.75
chr17	790628	791324	DMR_chr17_790628_791324	1.35E-47	0.148532971	0.088676756	6	4	1
chr11	2416708	2418157	DMR_chr11_2416708_2418157	1.70E-71	-0.129439593	-0.051131243	8	2	0
chr3	45076599	45078075	DMR_chr3_45076599_45078075	1.53E-99	-0.529541913	0.088853189	10	7	0.7
chr16	2054141	2055684	DMR_chr16_2054141_2055684	7.99E-46	-0.209615213	-0.059668905	8	2	0.375
chr20	62737547	62739073	DMR_chr20_62737547_62739073	2.93E-54	0.117545939	0.029387589	12	3	0.666666667
chr13	114888458	114891224	DMR_chr13_114888458_114891224	3.29E-49	-0.174297118	-0.054880377	15	7	0.066666667
chr13	113698408	113700534	DMR_chr13_113698408_113700534	1.92E-45	-0.173220111	-0.055271228	17	3	0.176470588
chr1	12609308	12610104	DMR_chr1_12609308_12610104	6.55E-48	-0.323617036	-0.206976341	6	4	0
chr16	89114089	89115544	DMR_chr16_89114089_89115544	1.17E-52	-0.170296565	-0.084549178	9	4	0.111111111
chr4	1052138	1052717	DMR_chr4_1052138_1052717	9.67E-49	0.157787159	0.113030617	6	4	1
chr6	31690580	31692808	DMR_chr6_31690580_31692808	8.06E-130	-0.186203031	-0.034350082	41	7	0.341463415
chr9	139889049	139891008	DMR_chr9_139889049_139891008	1.37E-93	0.304801861	0.123857755	6	4	0.833333333
chr7	18534872	18535786	DMR_chr7_18534872_18535786	6.93E-72	-0.198524237	-0.068944625	9	5	0.444444444
chr2	223916502	223917590	DMR_chr2_223916502_223917590	5.66E-40	0.171514246	0.079851713	8	2	1
chr18	45458021	45459276	DMR_chr18_45458021_45459276	1.82E-63	0.323729144	0.125040731	5	4	0.8
chr9	97847913	97848736	DMR_chr9_97847913_97848736	7.43E-64	0.291552927	0.188379532	5	3	1
chr6	1387836	1389367	DMR_chr6_1387836_1389367	6.31E-62	-0.240191113	-0.170187331	7	5	0
chr12	109162390	109162748	DMR_chr12_109162390_109162748	1.27E-81	0.272791456	0.130364196	6	3	1
chr16	86611690	86613094	DMR_chr16_86611690_86613094	2.50E-43	-0.285796141	-0.06268621	7	3	0.285714286
chr22	28198404	28200653	DMR_chr22_28198404_28200653	4.23E-67	0.377465791	0.173890442	8	5	1
chr11	62620843	62622234	DMR_chr11_62620843_62622234	5.51E-60	0.152426645	0.07345977	9	4	1
chr21	46378243	46379089	DMR_chr21_46378243_46379089	1.83E-53	0.240803551	0.142505238	5	4	1
chr6	31597831	31599904	DMR_chr6_31597831_31599904	2.90E-88	-0.173650549	0.000475499	27	4	0.666666667
chr2	56409774	56411208	DMR_chr2_56409774_56411208	3.38E-146	0.38837858	0.10001411	16	8	0.875
chr17	75470567	75472168	DMR_chr17_75470567_75472168	6.33E-87	-0.305398237	-0.167831205	8	5	0
chr12	58119543	58120635	DMR_chr12_58119543_58120635	8.63E-49	0.133467317	0.085718141	7	4	1
chr7	150019477	150021553	DMR_chr7_150019477_150021553	8.39E-60	0.139224461	0.040116738	21	4	0.857142857
chr16	66399929	66400569	DMR_chr16_66399929_66400569	5.54E-73	-0.159100599	-0.109082964	6	4	0
chr6	29407689	29408666	DMR_chr6_29407689_29408666	3.13E-46	-0.091889983	-0.050289594	14	3	0
chr11	45717384	45719348	DMR_chr11_45717384_45719348	4.43E-174	0.274346836	0.049828157	16	3	0.4375
chr16	57831745	57832760	DMR_chr16_57831745_57832760	8.50E-62	0.185592087	0.074480926	7	3	0.714285714
chr6	15243923	15245231	DMR_chr6_15243923_15245231	9.20E-88	0.251504428	0.14104601	6	5	0.833333333
chr6	41394156	41395230	DMR_chr6_41394156_41395230	3.36E-44	0.204973207	0.152829074	6	3	1
chr1	160084263	160085581	DMR_chr1_160084263_160085581	2.45E-43	0.269332587	0.006932069	7	5	0.285714286
chr5	95158523	95159639	DMR_chr5_95158523_95159639	3.24E-141	-0.4802094	-0.199350252	5	4	0.2
chr3	51740741	51741473	DMR_chr3_51740741_51741473	4.28E-57	0.121627949	0.065966656	7	3	1
chr6	30698584	30699481	DMR_chr6_30698584_30699481	1.13E-54	0.20951805	0.104665786	11	4	0.727272727
chr19	35606554	35607221	DMR_chr19_35606554_35607221	8.31E-54	0.252024572	0.160115814	5	4	1
chr17	51899386	51900887	DMR_chr17_51899386_51900887	8.00E-45	-0.095255343	-0.054439537	10	4	0
chr1	231155449	231156359	DMR_chr1_231155449_231156359	1.47E-49	-0.212173732	-0.092058534	12	5	0
chr16	66993711	66995461	DMR_chr16_66993711_66995461	1.33E-45	0.124114923	-0.007201002	7	3	0.571428571
chr7	1491787	1493153	DMR_chr7_1491787_1493153	2.86E-38	0.256413422	0.098049941	9	3	0.777777778
chr17	76794506	76795278	DMR_chr17_76794506_76795278	4.10E-107	-0.548221456	-0.320794476	6	5	0.166666667
chr12	130589151	130591397	DMR_chr12_130589151_130591397	2.05917633420411e-316	0.386032997	0.154820558	10	5	0.8
chr3	147140754	147142102	DMR_chr3_147140754_147142102	2.00E-50	0.123654752	0.073706615	11	1	1
chr16	84346361	84347783	DMR_chr16_84346361_84347783	1.59E-43	-0.130252089	0.027454512	6	4	0.666666667
chr17	39019545	39020053	DMR_chr17_39019545_39020053	1.69E-46	0.131079835	0.081373972	6	4	1
chr13	98869706	98870144	DMR_chr13_98869706_98870144	1.59E-61	0.470656632	0.228054517	5	4	1
chr1	197881327	197883190	DMR_chr1_197881327_197883190	3.23E-97	-0.300514094	-0.10401597	13	6	0.076923077
chr22	46480891	46482023	DMR_chr22_46480891_46482023	7.01E-37	-0.202494057	-0.000638131	12	3	0.666666667
chr10	678920	680352	DMR_chr10_678920_680352	1.30E-71	0.258195488	0.137326836	7	5	0.857142857
chr1	54199696	54201525	DMR_chr1_54199696_54201525	4.15E-93	0.287063244	0.121693478	7	5	1
chr18	32398024	32398987	DMR_chr18_32398024_32398987	7.70E-109	0.292188969	0.131263831	5	3	0.8
chr7	2854705	2855759	DMR_chr7_2854705_2855759	2.43E-200	0.356639488	0.190959216	5	3	0.8
chr7	4304018	4305728	DMR_chr7_4304018_4305728	4.53E-146	0.325881258	0.156336834	8	5	0.75
chr10	16561202	16562470	DMR_chr10_16561202_16562470	6.79E-70	0.166698521	0.082677517	6	4	1
chr4	3485263	3486380	DMR_chr4_3485263_3486380	1.50E-50	0.114396148	0.060461058	7	4	1
chr13	114799652	114801587	DMR_chr13_114799652_114801587	1.87E-117	-0.314010522	0.038064481	10	4	0.6
chr17	72619556	72620274	DMR_chr17_72619556_72620274	1.29E-87	-0.296334783	-0.184679964	5	3	0
chr14	105952171	105953462	DMR_chr14_105952171_105953462	6.17E-41	-0.150104634	-0.073077976	7	3	0
chr1	2266138	2266591	DMR_chr1_2266138_2266591	7.99E-56	0.170345596	0.107662367	5	4	1
chr11	31846414	31847509	DMR_chr11_31846414_31847509	1.93E-53	0.10323022	0.035451784	8	4	1
chr2	25389989	25391911	DMR_chr2_25389989_25391911	1.62E-73	0.18960756	0.055055266	18	5	0.888888889
chr7	1248693	1250964	DMR_chr7_1248693_1250964	1.30E-39	0.095216655	0.021113633	19	2	0.842105263
chr7	82270	82984	DMR_chr7_82270_82984	1.40E-177	0.349254587	0.175838913	7	5	1
chr17	43482735	43483527	DMR_chr17_43482735_43483527	4.30E-48	0.160031421	0.14770995	5	5	1
chr5	42812244	42813937	DMR_chr5_42812244_42813937	3.89E-85	0.326150688	0.032475845	5	3	0.6
chr11	1940459	1941145	DMR_chr11_1940459_1941145	1.76E-62	-0.266467319	-0.084853373	6	4	0.5
chr1	206729034	206730254	DMR_chr1_206729034_206730254	7.35E-72	-0.161065613	-0.025053209	8	3	0.375
chr21	43823604	43824262	DMR_chr21_43823604_43824262	2.61E-46	-0.101643089	-0.059835599	7	4	0
chr6	30121930	30124248	DMR_chr6_30121930_30124248	5.63E-135	-0.225010481	-0.063439665	22	5	0.272727273
chr1	221050459	221052350	DMR_chr1_221050459_221052350	5.79E-50	0.338014215	0.078481601	11	3	0.818181818
chr2	232258012	232260559	DMR_chr2_232258012_232260559	1.85E-46	0.263304547	0.112856347	10	5	0.9
chr22	20236751	20237341	DMR_chr22_20236751_20237341	3.95E-93	-0.19273441	-0.108953536	7	5	0.142857143
chr4	148401273	148402899	DMR_chr4_148401273_148402899	2.91E-127	-0.442904807	-0.12154205	13	6	0.307692308
chr14	104165052	104165475	DMR_chr14_104165052_104165475	5.23E-61	0.261333341	0.18883453	5	4	1
chr11	44331978	44333192	DMR_chr11_44331978_44333192	1.47E-123	0.273286444	0.071145112	38	8	0.815789474
chr19	50058971	50060306	DMR_chr19_50058971_50060306	4.16E-75	0.338192011	0.113900661	8	5	0.875
chr1	41444651	41445556	DMR_chr1_41444651_41445556	3.27E-82	0.138686976	0.062271861	12	6	1
chr22	41956440	41957443	DMR_chr22_41956440_41957443	2.01E-41	0.24361402	0.086128328	6	3	1
chr2	239948617	239949449	DMR_chr2_239948617_239949449	1.82E-60	0.294473799	0.185628807	5	3	1
chr11	627968	628677	DMR_chr11_627968_628677	2.87E-67	-0.436536691	-0.227421403	5	4	0
chr5	172175321	172176599	DMR_chr5_172175321_172176599	6.49E-78	0.348773331	0.126993704	6	5	0.666666667
chr21	47812611	47813491	DMR_chr21_47812611_47813491	2.93E-42	-0.192428305	-0.105737042	6	4	0.166666667
chr2	11679845	11680144	DMR_chr2_11679845_11680144	3.14E-70	0.223185016	0.129837098	6	3	1
chr17	19648157	19649293	DMR_chr17_19648157_19649293	2.27E-68	-0.278164241	-0.058565435	14	4	0.142857143
chr10	118764521	118765597	DMR_chr10_118764521_118765597	8.52E-69	0.079151032	0.026177021	11	4	1
chr3	33259920	33261204	DMR_chr3_33259920_33261204	9.60E-147	0.353978098	0.125530136	9	4	1
chr17	79825681	79827882	DMR_chr17_79825681_79827882	1.71E-46	0.219405917	0.137968208	6	4	1
chr17	4648566	4649333	DMR_chr17_4648566_4649333	1.38E-55	0.121257879	0.060086487	7	5	1
chr19	48833062	48833729	DMR_chr19_48833062_48833729	5.08E-48	0.249573077	0.166147412	5	4	1
chr11	10589810	10591000	DMR_chr11_10589810_10591000	8.14E-50	-0.385120253	-0.07105389	8	5	0.375
chr3	193921489	193923516	DMR_chr3_193921489_193923516	1.54E-90	0.239398032	0.088605058	10	6	0.8
chr1	1477123	1479238	DMR_chr1_1477123_1479238	9.03E-56	-0.165202262	-0.038717574	9	4	0.333333333
chr14	90042201	90042580	DMR_chr14_90042201_90042580	1.44E-70	0.381765032	0.200810184	5	4	1
chr2	45159894	45161510	DMR_chr2_45159894_45161510	1.46E-41	0.116639393	0.049118374	12	1	0.916666667
chr17	79098558	79100287	DMR_chr17_79098558_79100287	2.71E-68	-0.19965368	-0.088393497	13	4	0.076923077
chr17	73840659	73841658	DMR_chr17_73840659_73841658	1.70E-83	0.205110389	0.066095607	8	3	1
chr11	124621829	124622815	DMR_chr11_124621829_124622815	7.60E-42	0.175471675	0.118822399	6	3	1
chr7	151453891	151454795	DMR_chr7_151453891_151454795	1.39E-47	0.367068553	0.225930128	5	4	1
chr5	141338604	141339777	DMR_chr5_141338604_141339777	1.26E-58	-0.156734578	0.013591001	5	3	0.6
chr14	95238156	95240143	DMR_chr14_95238156_95240143	6.19E-29	0.29572411	0.247013143	10	0	1
chr7	2052420	2053275	DMR_chr7_2052420_2053275	4.06E-74	0.226561231	0.119857544	5	3	1
chr8	145747140	145748548	DMR_chr8_145747140_145748548	4.27E-69	0.111489959	0.049443511	5	4	0.8
chr16	49525139	49525807	DMR_chr16_49525139_49525807	2.05E-50	0.161528304	0.138985175	5	4	1
chr11	19371800	19372553	DMR_chr11_19371800_19372553	1.52E-99	0.35163172	0.022643889	7	4	0.428571429
chr17	27312855	27313499	DMR_chr17_27312855_27313499	6.63E-41	0.106085839	0.061184954	7	4	1
chr11	67774728	67776576	DMR_chr11_67774728_67776576	5.03E-52	-0.18787121	-0.073933223	8	3	0.125
chr4	57547347	57548093	DMR_chr4_57547347_57548093	1.35E-75	0.189707232	0.063804646	7	5	1
chr11	64135217	64136263	DMR_chr11_64135217_64136263	6.08E-52	0.1065479	0.039045132	12	4	0.916666667
chr7	142582859	142583836	DMR_chr7_142582859_142583836	1.29E-57	-0.125782261	0.045995953	7	3	0.857142857
chr7	70257926	70258753	DMR_chr7_70257926_70258753	6.14E-82	0.367578637	0.178361351	5	3	1
chr6	31838402	31839329	DMR_chr6_31838402_31839329	2.08E-63	-0.145026462	-0.026885247	15	4	0.4
chr7	4242866	4244372	DMR_chr7_4242866_4244372	2.96E-48	0.128994296	0.071879916	8	4	1
chr19	23386650	23387133	DMR_chr19_23386650_23387133	4.01E-54	0.109015656	0.065212292	5	3	1
chr11	126286370	126287023	DMR_chr11_126286370_126287023	1.00E-55	0.201968372	0.048013968	5	3	0.8
chr6	31105711	31107663	DMR_chr6_31105711_31107663	5.58E-62	-0.200771012	-0.024841982	16	3	0.375
chr19	3982566	3984703	DMR_chr19_3982566_3984703	2.35E-58	0.120358688	-0.015173758	13	4	0.230769231
chr12	131272018	131273348	DMR_chr12_131272018_131273348	2.17E-38	0.20957452	0.092754314	7	2	1
chr5	134526124	134527034	DMR_chr5_134526124_134527034	1.13E-54	0.4188063	0.24934889	6	4	1
chr7	1151900	1153252	DMR_chr7_1151900_1153252	3.42E-48	0.134896204	0.095200716	8	3	1
chr6	168811070	168812152	DMR_chr6_168811070_168812152	2.59E-38	-0.176229043	-0.037650533	6	4	0.5
chr6	31936177	31941616	DMR_chr6_31936177_31941616	1.63E-132	-0.292985526	-0.002841994	102	10	0.588235294
chr20	31331814	31332994	DMR_chr20_31331814_31332994	5.24E-45	0.124939704	0.0400467	7	3	0.857142857
chr1	3080336	3081481	DMR_chr1_3080336_3081481	8.71E-59	-0.161813766	-0.104146439	5	4	0
chr17	9694472	9695137	DMR_chr17_9694472_9695137	7.72E-53	0.250662393	0.060879884	7	3	0.714285714
chr6	31759412	31761076	DMR_chr6_31759412_31761076	4.10E-43	-0.130728814	0.003739829	23	4	0.47826087
chr19	49685846	49686254	DMR_chr19_49685846_49686254	5.43E-50	0.126606135	0.101440322	5	4	1
chr10	1233675	1234983	DMR_chr10_1233675_1234983	1.43E-56	0.267912309	0.123942289	6	3	0.833333333
chr10	134803138	134804447	DMR_chr10_134803138_134804447	8.10E-54	0.292873949	0.087156976	9	3	0.888888889
chr18	55862037	55863675	DMR_chr18_55862037_55863675	9.80E-80	0.150714661	0.061153825	10	4	0.7
chr8	22785456	22786374	DMR_chr8_22785456_22786374	2.52E-60	0.190637884	0.131493581	5	4	1
chr17	75880269	75881232	DMR_chr17_75880269_75881232	1.64E-70	0.251352147	0.105084306	5	4	0.8
chr19	49243427	49244965	DMR_chr19_49243427_49244965	5.64E-65	0.181946328	0.101547249	7	5	0.857142857
chr10	130844121	130844899	DMR_chr10_130844121_130844899	1.01E-46	-0.466317297	-0.015713497	9	3	0.777777778
chr7	1575737	1577697	DMR_chr7_1575737_1577697	3.38E-43	0.182416989	0.11405275	8	5	1
chr1	153600064	153601878	DMR_chr1_153600064_153601878	4.45E-58	0.30218741	0.156344322	8	2	1
chr15	63889093	63889711	DMR_chr15_63889093_63889711	3.84E-49	-0.270463168	-0.147119801	6	2	0
chr16	89686618	89687052	DMR_chr16_89686618_89687052	1.63E-81	0.158178153	0.1108198	5	4	1
chr7	29923120	29924746	DMR_chr7_29923120_29924746	2.82E-50	0.289516606	0.099235229	9	5	1
chr10	102278918	102280551	DMR_chr10_102278918_102280551	5.79E-51	0.091278581	0.037085791	13	4	0.923076923
chr17	45786010	45786890	DMR_chr17_45786010_45786890	1.49E-40	0.145213603	0.084805772	7	4	1
chr7	47343076	47343625	DMR_chr7_47343076_47343625	4.71E-139	0.427200277	0.295590476	5	4	1
chr11	70368264	70368768	DMR_chr11_70368264_70368768	6.15E-55	0.156218359	0.098221449	6	3	1
chr12	54784180	54785320	DMR_chr12_54784180_54785320	2.86E-91	0.18733673	0.093555809	9	5	0.777777778
chr16	86011615	86012840	DMR_chr16_86011615_86012840	9.24E-115	-0.202140574	-0.11011766	8	5	0.125
chr5	180230767	180231194	DMR_chr5_180230767_180231194	7.59E-56	-0.209170079	-0.096811838	9	3	0
chr10	106088702	106089203	DMR_chr10_106088702_106089203	4.39E-52	-0.434895024	-0.234815607	5	4	0
chr2	241535685	241536284	DMR_chr2_241535685_241536284	3.58E-50	0.264330172	0.198969247	5	4	1
chr4	6728799	6729744	DMR_chr4_6728799_6729744	2.22E-41	0.144062756	0.072926924	6	3	0.833333333
chr10	118429452	118429952	DMR_chr10_118429452_118429952	1.08E-59	0.227458257	0.102825237	8	5	1
chr7	4174567	4176567	DMR_chr7_4174567_4176567	1.85E-66	0.176516082	0.062136203	12	3	0.75
chr12	115137528	115138766	DMR_chr12_115137528_115138766	1.41E-96	0.136520195	0.043258961	8	4	1
chr8	25907218	25908503	DMR_chr8_25907218_25908503	2.48E-36	0.170665078	0.113971002	7	2	1
chr10	105232723	105233423	DMR_chr10_105232723_105233423	2.39E-38	0.145545503	0.090609782	6	3	1
chr3	141516232	141516705	DMR_chr3_141516232_141516705	9.06E-45	0.125057734	0.065722351	6	3	1
chr6	135271056	135271801	DMR_chr6_135271056_135271801	3.93E-53	0.294968396	0.188372424	5	4	1
chr12	54412506	54413384	DMR_chr12_54412506_54413384	2.13E-88	0.238641118	0.097208355	6	4	1
chr17	1094029	1094555	DMR_chr17_1094029_1094555	1.08E-38	-0.194430277	-0.144375293	7	2	0
chr11	67290223	67291531	DMR_chr11_67290223_67291531	2.70E-100	-0.254179026	-0.082249029	9	4	0.333333333
chr19	39826150	39827384	DMR_chr19_39826150_39827384	5.22E-79	-0.211807394	-0.091259091	9	3	0
chr15	37402488	37403304	DMR_chr15_37402488_37403304	3.98E-65	0.155630717	0.063320083	9	5	1
chr7	27260102	27260585	DMR_chr7_27260102_27260585	2.98E-75	-0.254458932	-0.135523025	6	4	0
chr10	103602939	103604222	DMR_chr10_103602939_103604222	7.42E-40	0.224833702	0.059773029	10	1	1
chr21	48024639	48026298	DMR_chr21_48024639_48026298	1.08E-35	0.220426052	0.068340371	7	5	0.857142857
chr22	42763815	42764760	DMR_chr22_42763815_42764760	2.01E-88	-0.201303572	-0.107988702	6	4	0
chr12	116756136	116756890	DMR_chr12_116756136_116756890	4.08E-41	0.138868279	0.113115058	5	5	1
chr3	196693809	196694932	DMR_chr3_196693809_196694932	2.74E-60	0.227966856	0.148433519	5	4	1
chr2	3642098	3642967	DMR_chr2_3642098_3642967	5.77E-44	0.078162522	0.044501206	11	2	0.909090909
chr1	231471504	231472680	DMR_chr1_231471504_231472680	3.74E-90	0.363172562	0.107772936	7	2	1
chr2	108993602	108994528	DMR_chr2_108993602_108994528	1.04E-52	0.248812776	0.106763585	9	5	1
chr6	31685430	31685575	DMR_chr6_31685430_31685575	2.02E-43	0.112868387	0.084360788	6	3	1
chr6	71012391	71013139	DMR_chr6_71012391_71013139	2.85E-63	0.256933279	0.123227924	5	4	1
chr1	2428080	2429005	DMR_chr1_2428080_2429005	1.63E-47	-0.122355249	-0.066650475	7	3	0
chr8	16858909	16860121	DMR_chr8_16858909_16860121	1.54E-85	0.108485512	0.036720231	12	6	0.833333333
chr12	52760975	52762005	DMR_chr12_52760975_52762005	1.95E-49	-0.157382215	0.047030947	7	3	0.857142857
chr2	1565328	1567430	DMR_chr2_1565328_1567430	3.94E-41	0.170998438	0.092539188	7	5	1
chr1	1238436	1239259	DMR_chr1_1238436_1239259	4.49E-81	-0.189999371	-0.118451923	6	4	0
chr20	3228616	3229991	DMR_chr20_3228616_3229991	4.36E-38	-0.115712767	-0.061240497	6	3	0
chr16	87735689	87737091	DMR_chr16_87735689_87737091	2.19E-80	0.51580737	0.156145573	8	4	1
chr17	37024020	37024760	DMR_chr17_37024020_37024760	1.55E-43	0.166481186	0.097148123	6	2	1
chr7	150744599	150746280	DMR_chr7_150744599_150746280	8.45E-127	0.204811511	0.078588934	11	6	0.727272727
chr6	32304143	32305145	DMR_chr6_32304143_32305145	8.87E-55	0.319530848	0.158174549	5	4	0.8
chr10	21798341	21799395	DMR_chr10_21798341_21799395	1.74E-81	0.205700805	0.118407436	6	3	1
chr16	3702447	3703304	DMR_chr16_3702447_3703304	6.07E-41	0.306209242	0.18744563	5	5	1
chr12	123476380	123477147	DMR_chr12_123476380_123477147	2.96E-46	0.326308158	0.206630923	5	4	1
chr1	228558193	228559321	DMR_chr1_228558193_228559321	7.52E-80	-0.197173147	-0.104538789	6	5	0
chr12	89748300	89749718	DMR_chr12_89748300_89749718	8.04E-69	-0.222297361	-0.084279505	11	4	0
chr5	2642995	2643534	DMR_chr5_2642995_2643534	4.35E-57	0.179966532	0.120606103	5	4	1
chr7	45001765	45002919	DMR_chr7_45001765_45002919	2.62E-59	0.161130866	0.10239503	6	4	0.833333333
chr11	392562	394545	DMR_chr11_392562_394545	1.06E-46	-0.386894078	-0.111639474	14	4	0.142857143
chr2	8596908	8597923	DMR_chr2_8596908_8597923	7.71E-45	-0.146387479	-0.109408847	6	4	0
chr11	368351	369414	DMR_chr11_368351_369414	1.14E-65	-0.076306441	0.003602984	25	4	0.68
chr19	14516545	14517447	DMR_chr19_14516545_14517447	1.18E-42	0.150984878	0.101107468	5	4	1
chr6	28493312	28494732	DMR_chr6_28493312_28494732	7.42E-36	-0.196394939	-0.068540791	11	3	0
chr6	40722397	40723038	DMR_chr6_40722397_40723038	7.22E-96	0.40681527	0.189510197	5	4	0.8
chr11	61247223	61248887	DMR_chr11_61247223_61248887	2.45E-50	-0.412925078	0.020053534	7	3	0.857142857
chr15	42173869	42174934	DMR_chr15_42173869_42174934	1.21E-46	0.202485762	0.097579469	5	3	1
chr1	91184126	91185922	DMR_chr1_91184126_91185922	1.94E-100	0.157496591	0.04890988	13	5	0.923076923
chr17	46034455	46035297	DMR_chr17_46034455_46035297	4.61E-48	0.21469896	0.12840332	5	3	1
chr6	32179567	32181025	DMR_chr6_32179567_32181025	6.58E-91	0.349018792	0.04272006	10	3	0.5
chr7	140103545	140104086	DMR_chr7_140103545_140104086	1.86E-42	0.126151884	0.05126776	9	2	0.888888889
chr10	43817997	43818911	DMR_chr10_43817997_43818911	1.32E-37	0.14792329	0.059291866	9	1	1
chr15	89764999	89765425	DMR_chr15_89764999_89765425	2.00E-60	0.285724318	0.15729395	5	4	0.8
chr1	2335890	2337563	DMR_chr1_2335890_2337563	7.72E-42	-0.128678379	-0.005430841	10	3	0.5
chr19	13915583	13915877	DMR_chr19_13915583_13915877	4.42E-55	0.20238491	0.11711078	6	4	1
chr1	3239139	3240227	DMR_chr1_3239139_3240227	6.79E-41	0.178250196	0.131590326	5	4	1
chr21	28336181	28337869	DMR_chr21_28336181_28337869	6.21E-58	-0.4279201	-0.245040353	5	3	0
chr12	3445716	3446781	DMR_chr12_3445716_3446781	3.98E-47	0.189316686	0.131073684	6	5	1
chr16	88988174	88991518	DMR_chr16_88988174_88991518	7.09E-98	-0.313621855	-0.088741951	14	5	0.214285714
chr1	159824866	159825761	DMR_chr1_159824866_159825761	2.61E-135	0.30908275	0.103772667	9	5	0.888888889
chr6	70990226	70991283	DMR_chr6_70990226_70991283	4.52E-72	0.135159245	0.076703572	6	3	1
chr4	736328	737453	DMR_chr4_736328_737453	7.00E-30	-0.10389715	-0.040646217	8	0	0.125
chr7	92672484	92673176	DMR_chr7_92672484_92673176	1.02E-61	0.238773593	0.079344391	6	3	1
chr14	54418728	54420185	DMR_chr14_54418728_54420185	1.27E-54	0.357663059	0.183122512	6	4	1
chr2	100722022	100723240	DMR_chr2_100722022_100723240	5.36E-40	0.147120035	0.087529239	7	2	1
chr15	78384520	78385733	DMR_chr15_78384520_78385733	1.19E-54	0.17187528	0.081562416	7	3	0.857142857
chr17	60757134	60758455	DMR_chr17_60757134_60758455	4.42E-68	-0.191457687	-0.093324484	8	4	0
chr1	10709185	10710847	DMR_chr1_10709185_10710847	2.08E-57	0.152236185	0.091437267	6	3	1
chr7	130129946	130130753	DMR_chr7_130129946_130130753	2.94E-52	0.186606938	0.082821487	15	2	0.933333333
chr16	88052309	88053339	DMR_chr16_88052309_88053339	3.87E-47	0.230857238	0.132306396	5	3	0.8
chr4	41879651	41880987	DMR_chr4_41879651_41880987	8.77E-45	-0.215621154	-0.108801027	8	3	0
chr19	18539756	18540330	DMR_chr19_18539756_18540330	5.53E-43	0.081216743	0.061658894	5	4	1
chr6	29577916	29579492	DMR_chr6_29577916_29579492	4.32E-64	0.315870882	0.053559318	9	5	0.444444444
chr16	1040373	1041686	DMR_chr16_1040373_1041686	9.36E-55	-0.114054572	-0.053191169	10	4	0.1
chr11	71724287	71725340	DMR_chr11_71724287_71725340	1.71E-35	0.1100546	0.093400793	7	1	1
chr20	44451667	44452633	DMR_chr20_44451667_44452633	3.24E-71	-0.228750446	-0.064502241	5	3	0.2
chr17	79920395	79921870	DMR_chr17_79920395_79921870	1.13E-48	-0.142774251	-0.074783977	9	3	0
chr15	94346066	94346887	DMR_chr15_94346066_94346887	2.61E-92	0.319127711	0.201026641	5	3	1
chr16	677526	678891	DMR_chr16_677526_678891	5.76E-109	-0.351812952	-0.168330959	7	4	0.142857143
chr1	79085162	79086197	DMR_chr1_79085162_79086197	2.73E-41	-0.352006042	-0.131776522	6	3	0
chr16	73096842	73097142	DMR_chr16_73096842_73097142	5.94E-47	0.196142077	0.129847739	6	4	1
chr8	42623718	42623946	DMR_chr8_42623718_42623946	9.30E-98	-0.271926579	-0.144404452	5	3	0
chr1	11713123	11714724	DMR_chr1_11713123_11714724	5.00E-87	0.417692634	0.135059823	11	5	1
chr1	43814169	43815465	DMR_chr1_43814169_43815465	1.36E-44	0.188801421	0.096589962	6	4	1
chr6	84742695	84743364	DMR_chr6_84742695_84743364	1.21E-46	0.084232242	0.025927597	11	3	0.909090909
chr1	3099804	3100956	DMR_chr1_3099804_3100956	2.65E-39	-0.106713809	-0.073039589	7	3	0
chr4	154125208	154126481	DMR_chr4_154125208_154126481	7.36E-110	0.412533845	0.149504858	10	4	0.8
chr4	109092312	109093644	DMR_chr4_109092312_109093644	1.68E-41	-0.299265506	-0.096743951	11	2	0
chr1	1078901	1079879	DMR_chr1_1078901_1079879	1.07E-57	0.275414541	0.102377338	5	4	0.8
chr10	1712918	1714535	DMR_chr10_1712918_1714535	7.94E-67	0.178981826	0.051578056	9	6	0.666666667
chr7	138435324	138436260	DMR_chr7_138435324_138436260	1.42E-52	-0.395586879	-0.137142275	6	3	0
chr4	671489	671851	DMR_chr4_671489_671851	2.21E-47	-0.170497204	-0.119744688	5	4	0
chr4	184017790	184019125	DMR_chr4_184017790_184019125	4.37E-84	0.33920785	0.178216988	5	3	1
chr10	94825257	94827200	DMR_chr10_94825257_94827200	2.22E-41	0.142542766	0.058834023	9	3	1
chr8	142157104	142157867	DMR_chr8_142157104_142157867	9.77E-60	0.273198758	-0.012798691	5	3	0.4
chr3	52528714	52529524	DMR_chr3_52528714_52529524	7.67E-33	0.23875192	0.103432659	10	1	1
chr17	47091038	47092272	DMR_chr17_47091038_47092272	3.53E-38	0.128546559	0.079457729	8	3	1
chr1	60539135	60539932	DMR_chr1_60539135_60539932	1.98E-82	0.234816999	0.106997566	9	6	0.888888889
chr14	95234015	95235489	DMR_chr14_95234015_95235489	4.82E-49	0.277453169	0.131485577	10	3	0.9
chr20	60638679	60639721	DMR_chr20_60638679_60639721	5.64E-37	0.211016364	0.130180131	6	3	1
chr7	27159883	27160960	DMR_chr7_27159883_27160960	4.75E-66	0.343765174	0.179492491	6	4	1
chr15	89939252	89940505	DMR_chr15_89939252_89940505	1.05E-55	-0.25779424	0.07094558	5	4	0.8
chr8	144965151	144965915	DMR_chr8_144965151_144965915	2.99E-57	0.15335811	0.10222828	7	2	1
chr6	31138049	31139796	DMR_chr6_31138049_31139796	7.12E-61	0.128939329	0.024382593	11	3	0.636363636
chr16	3306524	3307814	DMR_chr16_3306524_3307814	1.63E-128	-0.399122227	-0.20427659	6	4	0.166666667
chr19	15375283	15375450	DMR_chr19_15375283_15375450	2.19E-77	-0.299066417	-0.132589168	8	3	0.125
chr11	65374663	65375203	DMR_chr11_65374663_65375203	8.93E-37	0.206911142	0.125495668	6	2	1
chr20	56286391	56287532	DMR_chr20_56286391_56287532	2.87E-32	-0.145062558	-0.005743536	10	1	0.6
chr6	10881782	10884140	DMR_chr6_10881782_10884140	2.51E-51	0.090643521	0.025528329	21	6	0.904761905
chr1	2827034	2828244	DMR_chr1_2827034_2828244	3.53E-52	-0.146749966	-0.075309301	8	3	0
chr11	27015592	27017005	DMR_chr11_27015592_27017005	5.22E-49	0.078012543	0.033843662	8	3	1
chr12	9217079	9218039	DMR_chr12_9217079_9218039	9.54E-71	0.148877251	0.046527125	12	3	1
chr10	636076	636390	DMR_chr10_636076_636390	6.45E-52	-0.20869051	-0.15968511	5	3	0
chr2	102803068	102803985	DMR_chr2_102803068_102803985	1.09E-59	0.297939511	0.095667888	6	2	1
chr1	160616604	160617356	DMR_chr1_160616604_160617356	3.45E-36	-0.077311828	-0.060273262	6	2	0
chr17	73506017	73506230	DMR_chr17_73506017_73506230	5.09E-66	-0.154112428	-0.085260957	6	3	0
chr10	73847963	73849626	DMR_chr10_73847963_73849626	1.85E-69	0.194237229	0.057320276	14	5	0.857142857
chr11	67809980	67811641	DMR_chr11_67809980_67811641	1.98E-57	-0.149671056	-0.034759749	12	3	0.25
chr7	750720	751331	DMR_chr7_750720_751331	6.77E-50	0.338806839	0.159329331	5	4	1
chr12	50365827	50366624	DMR_chr12_50365827_50366624	1.85E-71	0.279380828	0.138935883	6	4	0.833333333
chr11	64322146	64323816	DMR_chr11_64322146_64323816	3.37E-92	-0.253224021	-0.09398222	5	3	0.4
chr4	3442962	3444147	DMR_chr4_3442962_3444147	3.71E-46	-0.116787481	-0.063858051	9	2	0
chr6	167104601	167104926	DMR_chr6_167104601_167104926	1.52E-44	0.169220535	0.092032228	5	3	1
chr16	67232921	67233983	DMR_chr16_67232921_67233983	1.07E-46	0.194392926	0.12174421	6	3	1
chr1	212688417	212688997	DMR_chr1_212688417_212688997	4.53E-38	0.177193026	0.105111878	6	3	1
chr10	126278272	126279288	DMR_chr10_126278272_126279288	7.54E-30	0.264537077	0.11479397	6	3	1
chr4	154710750	154712145	DMR_chr4_154710750_154712145	1.18E-54	-0.12526675	-0.049925142	25	2	0.2
chr22	36806001	36806655	DMR_chr22_36806001_36806655	5.55E-47	0.292287533	0.121615045	6	4	1
chr7	98870608	98871769	DMR_chr7_98870608_98871769	2.25E-38	0.138850168	0.05406124	5	3	0.8
chr16	4381661	4382775	DMR_chr16_4381661_4382775	2.20E-47	0.130762877	0.064027297	6	2	0.833333333
chr4	15939862	15940541	DMR_chr4_15939862_15940541	1.76E-44	0.183223129	0.121156701	5	4	1
chr20	62573077	62574518	DMR_chr20_62573077_62574518	1.29E-28	0.231228545	0.159477305	6	2	1
chr12	133028089	133028905	DMR_chr12_133028089_133028905	1.73E-55	-0.238925384	-0.088567566	7	2	0
chr15	101547756	101549307	DMR_chr15_101547756_101549307	1.25E-31	0.174320664	0.098614018	5	4	1
chr12	49362475	49364426	DMR_chr12_49362475_49364426	1.64E-47	0.223955993	0.111796788	7	5	1
chr5	149887008	149887787	DMR_chr5_149887008_149887787	3.51E-83	0.282058296	0.192951232	5	3	1
chr7	2742274	2743119	DMR_chr7_2742274_2743119	3.76E-38	0.108676377	0.051170577	6	4	0.833333333
chr19	49658232	49659299	DMR_chr19_49658232_49659299	1.09E-65	0.186078446	0.079399799	5	2	0.8
chr17	19976435	19977156	DMR_chr17_19976435_19977156	6.66E-61	-0.247656831	-0.110773587	6	4	0
chr14	24600500	24601808	DMR_chr14_24600500_24601808	5.62E-70	0.188261745	0.115814293	7	3	1
chr11	2721952	2722713	DMR_chr11_2721952_2722713	1.95E-56	-0.090013738	0.012768421	21	2	0.714285714
chr1	3774827	3775334	DMR_chr1_3774827_3775334	2.21E-58	0.146484078	0.075082232	7	4	1
chr2	233251770	233252706	DMR_chr2_233251770_233252706	5.27E-43	0.255801865	0.172614961	5	3	1
chr6	10384975	10385903	DMR_chr6_10384975_10385903	5.16E-45	0.036144974	0.018422954	9	2	1
chr13	114107554	114108713	DMR_chr13_114107554_114108713	5.37E-81	0.129751997	0.046878302	16	5	0.625
chr19	11471954	11473212	DMR_chr19_11471954_11473212	1.82E-46	0.477772772	0.213565819	7	4	1
chr3	195578011	195578280	DMR_chr3_195578011_195578280	4.35E-49	-0.226126694	-0.107718756	6	4	0
chr4	1994281	1995036	DMR_chr4_1994281_1995036	4.29E-40	0.115598838	0.077881351	7	2	1
chr6	33878085	33878823	DMR_chr6_33878085_33878823	1.99E-40	0.162032601	0.082534692	6	3	1
chr3	52099014	52099561	DMR_chr3_52099014_52099561	7.93E-40	0.214501942	0.14188313	6	3	1
chr17	59478068	59479306	DMR_chr17_59478068_59479306	6.13E-53	-0.145594846	-0.081307796	8	3	0
chr20	42187103	42187837	DMR_chr20_42187103_42187837	9.79E-50	-0.216923047	-0.135599227	7	4	0
chr13	20805094	20805895	DMR_chr13_20805094_20805895	1.26E-42	0.186672026	0.077535669	11	1	1
chr7	2679067	2680532	DMR_chr7_2679067_2680532	1.49E-60	-0.201078777	-0.042360152	5	3	0.4
chr10	124901908	124903314	DMR_chr10_124901908_124903314	4.32E-36	0.0854004	0.055067364	7	2	1
chr11	3177622	3178322	DMR_chr11_3177622_3178322	9.50E-66	-0.170809738	-0.093930413	6	3	0
chr3	12200236	12201096	DMR_chr3_12200236_12201096	4.43E-40	0.17816544	0.058742497	7	2	1
chr21	37914924	37915391	DMR_chr21_37914924_37915391	2.13E-60	0.101935483	0.062976268	7	5	0.857142857
chr2	71131201	71132518	DMR_chr2_71131201_71132518	6.25E-41	0.210189139	0.144246708	5	4	1
chr4	1578603	1580172	DMR_chr4_1578603_1580172	4.95E-47	0.133104339	0.056507999	7	4	0.857142857
chr12	57618943	57620054	DMR_chr12_57618943_57620054	5.81E-141	-0.207962716	-0.111217385	8	5	0.125
chr3	27760732	27762636	DMR_chr3_27760732_27762636	1.87E-44	0.141836175	0.074913029	7	3	1
chr19	58220080	58220837	DMR_chr19_58220080_58220837	3.31E-52	0.036674792	0.020066197	11	2	1
chr11	115530150	115531299	DMR_chr11_115530150_115531299	1.72E-156	0.437269834	0.141405259	11	5	0.909090909
chr7	1135190	1136568	DMR_chr7_1135190_1136568	7.78E-126	0.384080695	0.176433259	6	4	1
chr7	2049947	2050386	DMR_chr7_2049947_2050386	2.85E-47	0.316269922	0.185043383	5	4	1
chr13	40745761	40747228	DMR_chr13_40745761_40747228	4.99E-64	-0.314757325	-0.007156445	5	3	0.6
chr11	118753476	118754593	DMR_chr11_118753476_118754593	1.24E-39	-0.189589989	0.055753218	7	4	0.714285714
chr17	1028394	1029394	DMR_chr17_1028394_1029394	6.67E-39	0.129380926	0.109539669	5	4	1
chr13	114844124	114845403	DMR_chr13_114844124_114845403	9.71E-82	-0.223517892	-0.101778069	6	4	0.166666667
chr18	60984485	60986115	DMR_chr18_60984485_60986115	1.51E-112	0.521618454	0.112068255	10	5	1
chr11	68180584	68181383	DMR_chr11_68180584_68181383	2.28E-33	0.205295543	0.132356855	6	1	1
chr5	40680550	40682333	DMR_chr5_40680550_40682333	2.21E-141	-0.327306336	-0.098453261	7	3	0
chr17	49242163	49243640	DMR_chr17_49242163_49243640	2.50E-75	0.166187277	0.062643558	13	6	0.923076923
chr15	31515750	31516481	DMR_chr15_31515750_31516481	2.87E-63	-0.321571346	-0.056558596	9	3	0.666666667
chr3	113160071	113160821	DMR_chr3_113160071_113160821	7.43E-103	0.168654093	0.084327427	10	5	1
chr8	1905280	1906498	DMR_chr8_1905280_1906498	3.08E-145	-0.357768669	-0.088439576	6	3	0.5
chr1	151810485	151812524	DMR_chr1_151810485_151812524	5.91E-56	0.118360852	0.04145616	13	3	1
chr3	187386810	187388281	DMR_chr3_187386810_187388281	6.71E-42	-0.12547313	0.006720834	12	3	0.833333333
chr10	73565440	73565966	DMR_chr10_73565440_73565966	1.30E-77	0.26485207	0.125851048	5	3	1
chr17	38517641	38519136	DMR_chr17_38517641_38519136	3.15E-38	0.085314068	0.053573102	8	3	0.875
chr20	2730191	2731560	DMR_chr20_2730191_2731560	1.62E-120	-0.326176419	-0.166190533	5	3	0.2
chr11	1769152	1770066	DMR_chr11_1769152_1770066	3.93E-63	0.217328061	0.064808431	10	2	1
chr19	11093459	11094931	DMR_chr19_11093459_11094931	5.28E-67	0.401110404	0.075407346	6	4	0.5
chr14	20903410	20904169	DMR_chr14_20903410_20904169	1.23E-30	0.086216841	0.061407506	9	0	1
chr13	51639953	51641069	DMR_chr13_51639953_51641069	4.15E-40	0.184073899	0.023703016	7	2	0.571428571
chr10	135160120	135161047	DMR_chr10_135160120_135161047	1.88E-43	0.059986984	0.036101915	10	3	0.8
chr19	55997780	55998931	DMR_chr19_55997780_55998931	2.25E-35	0.187081671	0.106946966	5	4	1
chr11	45942027	45943572	DMR_chr11_45942027_45943572	5.84E-43	0.280989213	0.102918869	6	3	0.666666667
chr8	120684721	120685686	DMR_chr8_120684721_120685686	1.29E-79	0.186036576	0.083771318	10	6	0.8
chr8	1649522	1650172	DMR_chr8_1649522_1650172	3.38E-100	0.297319955	0.124633994	5	3	1
chr19	46000819	46002528	DMR_chr19_46000819_46002528	1.41E-67	0.117580757	0.049544695	8	3	1
chr2	23839710	23840763	DMR_chr2_23839710_23840763	9.37E-44	0.256344248	0.094947541	8	2	1
chr3	122640625	122641316	DMR_chr3_122640625_122641316	4.45E-46	0.106818213	0.049871626	7	1	1
chr16	85319859	85320722	DMR_chr16_85319859_85320722	1.23E-31	0.123739707	0.066553657	8	2	1
chr17	72527515	72528764	DMR_chr17_72527515_72528764	2.43E-118	-0.41358068	-0.123189801	7	3	0.142857143
chr14	54422775	54424149	DMR_chr14_54422775_54424149	3.51E-148	-0.344650951	-0.118230099	7	3	0
chr21	34405553	34406589	DMR_chr21_34405553_34406589	9.42E-85	0.263381458	0.111320533	6	3	1
chr1	6268709	6269635	DMR_chr1_6268709_6269635	2.81E-60	0.095441273	0.06706134	7	3	1
chr7	56160409	56161020	DMR_chr7_56160409_56161020	4.30E-31	-0.078181327	0.026176228	10	1	0.8
chr17	4691376	4692790	DMR_chr17_4691376_4692790	1.64E-49	0.423107219	0.136636206	5	3	0.8
chr7	142635549	142637936	DMR_chr7_142635549_142637936	4.60E-103	-0.278171957	-0.11625909	10	6	0
chr16	67686832	67687754	DMR_chr16_67686832_67687754	7.88E-46	0.187876558	0.109356096	6	4	1
chr7	26192756	26193805	DMR_chr7_26192756_26193805	1.76E-32	-0.240408874	0.001300973	6	2	0.666666667
chr3	147086945	147087702	DMR_chr3_147086945_147087702	3.38E-47	0.139353882	0.072870884	5	3	1
chr6	170580947	170582184	DMR_chr6_170580947_170582184	5.34E-48	-0.103073586	-0.06011973	10	2	0
chr6	31088188	31089293	DMR_chr6_31088188_31089293	1.93E-48	-0.20530315	-0.114377401	7	4	0
chr19	1509841	1510692	DMR_chr19_1509841_1510692	5.14E-43	-0.215509078	0.040696048	6	3	0.833333333
chr22	50746891	50747878	DMR_chr22_50746891_50747878	2.08E-58	-0.190178422	-0.096988777	6	3	0
chr7	27231819	27233073	DMR_chr7_27231819_27233073	3.94E-58	-0.249003372	-0.100439851	8	2	0.125
chr16	14403004	14403425	DMR_chr16_14403004_14403425	6.01E-54	0.078988328	0.027905025	7	1	1
chr2	128402294	128403710	DMR_chr2_128402294_128403710	2.38E-100	0.320931813	0.163696138	6	4	0.833333333
chr4	978723	979389	DMR_chr4_978723_979389	1.52E-119	0.172227061	0.114794513	6	4	1
chr7	45066738	45067319	DMR_chr7_45066738_45067319	2.18E-77	-0.199535014	-0.115018306	6	4	0
chr13	114055881	114057379	DMR_chr13_114055881_114057379	3.17E-66	0.297536306	0.11704041	8	4	0.625
chr1	201346149	201347550	DMR_chr1_201346149_201347550	3.03E-41	0.149856911	0.080427125	7	4	1
chr2	69001665	69002378	DMR_chr2_69001665_69002378	1.52E-31	-0.128030811	-0.069597327	10	1	0
chr10	14051636	14052028	DMR_chr10_14051636_14052028	4.57E-43	0.095369477	0.042144417	6	3	0.833333333
chr10	22633916	22634733	DMR_chr10_22633916_22634733	2.80E-59	0.082983613	0.02644778	13	5	0.923076923
chr13	100635905	100637560	DMR_chr13_100635905_100637560	1.25E-44	0.099075872	0.038104788	12	3	1
chr7	27220034	27221689	DMR_chr7_27220034_27221689	7.21E-45	0.112794182	0.076846206	7	3	1
chr5	141993182	141994495	DMR_chr5_141993182_141994495	8.46E-47	0.25877374	0.125058542	5	3	0.8
chr5	72731905	72733052	DMR_chr5_72731905_72733052	5.83E-102	-0.222090361	-0.12317405	6	4	0.333333333
chr6	30457711	30460244	DMR_chr6_30457711_30460244	3.20E-86	-0.123751504	-0.005439457	37	3	0.513513514
chr4	48492344	48493846	DMR_chr4_48492344_48493846	2.78E-47	0.092599016	0.048791795	6	5	0.833333333
chr1	48058390	48059354	DMR_chr1_48058390_48059354	1.92E-40	-0.198884056	-0.128203031	6	4	0
chr12	110156245	110156459	DMR_chr12_110156245_110156459	3.13E-45	-0.277100124	-0.199544117	5	4	0
chr5	138210550	138211909	DMR_chr5_138210550_138211909	1.74E-105	0.189436776	0.065082824	9	4	0.777777778
chr6	30231639	30232015	DMR_chr6_30231639_30232015	4.90E-53	-0.211177572	-0.141525017	5	3	0
chr8	145105829	145107012	DMR_chr8_145105829_145107012	5.50E-45	-0.111084241	-0.049931589	6	2	0
chr12	116996773	116997535	DMR_chr12_116996773_116997535	2.61E-109	-0.245293726	-0.072539877	9	4	0.555555556
chr3	184208856	184209412	DMR_chr3_184208856_184209412	1.43E-42	0.170489509	0.088212766	5	4	0.8
chr9	123690586	123691850	DMR_chr9_123690586_123691850	3.15E-43	0.289435555	0.127001626	6	4	1
chr7	72848049	72850442	DMR_chr7_72848049_72850442	4.04E-50	0.169928167	0.090976677	7	4	0.857142857
chr16	11367114	11367916	DMR_chr16_11367114_11367916	6.74E-47	0.192576314	0.113214137	7	3	1
chr13	113776126	113777160	DMR_chr13_113776126_113777160	1.43E-71	-0.151135026	0.002285279	7	2	0.714285714
chr1	22961885	22962986	DMR_chr1_22961885_22962986	7.97E-68	-0.281901088	-0.143644015	5	3	0
chr17	73055792	73056755	DMR_chr17_73055792_73056755	5.57E-43	-0.202647449	-0.116426013	8	2	0
chr14	101908561	101909681	DMR_chr14_101908561_101909681	1.93E-98	-0.397530093	-0.16203987	7	3	0
chr11	34534480	34535579	DMR_chr11_34534480_34535579	6.02E-46	-0.090400105	-0.049824999	14	3	0
chr22	25758455	25759225	DMR_chr22_25758455_25759225	3.36E-40	0.219495165	0.074189263	5	3	0.8
chr16	432973	433825	DMR_chr16_432973_433825	8.71E-37	0.227612205	0.104951412	6	2	1
chr16	54545884	54546975	DMR_chr16_54545884_54546975	1.47E-36	0.158620793	0.081772922	6	3	1
chr10	26855907	26856664	DMR_chr10_26855907_26856664	9.34E-45	0.151947644	0.09814442	6	4	0.833333333
chr12	132981736	132982777	DMR_chr12_132981736_132982777	5.34E-68	0.235802947	0.062731574	8	4	0.75
chr11	3173868	3175007	DMR_chr11_3173868_3175007	7.41E-125	-0.290330077	-0.164395117	5	4	0
chr16	72981203	72982538	DMR_chr16_72981203_72982538	2.54E-56	-0.219258217	-0.089215152	9	4	0.111111111
chr3	178978849	178979342	DMR_chr3_178978849_178979342	1.09E-68	0.24841895	0.090429793	6	3	0.833333333
chr5	172110211	172111369	DMR_chr5_172110211_172111369	7.18E-36	0.228218916	0.136380967	5	3	1
chr16	30688961	30689953	DMR_chr16_30688961_30689953	6.70E-39	0.145851287	0.097935223	6	3	1
chr19	58715251	58716135	DMR_chr19_58715251_58716135	2.19E-34	0.086655459	0.075011304	6	2	1
chr13	20751257	20751945	DMR_chr13_20751257_20751945	7.33E-59	0.224913263	0.106653137	5	2	0.8
chr18	19752292	19753208	DMR_chr18_19752292_19753208	1.02E-52	-0.13053036	-0.091263881	5	3	0
chr13	102103930	102105440	DMR_chr13_102103930_102105440	7.51E-73	-0.309205021	0.0044404	11	3	0.818181818
chr17	78922527	78923932	DMR_chr17_78922527_78923932	1.26E-33	-0.147554571	-0.07019736	5	3	0.2
chr6	32846924	32847845	DMR_chr6_32846924_32847845	4.76E-95	0.121768212	0.064122456	20	7	0.9
chr16	89468463	89469845	DMR_chr16_89468463_89469845	5.33E-44	0.223305386	0.062874431	5	4	0.6
chr6	152702330	152702660	DMR_chr6_152702330_152702660	1.32E-32	0.068402063	0.051443467	6	2	1
chr19	52222198	52223620	DMR_chr19_52222198_52223620	3.58E-120	0.342243899	0.133895779	6	4	0.833333333
chr3	11609162	11610613	DMR_chr3_11609162_11610613	1.01E-34	0.109866008	0.058839159	10	3	0.9
chr19	3687751	3688477	DMR_chr19_3687751_3688477	2.76E-34	0.25576304	0.176314006	6	3	1
chr19	41306150	41307228	DMR_chr19_41306150_41307228	2.28E-97	-0.13041672	-0.077754483	5	4	0
chr10	126781498	126783209	DMR_chr10_126781498_126783209	1.37E-177	-0.324954493	-0.132760457	10	6	0
chr11	69519263	69520418	DMR_chr11_69519263_69520418	4.00E-79	0.204545645	0.112949554	8	5	0.875
chr7	158220708	158221401	DMR_chr7_158220708_158221401	3.87E-70	0.167045513	0.126246591	5	3	1
chr10	105452339	105453229	DMR_chr10_105452339_105453229	3.81E-40	0.15129789	0.099668375	5	3	1
chr16	67427606	67428898	DMR_chr16_67427606_67428898	2.29E-115	0.339730019	0.180157259	7	5	0.714285714
chr2	27301195	27301943	DMR_chr2_27301195_27301943	7.36E-33	0.093181627	0.064909474	6	2	1
chr1	172113506	172114068	DMR_chr1_172113506_172114068	1.71E-34	0.069648907	0.056995886	5	2	1
chr1	1228011	1230073	DMR_chr1_1228011_1230073	1.92E-54	0.186945897	0.041414508	10	4	0.7
chr12	54132086	54132568	DMR_chr12_54132086_54132568	1.60E-88	0.183692937	0.122033103	6	4	1
chr7	5646477	5648122	DMR_chr7_5646477_5648122	2.02E-86	0.199085038	0.05719787	10	4	0.9
chr7	53102694	53103789	DMR_chr7_53102694_53103789	1.49E-42	-0.156929381	-0.051097199	9	2	0
chr8	145008110	145009406	DMR_chr8_145008110_145009406	7.37E-121	-0.300826476	-0.100702835	8	3	0.125
chr18	77186268	77186817	DMR_chr18_77186268_77186817	1.09E-44	0.213879364	0.110724002	5	3	1
chr7	5567503	5568411	DMR_chr7_5567503_5568411	3.44E-55	-0.156829125	-0.098852045	5	4	0
chr1	2863098	2864015	DMR_chr1_2863098_2864015	8.69E-88	0.1724693	0.016319246	5	2	0.6
chr13	26042598	26043578	DMR_chr13_26042598_26043578	8.87E-35	0.085737281	0.051050315	6	3	1
chr11	62472988	62475373	DMR_chr11_62472988_62475373	2.13E-131	0.279673826	0.093175471	18	9	0.888888889
chr10	134795270	134796269	DMR_chr10_134795270_134796269	6.03E-73	0.241554119	0.089649814	5	3	0.6
chr2	145146928	145147558	DMR_chr2_145146928_145147558	6.66E-56	0.181825034	0.107673545	5	3	1
chr12	7070562	7072891	DMR_chr12_7070562_7072891	5.40E-71	0.299231949	-0.006481905	9	4	0.444444444
chr4	3773815	3773996	DMR_chr4_3773815_3773996	5.20E-39	0.14788463	0.103389614	5	4	1
chr1	160053689	160055253	DMR_chr1_160053689_160055253	4.74E-61	0.223549313	0.106524471	7	5	1
chr13	113424278	113425756	DMR_chr13_113424278_113425756	1.45E-74	0.242145515	0.075267781	8	3	1
chr17	753400	754463	DMR_chr17_753400_754463	1.01E-33	-0.258789367	-0.137076403	5	4	0
chr2	241922076	241923355	DMR_chr2_241922076_241923355	6.33E-67	0.4190638	0.227394469	5	3	1
chr3	52552593	52553433	DMR_chr3_52552593_52553433	1.83E-37	0.203232827	0.1354045	5	3	1
chr22	45125218	45126040	DMR_chr22_45125218_45126040	1.67E-40	0.280268153	0.192594041	5	4	1
chr1	32041507	32042161	DMR_chr1_32041507_32042161	4.51E-58	0.1345047	0.066831426	10	4	0.8
chr2	119615889	119617128	DMR_chr2_119615889_119617128	6.16E-33	0.033252598	0.027182019	7	1	1
chr1	2120985	2122601	DMR_chr1_2120985_2122601	8.98E-29	0.141185182	0.04883425	7	2	1
chr6	25652381	25652815	DMR_chr6_25652381_25652815	8.88E-35	0.074395687	0.02605217	10	2	1
chr13	114187494	114188051	DMR_chr13_114187494_114188051	2.55E-33	0.300112283	0.185790283	5	3	1
chr13	51417469	51418614	DMR_chr13_51417469_51418614	9.01E-85	0.133953181	0.037531656	12	2	0.833333333
chr4	55092363	55093612	DMR_chr4_55092363_55093612	7.11E-43	-0.141115089	-0.076541654	9	2	0
chr16	1257807	1258830	DMR_chr16_1257807_1258830	7.14E-38	-0.141125166	-0.08658243	5	3	0
chr14	105779532	105780431	DMR_chr14_105779532_105780431	1.77E-56	0.169700758	0.079321016	9	3	0.888888889
chr7	157637500	157638869	DMR_chr7_157637500_157638869	4.14E-64	-0.400614345	-0.158191093	6	3	0.166666667
chr4	36282339	36283588	DMR_chr4_36282339_36283588	1.24E-43	-0.325437279	-0.127363208	6	4	0.166666667
chr11	64508421	64509592	DMR_chr11_64508421_64509592	1.48E-81	0.315911519	0.134945681	6	3	1
chr1	2125049	2125243	DMR_chr1_2125049_2125243	1.65E-49	0.196794633	0.098656523	7	3	1
chr1	149908085	149909548	DMR_chr1_149908085_149909548	8.56E-29	0.081467013	0.046267643	8	3	1
chr7	2800436	2801509	DMR_chr7_2800436_2801509	8.55E-38	-0.161493776	-0.098188653	6	2	0.166666667
chr12	129298690	129299702	DMR_chr12_129298690_129299702	3.14E-138	-0.286470824	-0.074464279	7	2	0.142857143
chr1	45278971	45279684	DMR_chr1_45278971_45279684	2.18E-44	0.321293613	0.150159802	6	4	1
chr7	41742993	41746034	DMR_chr7_41742993_41746034	3.08E-70	-0.168505081	0.034100643	12	5	0.833333333
chr1	150229443	150230345	DMR_chr1_150229443_150230345	1.32E-45	0.123593047	0.069470203	5	3	1
chr6	41068009	41069048	DMR_chr6_41068009_41069048	6.35E-58	0.152510287	0.076113694	10	4	1
chr8	38831148	38832728	DMR_chr8_38831148_38832728	5.28E-76	-0.386162335	0.085157081	8	5	0.875
chr3	181441345	181442713	DMR_chr3_181441345_181442713	5.69E-38	0.083500611	0.03595499	11	1	1
chr11	73053649	73054401	DMR_chr11_73053649_73054401	9.65E-49	0.122109992	0.078595467	5	3	1
chr16	85684108	85684853	DMR_chr16_85684108_85684853	1.62E-35	0.342738201	0.164729728	5	3	1
chr1	217311511	217313044	DMR_chr1_217311511_217313044	4.71E-29	0.055968421	0.026218378	9	2	1
chr12	121416315	121416796	DMR_chr12_121416315_121416796	1.93E-48	0.137641904	0.075737057	9	2	0.888888889
chr11	63272764	63273565	DMR_chr11_63272764_63273565	9.42E-56	-0.183017364	-0.128306918	5	3	0
chr13	79169714	79171469	DMR_chr13_79169714_79171469	1.25E-62	0.070455575	0.030596619	15	5	1
chr1	6320757	6321737	DMR_chr1_6320757_6321737	7.36E-85	-0.119806436	-0.04779015	9	4	0
chr2	71134190	71134936	DMR_chr2_71134190_71134936	3.35E-32	0.112524456	0.062636673	7	1	0.857142857
chr4	10462849	10463749	DMR_chr4_10462849_10463749	7.76E-77	0.076526109	0.033055546	7	2	1
chr2	105372087	105372789	DMR_chr2_105372087_105372789	6.68E-46	0.141667195	0.078420315	5	2	0.8
chr6	166944191	166944768	DMR_chr6_166944191_166944768	8.08E-78	-0.292624346	-0.153395773	5	3	0
chr2	1656557	1658233	DMR_chr2_1656557_1658233	2.83E-58	0.177715516	0.102390713	5	2	1
chr6	133561368	133562776	DMR_chr6_133561368_133562776	2.07E-99	0.246779285	0.035421055	39	2	0.769230769
chr10	134043362	134043897	DMR_chr10_134043362_134043897	9.94E-56	-0.155036639	0.042635448	6	3	0.833333333
chr17	78817642	78819092	DMR_chr17_78817642_78819092	1.61E-103	0.404793142	0.171828588	8	4	1
chr2	231191662	231191916	DMR_chr2_231191662_231191916	9.95E-77	-0.274112047	-0.160215231	5	4	0
chr5	178854202	178854758	DMR_chr5_178854202_178854758	1.45E-34	0.154636026	0.126353674	5	3	1
chr14	61788810	61789733	DMR_chr14_61788810_61789733	2.31E-59	0.078537971	0.045489836	8	4	0.875
chr2	242786524	242787716	DMR_chr2_242786524_242787716	8.30E-95	0.52176613	0.261160315	5	4	1
chr10	99330447	99332592	DMR_chr10_99330447_99332592	9.41E-107	0.310520175	0.130917789	7	4	0.714285714
chr16	73098732	73099917	DMR_chr16_73098732_73099917	4.63E-55	0.260935191	0.138242123	5	3	1
chr8	82643680	82645116	DMR_chr8_82643680_82645116	3.44E-44	0.124314663	0.034248303	11	3	0.909090909
chr12	124950669	124950990	DMR_chr12_124950669_124950990	8.72E-96	-0.26037246	-0.127578176	5	4	0
chr14	99664107	99664910	DMR_chr14_99664107_99664910	1.04E-47	-0.167417774	-0.104701956	6	4	0
chr13	112626684	112628189	DMR_chr13_112626684_112628189	2.11E-61	0.151467791	0.103468326	6	3	1
chr17	79379665	79380706	DMR_chr17_79379665_79380706	6.01E-62	-0.201677193	-0.126247517	6	4	0
chr1	7021611	7022284	DMR_chr1_7021611_7022284	1.51E-33	0.168379316	0.145180014	5	3	1
chr1	1858286	1860337	DMR_chr1_1858286_1860337	1.04E-51	-0.434631306	-0.147442126	6	4	0
chr3	50306107	50307037	DMR_chr3_50306107_50307037	1.10E-38	0.072746016	0.064082668	5	3	1
chr16	31159558	31160393	DMR_chr16_31159558_31160393	2.52E-31	0.177896827	0.081694022	6	2	1
chr4	81106772	81108070	DMR_chr4_81106772_81108070	5.44E-33	0.26171209	0.166711244	5	3	1
chr11	108408907	108409825	DMR_chr11_108408907_108409825	2.25E-75	0.165546952	0.089903291	7	4	0.857142857
chr2	1595498	1596054	DMR_chr2_1595498_1596054	1.69E-44	0.167268843	0.109521654	5	4	1
chr11	122073211	122074089	DMR_chr11_122073211_122074089	5.60E-35	0.15081042	0.043612598	8	3	1
chr16	970167	971579	DMR_chr16_970167_971579	2.45E-38	0.233062959	0.092243473	6	2	1
chr7	101596131	101596404	DMR_chr7_101596131_101596404	3.64E-36	-0.317803873	-0.133204811	5	2	0
chr13	114075034	114076387	DMR_chr13_114075034_114076387	2.02E-91	-0.282780593	-0.17874737	5	4	0
chr10	50506317	50507214	DMR_chr10_50506317_50507214	2.52E-73	0.319935677	0.122365433	7	4	0.857142857
chr4	80885279	80886264	DMR_chr4_80885279_80886264	3.28E-81	0.274810912	0.141491332	6	4	0.833333333
chr12	54354414	54355528	DMR_chr12_54354414_54355528	1.59E-54	0.221573654	0.124414362	7	4	1
chr17	19651653	19652257	DMR_chr17_19651653_19652257	1.72E-30	0.13739056	0.067446369	6	2	1
chr5	50218625	50219227	DMR_chr5_50218625_50219227	1.79E-38	0.121865444	0.083921463	5	3	1
chr1	7913067	7914143	DMR_chr1_7913067_7914143	1.67E-41	0.283372779	0.118117498	7	3	1
chr12	110211321	110212311	DMR_chr12_110211321_110212311	9.51E-71	0.089484954	0.051066489	7	4	1
chr3	184319417	184320734	DMR_chr3_184319417_184320734	1.11E-104	-0.350347737	-0.086292971	6	2	0.333333333
chr10	62760791	62761819	DMR_chr10_62760791_62761819	8.87E-52	0.225807397	0.058104667	8	3	0.75
chr1	197744226	197745238	DMR_chr1_197744226_197745238	2.71E-50	0.171715784	0.061397611	11	3	0.909090909
chr3	128294647	128295141	DMR_chr3_128294647_128295141	2.77E-37	-0.130470897	-0.075163586	7	2	0.142857143
chr14	100069535	100070564	DMR_chr14_100069535_100070564	2.34E-132	0.291518961	0.091206482	7	5	0.857142857
chr17	79798629	79799549	DMR_chr17_79798629_79799549	1.87E-38	-0.137412942	-0.084279243	6	2	0
chr12	91572276	91573372	DMR_chr12_91572276_91573372	1.25E-50	0.133769289	0.073338739	5	3	1
chr4	87280816	87281511	DMR_chr4_87280816_87281511	1.73E-33	0.161221164	0.100965803	5	3	1
chr7	965485	966569	DMR_chr7_965485_966569	2.68E-64	0.257330707	0.022072525	5	3	0.4
chr4	48485624	48486785	DMR_chr4_48485624_48486785	5.52E-36	0.097063833	0.046352076	6	1	1
chr17	40345445	40347281	DMR_chr17_40345445_40347281	7.82E-68	-0.221497069	-0.059199041	12	4	0.333333333
chr7	121946213	121947425	DMR_chr7_121946213_121947425	3.36E-57	0.196414749	0.087413455	5	3	1
chr5	150325582	150326642	DMR_chr5_150325582_150326642	2.30E-32	0.11904563	0.038367941	12	1	1
chr19	16178091	16179321	DMR_chr19_16178091_16179321	5.13E-69	-0.269823723	-0.029021759	10	3	0.6
chr7	120968877	120969174	DMR_chr7_120968877_120969174	2.00E-32	0.075696054	0.048369685	8	1	1
chr1	166039444	166039918	DMR_chr1_166039444_166039918	4.18E-50	0.289526097	0.112414213	5	3	0.6
chr6	2891973	2892152	DMR_chr6_2891973_2892152	1.05E-34	0.212193224	0.158078217	5	3	1
chr5	72528111	72529127	DMR_chr5_72528111_72529127	1.41E-135	-0.274978133	-0.132868224	7	4	0.285714286
chr17	79484403	79487159	DMR_chr17_79484403_79487159	2.35E-70	-0.536929847	-0.007598396	10	4	0.6
chr6	31854574	31857100	DMR_chr6_31854574_31857100	4.04E-67	-0.124300863	-0.028301173	49	6	0.06122449
chr5	176793941	176794799	DMR_chr5_176793941_176794799	1.95E-30	0.19651616	0.10183911	5	3	1
chr1	167682516	167683730	DMR_chr1_167682516_167683730	1.83E-78	-0.316063838	-0.137244328	8	4	0
chr3	46718369	46719625	DMR_chr3_46718369_46719625	2.91E-71	-0.241821582	-0.12283485	5	3	0.2
chr2	202901045	202901470	DMR_chr2_202901045_202901470	8.52E-38	0.152243709	0.130155818	5	3	1
chr17	3461140	3462438	DMR_chr17_3461140_3462438	4.08E-109	-0.35024077	-0.154088554	7	4	0
chr2	238767409	238769342	DMR_chr2_238767409_238769342	1.47E-42	-0.196578835	-0.003870123	10	4	0.5
chr1	2359459	2360074	DMR_chr1_2359459_2360074	8.14E-48	-0.136751226	-0.08974643	5	3	0
chr12	54440773	54441509	DMR_chr12_54440773_54441509	1.29E-41	0.202979914	0.075606859	6	3	0.666666667
chr4	1232000	1233632	DMR_chr4_1232000_1233632	2.88E-109	-0.185451524	-0.079693	6	3	0
chr6	33254880	33256377	DMR_chr6_33254880_33256377	2.44E-33	-0.074797007	-0.026817319	23	2	0.086956522
chr17	80847137	80848259	DMR_chr17_80847137_80848259	2.50E-41	0.21900968	0.026529814	8	3	0.5
chr6	32150024	32150739	DMR_chr6_32150024_32150739	2.05E-58	-0.175534608	-0.038509119	8	2	0.125
chr7	27252541	27253834	DMR_chr7_27252541_27253834	1.07E-289	-0.360518942	-0.141600839	6	3	0
chr8	41583018	41583523	DMR_chr8_41583018_41583523	8.38E-34	0.141633762	0.106695333	5	2	1
chr11	64427416	64428925	DMR_chr11_64427416_64428925	1.13E-52	-0.302217834	-0.184190121	5	4	0.2
chr2	241395288	241396251	DMR_chr2_241395288_241396251	9.17E-49	0.222187594	0.144750438	5	4	0.8
chr1	54358446	54359880	DMR_chr1_54358446_54359880	2.08E-49	-0.128471097	-0.04164366	5	4	0.4
chr1	109849705	109850562	DMR_chr1_109849705_109850562	2.76E-54	-0.134691332	-0.079161041	5	2	0
chr3	184052502	184053532	DMR_chr3_184052502_184053532	9.68E-50	-0.16074549	-0.019824712	5	2	0.6
chr3	111577634	111578447	DMR_chr3_111577634_111578447	2.24E-51	0.221725078	0.072953243	8	3	1
chr9	126135169	126135998	DMR_chr9_126135169_126135998	2.40E-76	0.203482062	0.089054125	5	3	0.8
chr17	17603531	17604184	DMR_chr17_17603531_17604184	5.74E-31	0.114065005	0.087684622	6	1	1
chr17	75180760	75181836	DMR_chr17_75180760_75181836	5.07E-36	0.193428714	0.098171449	6	4	0.833333333
chr12	130604047	130604991	DMR_chr12_130604047_130604991	6.78E-46	-0.331480149	-0.175761218	5	3	0.2
chr2	66672337	66673316	DMR_chr2_66672337_66673316	7.17E-44	-0.262133384	-0.153788624	5	3	0
chr1	151825188	151826533	DMR_chr1_151825188_151826533	1.56E-75	-0.277427051	-0.148031976	6	4	0
chr12	54408427	54409770	DMR_chr12_54408427_54409770	3.03E-64	-0.188315189	-0.067515	14	5	0.142857143
chr11	65362891	65364117	DMR_chr11_65362891_65364117	1.85E-46	-0.141201351	-0.081155899	6	4	0
chr16	20420222	20421627	DMR_chr16_20420222_20421627	2.53E-35	-0.299010945	-0.16490514	5	3	0
chr19	55887704	55889611	DMR_chr19_55887704_55889611	2.40E-48	0.217324762	0.068575955	12	4	0.833333333
chr18	3498854	3499813	DMR_chr18_3498854_3499813	2.00E-35	0.258575228	0.093263676	5	2	1
chr2	227661213	227663911	DMR_chr2_227661213_227663911	7.41E-184	0.449861852	0.182730734	12	6	0.666666667
chr18	8366955	8367691	DMR_chr18_8366955_8367691	1.88E-57	0.162499911	0.057842614	8	2	1
chr10	99531645	99533109	DMR_chr10_99531645_99533109	1.54E-103	-0.226998697	-0.055109072	16	5	0.125
chr17	59539251	59540267	DMR_chr17_59539251_59540267	4.09E-46	0.310104298	0.12994472	7	4	1
chr1	1981217	1983033	DMR_chr1_1981217_1983033	7.78E-56	0.159715569	0.073719427	11	6	0.909090909
chr2	62797865	62798448	DMR_chr2_62797865_62798448	1.79E-47	0.187795382	0.104441352	5	3	1
chr20	57582706	57583709	DMR_chr20_57582706_57583709	2.95E-30	-0.106342124	-0.043290704	17	0	0
chr16	54404353	54404655	DMR_chr16_54404353_54404655	1.05E-36	0.154697495	0.119899885	5	2	1
chr10	5541146	5542328	DMR_chr10_5541146_5542328	8.39E-34	-0.072889769	-0.045591296	7	1	0
chr19	840447	840985	DMR_chr19_840447_840985	8.05E-37	-0.138252286	-0.095100502	6	3	0
chr14	32797149	32798762	DMR_chr14_32797149_32798762	7.57E-46	0.187378132	0.126512152	5	4	1
chr6	130182053	130182967	DMR_chr6_130182053_130182967	8.19E-38	0.270399247	0.077055183	8	2	0.75
chr2	3704363	3705649	DMR_chr2_3704363_3705649	1.73E-56	0.203802391	0.07023021	9	3	0.888888889
chr3	42699215	42701042	DMR_chr3_42699215_42701042	2.89E-100	-0.175692067	-0.033580244	11	4	0.454545455
chr5	2206205	2207176	DMR_chr5_2206205_2207176	3.81E-51	0.221050456	0.101580165	7	2	1
chr11	117747822	117748512	DMR_chr11_117747822_117748512	2.44E-37	0.196514516	0.059716572	11	1	1
chr2	63275509	63277127	DMR_chr2_63275509_63277127	1.59E-42	0.076137544	0.031499006	22	1	1
chr1	156217801	156218676	DMR_chr1_156217801_156218676	6.65E-38	0.121969596	0.077149135	6	3	1
chr2	88316373	88317281	DMR_chr2_88316373_88317281	1.59E-43	0.108404068	0.042145479	6	4	0.833333333
chr4	15428750	15429572	DMR_chr4_15428750_15429572	7.08E-54	-0.446629203	-0.147449652	5	2	0.6
chr6	168782541	168782982	DMR_chr6_168782541_168782982	8.13E-54	0.202571783	0.118030891	5	3	0.8
chr15	96890051	96891476	DMR_chr15_96890051_96891476	3.56E-66	-0.123506172	-0.078610013	7	4	0
chr5	139088316	139090356	DMR_chr5_139088316_139090356	1.82E-96	-0.316004315	-0.117770129	8	5	0.25
chr3	52351355	52351963	DMR_chr3_52351355_52351963	3.60E-73	0.105954491	0.060165193	5	3	1
chr1	6530615	6531813	DMR_chr1_6530615_6531813	1.44E-57	0.134821748	0.088596264	7	5	1
chr4	81127819	81128845	DMR_chr4_81127819_81128845	1.95E-96	0.343976309	0.132508235	6	4	1
chr1	60280088	60281077	DMR_chr1_60280088_60281077	9.98E-79	0.163157442	0.045471049	12	4	0.833333333
chr7	96651915	96652894	DMR_chr7_96651915_96652894	1.10E-30	0.138444672	0.057727713	11	1	0.909090909
chr19	52206224	52206912	DMR_chr19_52206224_52206912	5.49E-57	0.339483266	0.164835925	5	3	1
chr7	1053629	1054449	DMR_chr7_1053629_1054449	3.82E-28	0.100784893	0.016540981	6	2	0.5
chr1	157895227	157896400	DMR_chr1_157895227_157896400	1.56E-38	-0.148069976	-0.069913412	7	3	0
chr18	77138240	77139296	DMR_chr18_77138240_77139296	2.72E-42	0.117057294	0.055359274	6	3	1
chr16	809476	810292	DMR_chr16_809476_810292	4.40E-53	0.151941686	0.093491034	6	2	1
chr1	2983926	2984869	DMR_chr1_2983926_2984869	6.72E-77	-0.252387055	-0.099949015	10	5	0.2
chr15	75470777	75471218	DMR_chr15_75470777_75471218	2.71E-37	0.184561332	0.089965409	6	3	1
chr14	105044984	105046247	DMR_chr14_105044984_105046247	7.48E-49	-0.207082399	-0.066622945	6	4	0.5
chr1	3182620	3185042	DMR_chr1_3182620_3185042	5.66E-56	-0.17331601	-0.063286675	11	5	0
chr12	4488749	4489221	DMR_chr12_4488749_4489221	1.68E-31	0.079691707	0.043693511	6	3	1
chr21	47575134	47575547	DMR_chr21_47575134_47575547	2.96E-31	-0.080808498	0.015952449	5	2	0.8
chr2	220361467	220362242	DMR_chr2_220361467_220362242	1.42E-60	0.206759495	0.087338434	8	4	1
chr1	203018871	203020660	DMR_chr1_203018871_203020660	2.73E-85	0.318044763	0.160470706	7	4	0.857142857
chr1	31158026	31158299	DMR_chr1_31158026_31158299	2.50E-45	0.167469052	0.121935218	5	3	1
chr4	184678574	184680264	DMR_chr4_184678574_184680264	1.08E-116	0.274591829	0.108709752	6	2	1
chr3	50359363	50360176	DMR_chr3_50359363_50360176	1.56E-40	0.173918279	0.066173735	8	3	0.875
chr5	1752668	1753350	DMR_chr5_1752668_1753350	7.13E-46	-0.169327344	-0.090007299	5	3	0
chr7	2756996	2758116	DMR_chr7_2756996_2758116	2.82E-48	0.316313141	0.171539049	6	3	1
chr18	44773985	44775413	DMR_chr18_44773985_44775413	7.38E-37	0.061911975	0.038146886	7	2	1
chr10	135278165	135279147	DMR_chr10_135278165_135279147	1.70E-47	0.161045466	0.085132408	6	2	1
chr2	6072283	6072981	DMR_chr2_6072283_6072981	3.55E-49	0.102961584	0.0537073	5	4	0.8
chr15	32964155	32964759	DMR_chr15_32964155_32964759	1.60E-82	0.307712896	0.169443775	6	4	0.833333333
chr1	16163479	16164122	DMR_chr1_16163479_16164122	1.02E-36	-0.12933306	-0.019087448	7	2	0.428571429
chr12	133379970	133380627	DMR_chr12_133379970_133380627	1.54E-55	-0.345595535	-0.123257554	5	2	0
chr11	44978644	44979326	DMR_chr11_44978644_44979326	1.81E-41	0.178674341	0.099729285	5	2	1
chr1	2994051	2995604	DMR_chr1_2994051_2995604	2.48E-40	0.219628139	0.038903817	5	4	0.6
chr2	121223534	121224679	DMR_chr2_121223534_121224679	2.28E-37	0.190873741	0.028419759	10	2	0.5
chr8	142315841	142316861	DMR_chr8_142315841_142316861	6.86E-74	0.212128168	0.14336737	5	4	1
chr11	88241594	88242604	DMR_chr11_88241594_88242604	8.10E-62	0.177324305	0.085049581	6	3	1
chr2	3063115	3063898	DMR_chr2_3063115_3063898	1.22E-34	0.24111228	0.1032013	10	1	0.8
chr17	76126301	76127608	DMR_chr17_76126301_76127608	4.66E-68	-0.216419941	-0.0828273	6	2	0.166666667
chr11	63529520	63530997	DMR_chr11_63529520_63530997	1.13E-40	0.208706323	0.121975492	5	3	1
chr16	67270593	67271174	DMR_chr16_67270593_67271174	1.77E-29	0.108467475	0.088382859	5	2	1
chr10	29213413	29214692	DMR_chr10_29213413_29214692	1.42E-25	0.261444489	0.109773658	5	2	1
chr6	13014491	13015221	DMR_chr6_13014491_13015221	1.80E-49	0.156790561	0.098279617	6	4	0.833333333
chr5	54526536	54527671	DMR_chr5_54526536_54527671	5.33E-44	0.157342869	0.084200029	5	3	1
chr12	41581414	41582961	DMR_chr12_41581414_41582961	2.31E-111	0.186540911	0.083891424	8	4	0.875
chr19	33622563	33623230	DMR_chr19_33622563_33623230	3.51E-36	0.111540863	0.041428608	12	2	0.833333333
chr11	71709725	71711021	DMR_chr11_71709725_71711021	4.02E-91	-0.216168592	-0.069366865	12	5	0.25
chr7	27243276	27245296	DMR_chr7_27243276_27245296	2.07E-40	0.24290295	0.046374587	6	3	0.5
chr2	928673	928958	DMR_chr2_928673_928958	8.78E-57	0.121918375	0.085584391	5	3	1
chr8	145162300	145163136	DMR_chr8_145162300_145163136	2.04E-47	0.158391041	0.044151573	8	3	0.625
chr8	145060532	145061628	DMR_chr8_145060532_145061628	1.40E-63	-0.199948665	0.0004798	6	4	0.666666667
chr10	1228316	1229080	DMR_chr10_1228316_1229080	8.23E-66	0.487809923	0.198782429	6	4	0.666666667
chr12	772529	772982	DMR_chr12_772529_772982	2.24E-49	-0.117883627	0.018319436	5	3	0.6
chr12	100750473	100751051	DMR_chr12_100750473_100751051	7.70E-55	0.081571272	0.031779202	8	3	1
chr11	2016513	2017483	DMR_chr11_2016513_2017483	4.68E-62	0.22239068	0.083486191	9	3	1
chr4	155253864	155254602	DMR_chr4_155253864_155254602	1.43E-102	0.287905966	0.087025858	6	3	1
chr17	43046275	43047115	DMR_chr17_43046275_43047115	3.45E-36	0.172889815	0.074787366	6	1	1
chr8	37698691	37699923	DMR_chr8_37698691_37699923	5.61E-61	0.17973192	0.122599055	5	4	1
chr6	32810258	32813715	DMR_chr6_32810258_32813715	3.05E-145	-0.303827692	-0.025179921	64	6	0.421875
chr1	247495769	247496922	DMR_chr1_247495769_247496922	8.97E-68	0.302902653	0.11507813	7	4	1
chr17	3847872	3848506	DMR_chr17_3847872_3848506	3.57E-37	0.154862591	0.094621895	5	3	1
chr1	85514554	85515536	DMR_chr1_85514554_85515536	4.42E-46	-0.133322005	0.015280612	5	3	0.8
chr7	1513548	1514623	DMR_chr7_1513548_1514623	1.03E-91	-0.140519836	-0.047040265	8	4	0.25
chr11	60738032	60739183	DMR_chr11_60738032_60739183	1.02E-38	-0.160982426	-0.062044999	8	3	0
chr1	103573989	103574958	DMR_chr1_103573989_103574958	2.20E-49	0.10592426	0.035244409	8	3	1
chr8	144120106	144120706	DMR_chr8_144120106_144120706	1.85E-25	0.069077094	0.044936878	8	0	1
chr11	76380605	76381450	DMR_chr11_76380605_76381450	2.10E-34	-0.221683967	-0.079366257	10	1	0.1
chr11	62783123	62783573	DMR_chr11_62783123_62783573	7.81E-54	0.144237882	0.072806165	7	5	1
chr14	95047591	95048102	DMR_chr14_95047591_95048102	5.57E-32	0.13647787	0.07141303	5	3	1
chr17	17910235	17910974	DMR_chr17_17910235_17910974	9.58E-43	0.171572627	0.104624232	5	4	1
chr2	50574196	50575326	DMR_chr2_50574196_50575326	7.91E-34	0.060545998	0.026484646	12	2	1
chr3	58522689	58523373	DMR_chr3_58522689_58523373	1.61E-96	-0.254074429	-0.137373953	5	3	0.2
chr11	60775233	60776399	DMR_chr11_60775233_60776399	3.94E-57	0.15943699	0.067684989	7	3	1
chr1	151137274	151137676	DMR_chr1_151137274_151137676	4.88E-41	0.081584086	0.062870402	5	4	1
chr6	31496644	31497756	DMR_chr6_31496644_31497756	2.25E-35	-0.141369055	0.046410758	7	3	0.857142857
chr16	75300724	75301622	DMR_chr16_75300724_75301622	1.11E-30	0.147769545	0.006210321	5	3	0.4
chr16	49732224	49733377	DMR_chr16_49732224_49733377	1.81E-54	-0.308812989	-0.128059801	6	3	0
chr17	77913966	77914869	DMR_chr17_77913966_77914869	4.36E-47	0.15543474	0.092459216	6	4	1
chr5	140856971	140858107	DMR_chr5_140856971_140858107	1.08E-48	-0.200739137	-0.04017597	10	2	0.4
chr1	67772896	67773725	DMR_chr1_67772896_67773725	1.33E-53	0.131584442	0.048838334	12	4	0.916666667
chr7	101723207	101723947	DMR_chr7_101723207_101723947	8.63E-28	0.250400554	0.182338246	6	1	1
chr12	1738035	1738446	DMR_chr12_1738035_1738446	8.36E-29	0.149070615	0.094450941	7	0	1
chr6	55443757	55444821	DMR_chr6_55443757_55444821	1.00E-55	0.193421395	0.048211404	11	2	0.909090909
chr6	168066888	168067665	DMR_chr6_168066888_168067665	3.92E-39	0.152319772	0.09262349	5	3	1
chr1	35441734	35442963	DMR_chr1_35441734_35442963	1.36E-53	0.124213212	0.071768383	7	2	1
chr8	8748536	8749938	DMR_chr8_8748536_8749938	8.48E-63	0.202606684	0.102334298	8	4	0.75
chr11	59323070	59323918	DMR_chr11_59323070_59323918	3.93E-105	0.166961531	0.056339164	8	4	1
chr19	6475902	6477198	DMR_chr19_6475902_6477198	7.97E-31	0.150283021	0.109100021	5	3	1
chr15	101661445	101661984	DMR_chr15_101661445_101661984	1.40E-28	0.144920812	0.06654273	6	1	1
chr3	13113959	13115168	DMR_chr3_13113959_13115168	1.02E-91	0.234375971	0.05755597	10	2	0.7
chr17	79393463	79394412	DMR_chr17_79393463_79394412	1.27E-26	0.103376958	0.077773199	6	2	1
chr4	3371236	3372915	DMR_chr4_3371236_3372915	1.46E-58	-0.154819495	-0.052094576	11	5	0.181818182
chr1	91182128	91183051	DMR_chr1_91182128_91183051	1.98E-61	0.06837431	0.022428038	11	4	0.818181818
chr1	205325859	205327054	DMR_chr1_205325859_205327054	1.62E-43	0.22485855	0.035520636	7	2	0.571428571
chr17	79225309	79225974	DMR_chr17_79225309_79225974	6.25E-50	0.232594791	0.138603398	5	2	1
chr6	106440910	106441618	DMR_chr6_106440910_106441618	1.81E-31	0.151960173	0.094250827	6	2	1
chr2	152830189	152831129	DMR_chr2_152830189_152831129	3.56E-34	0.147324125	0.079949546	7	3	0.857142857
chr2	1609062	1609832	DMR_chr2_1609062_1609832	3.21E-46	-0.283021716	-0.076762478	6	2	0.5
chr12	56474175	56475064	DMR_chr12_56474175_56475064	5.72E-52	0.168925447	0.081846213	5	3	1
chr5	78406928	78408253	DMR_chr5_78406928_78408253	1.27E-42	0.069573583	0.031322803	11	2	0.818181818
chr13	79168044	79168573	DMR_chr13_79168044_79168573	6.00E-140	0.13364786	0.048671777	6	4	1
chr12	49690254	49691316	DMR_chr12_49690254_49691316	1.46E-137	0.366796394	0.138018808	5	3	1
chr11	1857919	1858737	DMR_chr11_1857919_1858737	6.29E-37	-0.165369364	-0.104916878	6	3	0
chr13	100623362	100624965	DMR_chr13_100623362_100624965	1.27E-39	0.078613689	0.028168246	12	4	1
chr1	6105324	6106539	DMR_chr1_6105324_6106539	1.03E-35	0.296218168	0.103476452	6	3	1
chr12	56359158	56360065	DMR_chr12_56359158_56360065	6.39E-56	0.162060193	0.047422099	5	3	0.6
chr7	156836773	156837855	DMR_chr7_156836773_156837855	3.53E-34	0.127844608	0.076203329	6	3	1
chr6	28481660	28482667	DMR_chr6_28481660_28482667	1.36E-33	-0.131939467	-0.066151868	7	1	0
chr2	16153454	16154325	DMR_chr2_16153454_16154325	3.22E-33	-0.183750325	-0.086759705	5	2	0.2
chr7	73241729	73242574	DMR_chr7_73241729_73242574	2.38E-53	0.254051616	0.115622584	5	3	1
chr5	1225074	1226132	DMR_chr5_1225074_1226132	2.72E-34	-0.126481979	-0.056670615	9	2	0
chr2	1416855	1418073	DMR_chr2_1416855_1418073	2.56E-50	0.241072572	0.076885205	9	2	0.888888889
chr7	116138462	116140342	DMR_chr7_116138462_116140342	5.39E-161	0.176328205	0.045938254	15	6	0.8
chr14	24807658	24810213	DMR_chr14_24807658_24810213	5.99E-61	0.148906978	0.04824033	13	5	0.846153846
chr6	166401921	166402699	DMR_chr6_166401921_166402699	4.82E-83	0.207085049	0.06379809	5	3	1
chr16	962080	963814	DMR_chr16_962080_963814	2.64E-83	0.212543818	0.107539074	6	4	0.666666667
chr10	50886878	50887934	DMR_chr10_50886878_50887934	9.58E-51	0.068564499	0.016396999	15	1	0.866666667
chr3	66454763	66456600	DMR_chr3_66454763_66456600	5.89E-121	0.36977343	0.155457835	5	3	0.8
chr16	52580987	52582262	DMR_chr16_52580987_52582262	5.43E-62	0.166320933	0.082151622	9	3	0.777777778
chr8	101661245	101662790	DMR_chr8_101661245_101662790	5.35E-54	0.221703389	0.06805896	14	5	0.857142857
chr6	160541976	160543261	DMR_chr6_160541976_160543261	8.51E-59	-0.161191166	-0.039627071	6	2	0.166666667
chr2	218712695	218713647	DMR_chr2_218712695_218713647	7.31E-44	-0.103537464	-0.05301248	6	3	0
chr11	1855286	1856268	DMR_chr11_1855286_1856268	6.40E-49	0.251165376	0.099653192	12	3	0.916666667
chr3	156837590	156838403	DMR_chr3_156837590_156838403	2.04E-48	0.120998306	0.066004504	6	2	0.833333333
chr5	6581683	6582542	DMR_chr5_6581683_6582542	6.84E-47	-0.164756976	-0.074537196	5	4	0
chr4	1243087	1244504	DMR_chr4_1243087_1244504	8.32E-93	0.210316777	0.070852232	11	4	0.818181818
chr17	80193771	80194706	DMR_chr17_80193771_80194706	1.11E-70	0.228203554	0.136127208	5	2	1
chr4	77355817	77356416	DMR_chr4_77355817_77356416	3.52E-66	-0.244623822	-0.140578978	6	3	0
chr6	105388153	105388731	DMR_chr6_105388153_105388731	3.90E-55	0.082563696	0.046260732	6	3	1
chr19	49939549	49940062	DMR_chr19_49939549_49940062	1.05E-33	0.188264413	0.099593692	5	1	1
chr1	2190850	2191658	DMR_chr1_2190850_2191658	1.83E-93	0.239722691	0.116268951	6	4	0.833333333
chr11	70280382	70282789	DMR_chr11_70280382_70282789	1.13E-63	0.394699511	0.07939884	15	7	0.6
chr1	39407387	39408099	DMR_chr1_39407387_39408099	6.86E-49	0.172201811	0.08195829	7	4	1
chr2	47382287	47382739	DMR_chr2_47382287_47382739	8.93E-33	0.124968374	0.069941801	7	2	1
chr1	14220122	14221308	DMR_chr1_14220122_14221308	6.74E-45	-0.307167616	-0.101194111	5	2	0
chr2	241721320	241722281	DMR_chr2_241721320_241722281	1.29E-59	-0.29516784	-0.110846791	6	3	0.166666667
chr17	1395864	1396395	DMR_chr17_1395864_1396395	5.23E-32	0.168069731	0.096650243	6	2	1
chr7	135433353	135433790	DMR_chr7_135433353_135433790	7.32E-27	0.067150317	0.035702189	8	0	0.875
chr8	145641882	145642456	DMR_chr8_145641882_145642456	3.47E-40	0.110245196	0.059494927	11	2	1
chr8	142309197	142310734	DMR_chr8_142309197_142310734	4.17E-81	0.256951111	0.038066859	11	5	0.454545455
chr11	66627194	66628903	DMR_chr11_66627194_66628903	5.41E-52	0.234824983	0.049549112	10	4	0.7
chr11	16760677	16761533	DMR_chr11_16760677_16761533	9.08E-98	0.219001093	0.147593625	5	4	1
chr17	10741383	10742274	DMR_chr17_10741383_10742274	1.68E-52	-0.230207228	-0.108625505	7	4	0.142857143
chr19	10958336	10959157	DMR_chr19_10958336_10959157	4.60E-48	0.138622261	0.057669288	7	4	0.857142857
chr11	65359521	65360509	DMR_chr11_65359521_65360509	1.14E-50	-0.231953993	-0.082211577	6	2	0.166666667
chr15	77286948	77287899	DMR_chr15_77286948_77287899	1.65E-38	0.222005143	0.099257336	7	3	0.857142857
chr7	27196825	27198429	DMR_chr7_27196825_27198429	1.70E-33	-0.099064459	-0.044617237	12	1	0.166666667
chr5	149669368	149669813	DMR_chr5_149669368_149669813	1.02E-31	0.233925911	0.129496864	6	2	1
chr7	12443478	12444290	DMR_chr7_12443478_12444290	1.19E-43	0.119122118	0.051179511	9	3	1
chr19	36435543	36436010	DMR_chr19_36435543_36436010	9.33E-42	0.131041391	0.089967206	5	3	1
chr7	100881842	100884094	DMR_chr7_100881842_100884094	1.00E-222	-0.187340957	-0.04671777	8	2	0.5
chr4	174447847	174452985	DMR_chr4_174447847_174452985	3.12E-131	0.276335477	0.076727585	33	8	0.878787879
chr3	37494403	37495654	DMR_chr3_37494403_37495654	1.47E-64	-0.239448216	-0.098055119	5	2	0
chr19	1313033	1313642	DMR_chr19_1313033_1313642	4.01E-32	-0.127966582	-0.004941174	7	3	0.428571429
chr8	38757532	38757859	DMR_chr8_38757532_38757859	1.33E-41	0.252382772	0.157172576	5	4	1
chr1	8271918	8272277	DMR_chr1_8271918_8272277	8.10E-30	0.065527319	0.032506252	5	1	1
chr15	41803428	41804283	DMR_chr15_41803428_41804283	4.96E-83	0.1270807	0.075300222	5	3	0.8
chr8	142367384	142368332	DMR_chr8_142367384_142368332	1.10E-67	0.182042631	0.038845898	8	3	0.375
chr7	138482580	138483314	DMR_chr7_138482580_138483314	2.18E-41	-0.158724489	-0.069115658	6	2	0.333333333
chr17	48048615	48050512	DMR_chr17_48048615_48050512	1.81E-42	-0.24264176	-0.016450317	13	5	0.307692308
chr14	104204601	104205299	DMR_chr14_104204601_104205299	1.20E-33	-0.176290578	-0.075429082	6	1	0.166666667
chr1	3077356	3078524	DMR_chr1_3077356_3078524	5.59E-59	-0.197014862	-0.103012159	6	3	0
chr1	159795518	159797320	DMR_chr1_159795518_159797320	8.00E-106	-0.337316934	-0.122331538	7	3	0.285714286
chr5	2749715	2751041	DMR_chr5_2749715_2751041	1.42E-38	0.144400398	0.084402178	6	4	1
chr6	31767033	31767888	DMR_chr6_31767033_31767888	1.40E-107	-0.311109175	-0.148165492	5	2	0
chr5	134880353	134880967	DMR_chr5_134880353_134880967	4.21E-37	-0.078038071	-0.052967953	5	2	0
chr10	11911449	11912597	DMR_chr10_11911449_11912597	1.15E-85	0.23307389	0.122344779	6	3	0.833333333
chr16	84076320	84076941	DMR_chr16_84076320_84076941	4.70E-37	0.116082338	0.084439615	5	2	1
chr16	1704679	1706201	DMR_chr16_1704679_1706201	3.25E-78	-0.402196722	-0.110438204	7	2	0.142857143
chr1	79471984	79472917	DMR_chr1_79471984_79472917	1.79E-45	0.063215864	0.031142276	11	3	0.909090909
chr6	166259938	166261046	DMR_chr6_166259938_166261046	1.37E-43	0.134165688	0.04717494	9	3	0.777777778
chr3	193586394	193587939	DMR_chr3_193586394_193587939	4.92E-41	0.336292466	0.129225959	6	3	1
chr11	128693473	128694915	DMR_chr11_128693473_128694915	8.33E-52	0.158469073	0.036441203	12	3	0.833333333
chr12	130821453	130821962	DMR_chr12_130821453_130821962	2.99E-43	0.132538839	0.090820889	5	3	1
chr1	147718509	147719101	DMR_chr1_147718509_147719101	1.77E-29	0.079298257	0.049071151	6	2	1
chr10	729204	729956	DMR_chr10_729204_729956	6.22E-37	0.077149486	0.042897112	8	3	1
chr3	194071770	194072416	DMR_chr3_194071770_194072416	2.16E-43	-0.1548534	-0.079306694	7	3	0
chr16	4714080	4714815	DMR_chr16_4714080_4714815	6.34E-51	0.273676179	0.113709048	7	3	0.714285714
chr19	44005808	44006432	DMR_chr19_44005808_44006432	5.40E-34	0.15879825	0.080968661	5	3	1
chr12	1608961	1609741	DMR_chr12_1608961_1609741	9.65E-63	-0.332607517	-0.140981072	9	4	0
chr10	124899051	124900053	DMR_chr10_124899051_124900053	2.99E-27	0.138512279	0.105287803	5	2	1
chr14	105618482	105619701	DMR_chr14_105618482_105619701	3.18E-58	-0.215070467	-0.113233855	6	3	0
chr20	31780882	31781697	DMR_chr20_31780882_31781697	9.63E-32	-0.139385076	-0.063947941	7	1	0.142857143
chr22	30867673	30868226	DMR_chr22_30867673_30868226	3.65E-29	-0.155429278	-0.101337701	6	1	0
chr2	218843229	218844202	DMR_chr2_218843229_218844202	4.01E-32	0.157320163	0.083954477	5	2	1
chr13	20767607	20768560	DMR_chr13_20767607_20768560	9.76E-53	0.139530219	0.063568537	11	3	0.727272727
chr4	40752151	40753247	DMR_chr4_40752151_40753247	3.30E-91	0.204648185	0.063587951	7	3	0.857142857
chr1	2063799	2066631	DMR_chr1_2063799_2066631	1.79E-30	0.265814658	0.079793976	16	3	0.9375
chr4	987108	987906	DMR_chr4_987108_987906	3.25E-44	0.23289728	0.094792389	5	1	1
chr1	1266178	1268469	DMR_chr1_1266178_1268469	3.07E-99	-0.189192321	-0.052149378	15	7	0.4
chr17	6658706	6659562	DMR_chr17_6658706_6659562	1.57E-32	-0.134285717	-0.048860574	11	2	0
chr19	17633880	17634172	DMR_chr19_17633880_17634172	9.79E-29	-0.10010659	-0.079912504	5	1	0
chr4	7435639	7437027	DMR_chr4_7435639_7437027	1.39E-47	0.207047373	0.07396119	7	3	0.857142857
chr10	3185704	3186147	DMR_chr10_3185704_3186147	1.76E-49	-0.11412368	-0.064369312	6	5	0
chr6	29429909	29430900	DMR_chr6_29429909_29430900	3.21E-33	-0.09674887	-0.071509841	7	2	0
chr19	10220342	10222409	DMR_chr19_10220342_10222409	4.88E-49	-0.186153369	-0.048603739	13	3	0.153846154
chr7	150778724	150780086	DMR_chr7_150778724_150780086	4.80E-75	0.1593455	0.050407238	16	4	0.875
chr12	6948846	6950123	DMR_chr12_6948846_6950123	4.97E-47	0.4390003	0.149958389	6	4	0.833333333
chr19	31843360	31844954	DMR_chr19_31843360_31844954	5.21E-39	0.2882498	0.144358878	6	2	0.833333333
chr3	50402563	50404023	DMR_chr3_50402563_50404023	3.71E-69	0.217296495	0.072717743	7	3	0.857142857
chr16	87738756	87739453	DMR_chr16_87738756_87739453	1.91E-61	0.325188874	0.158240521	6	4	0.833333333
chr1	55246867	55248099	DMR_chr1_55246867_55248099	1.14E-32	0.119503265	0.053985256	6	3	0.833333333
chr11	14993378	14994230	DMR_chr11_14993378_14994230	2.21E-30	-0.034348038	0.01518417	18	0	0.944444444
chr10	98031125	98031964	DMR_chr10_98031125_98031964	4.96E-85	-0.380931484	-0.15851474	7	3	0
chr1	36042433	36043352	DMR_chr1_36042433_36043352	2.57E-54	0.236260514	0.084299979	6	3	0.833333333
chr22	24577142	24577448	DMR_chr22_24577142_24577448	6.28E-39	-0.244817561	-0.016587123	8	1	0.625
chr20	35168979	35169609	DMR_chr20_35168979_35169609	2.28E-36	0.168687263	0.068468967	6	3	1
chr14	74705733	74706336	DMR_chr14_74705733_74706336	9.96E-24	0.057297072	0.031237834	9	0	1
chr7	1163456	1164063	DMR_chr7_1163456_1164063	2.38E-29	0.095324565	0.071169268	5	1	1
chr8	54569668	54570623	DMR_chr8_54569668_54570623	1.11E-81	0.239483135	0.107213827	5	4	0.8
chr7	151136940	151137476	DMR_chr7_151136940_151137476	3.15E-34	-0.213848981	-0.132264471	6	3	0
chr8	143761503	143761811	DMR_chr8_143761503_143761811	1.15E-36	0.176293074	0.082831676	6	2	1
chr6	29274521	29275337	DMR_chr6_29274521_29275337	3.46E-37	-0.081973867	-0.045498086	12	3	0
chr4	113432051	113432911	DMR_chr4_113432051_113432911	1.47E-36	0.110538595	0.062479025	5	3	1
chr6	154360344	154360894	DMR_chr6_154360344_154360894	9.51E-41	0.079817116	0.033858826	7	3	1
chr2	175594739	175595575	DMR_chr2_175594739_175595575	5.85E-61	-0.179958131	-0.075314652	6	3	0.166666667
chr5	148809664	148810203	DMR_chr5_148809664_148810203	6.07E-90	-0.128812386	-0.061988223	8	3	0.125
chr14	104190678	104191469	DMR_chr14_104190678_104191469	8.37E-61	-0.174184215	-0.049031915	6	2	0.166666667
chr11	63752561	63753873	DMR_chr11_63752561_63753873	6.98E-83	-0.166606328	-0.06056329	11	4	0.272727273
chr5	137224213	137225509	DMR_chr5_137224213_137225509	8.66E-65	0.293482255	0.067693043	10	4	0.9
chr5	87979642	87981894	DMR_chr5_87979642_87981894	1.86E-28	0.057993604	0.025882459	11	2	1
chr19	31640194	31640849	DMR_chr19_31640194_31640849	1.01E-40	-0.322973375	-0.139065422	7	3	0.142857143
chr5	38445220	38446192	DMR_chr5_38445220_38446192	4.20E-36	0.285002618	0.104052758	9	2	1
chr14	101830869	101831690	DMR_chr14_101830869_101831690	7.16E-33	0.127504091	0.058437677	5	2	1
chr15	89950796	89951870	DMR_chr15_89950796_89951870	8.11E-43	0.044937849	0.030974336	5	2	1
chr6	170605493	170606506	DMR_chr6_170605493_170606506	3.00E-50	0.092442042	0.046812072	8	2	1
chr8	22735111	22735478	DMR_chr8_22735111_22735478	7.56E-44	0.098832632	0.043575811	5	3	1
chr10	661009	661730	DMR_chr10_661009_661730	1.23E-41	-0.194345409	-0.117077667	5	3	0
chr5	140682911	140684150	DMR_chr5_140682911_140684150	2.04E-46	0.175017505	0.052798573	14	3	0.785714286
chr12	40019532	40020078	DMR_chr12_40019532_40020078	3.66E-39	0.07999669	0.045046938	7	2	0.857142857
chr5	169780299	169780916	DMR_chr5_169780299_169780916	5.76E-57	-0.271677665	-0.122156063	6	4	0
chr8	6637707	6638180	DMR_chr8_6637707_6638180	2.11E-52	-0.131500002	-0.063562042	7	4	0
chr17	80858406	80859139	DMR_chr17_80858406_80859139	1.36E-33	0.291440274	0.209913199	5	2	1
chr12	6881595	6883124	DMR_chr12_6881595_6883124	5.45E-35	0.230295418	0.078797537	8	3	1
chr13	113407479	113408420	DMR_chr13_113407479_113408420	2.15E-45	-0.150114244	-0.06611602	5	2	0.2
chr14	99786193	99787006	DMR_chr14_99786193_99787006	6.27E-69	0.372768979	0.158398097	5	3	1
chr11	10471371	10473038	DMR_chr11_10471371_10473038	1.58E-33	0.355110689	0.058608336	11	4	0.818181818
chr10	134061604	134062171	DMR_chr10_134061604_134062171	5.70E-48	-0.179659487	-0.088836546	5	2	0
chr8	26047392	26048414	DMR_chr8_26047392_26048414	1.55E-71	0.122114059	0.049297752	8	3	1
chr11	66838934	66839363	DMR_chr11_66838934_66839363	1.70E-33	0.106126374	0.076179774	5	3	1
chr1	17026258	17027073	DMR_chr1_17026258_17027073	7.97E-42	-0.252309792	-0.096228954	5	2	0
chr12	51236059	51236768	DMR_chr12_51236059_51236768	9.47E-34	0.121622967	0.077028349	7	2	1
chr9	34590391	34591618	DMR_chr9_34590391_34591618	3.21E-110	-0.346217267	-0.134206786	6	3	0.333333333
chr10	125803767	125804378	DMR_chr10_125803767_125804378	2.23E-60	-0.292105793	-0.116526284	5	3	0.4
chr19	55172983	55174380	DMR_chr19_55172983_55174380	6.25E-36	-0.197973102	-0.066955871	8	3	0
chr18	24125409	24127588	DMR_chr18_24125409_24127588	1.46E-99	-0.387571216	-0.079920406	6	3	0.5
chr10	6264090	6265092	DMR_chr10_6264090_6265092	3.49E-42	0.115044259	0.077088882	5	3	1
chr16	54972078	54973128	DMR_chr16_54972078_54973128	1.41E-34	-0.117430582	-0.055589326	8	2	0.125
chr11	59823993	59824541	DMR_chr11_59823993_59824541	6.43E-28	-0.136935255	-0.080062259	5	2	0
chr3	52569026	52569752	DMR_chr3_52569026_52569752	9.30E-43	0.202235063	0.117022508	5	4	0.8
chr20	55839008	55840433	DMR_chr20_55839008_55840433	6.82E-44	0.144380385	0.059293026	7	3	1
chr21	45705175	45706101	DMR_chr21_45705175_45706101	1.84E-44	-0.128555447	0.045944908	13	2	0.769230769
chr1	11760709	11761766	DMR_chr1_11760709_11761766	1.01E-46	0.209382945	0.039830241	8	3	0.625
chr5	132155233	132155555	DMR_chr5_132155233_132155555	1.18E-31	0.140583266	0.061445998	5	3	1
chr10	103588818	103589693	DMR_chr10_103588818_103589693	4.04E-37	0.191866217	0.09162037	5	2	1
chr5	912383	913111	DMR_chr5_912383_913111	1.03E-31	-0.416986147	-0.149610156	6	2	0.333333333
chr6	30737007	30737455	DMR_chr6_30737007_30737455	1.94E-46	-0.27486141	-0.127671276	6	3	0
chr6	43478455	43478829	DMR_chr6_43478455_43478829	3.19E-55	0.132070688	0.036950429	7	3	0.857142857
chr19	15342548	15344364	DMR_chr19_15342548_15344364	2.15E-44	0.100312068	0.025141277	17	4	0.882352941
chr1	3341944	3342726	DMR_chr1_3341944_3342726	3.74E-34	-0.1073937	-0.045391621	6	2	0
chr11	64951536	64952354	DMR_chr11_64951536_64952354	3.89E-50	0.114083221	0.085596306	6	4	1
chr5	76939333	76940449	DMR_chr5_76939333_76940449	3.25E-27	0.068278232	0.045681816	7	1	1
chr3	197246837	197247751	DMR_chr3_197246837_197247751	3.33E-51	-0.300217548	-0.148857863	5	3	0
chr15	66998926	66999709	DMR_chr15_66998926_66999709	7.10E-30	0.136284668	0.097839046	5	3	1
chr16	81527107	81528229	DMR_chr16_81527107_81528229	2.57E-55	0.199686187	0.054266916	7	3	0.571428571
chr17	78999895	79001543	DMR_chr17_78999895_79001543	2.72E-38	0.133068936	0.023940235	9	2	0.555555556
chr16	89357086	89358232	DMR_chr16_89357086_89358232	1.13E-67	0.166785035	0.097414449	5	4	1
chr16	67997858	67998246	DMR_chr16_67997858_67998246	4.25E-35	0.147223385	0.106320988	5	2	1
chr2	171568791	171570003	DMR_chr2_171568791_171570003	6.86E-47	0.102291943	0.036019854	8	4	1
chr17	4802888	4804838	DMR_chr17_4802888_4804838	4.28E-98	0.231014539	0.082038895	11	4	0.818181818
chr3	184037459	184038723	DMR_chr3_184037459_184038723	3.64E-60	-0.247776733	-0.144151465	6	4	0.166666667
chr2	63278831	63281383	DMR_chr2_63278831_63281383	2.50E-108	-0.177610398	-0.083153624	12	4	0
chr20	56135615	56136569	DMR_chr20_56135615_56136569	1.04E-36	-0.244654893	-0.112056659	6	2	0
chr13	113613229	113614132	DMR_chr13_113613229_113614132	3.29E-43	0.127685887	0.067464195	7	3	1
chr11	487083	488555	DMR_chr11_487083_488555	6.22E-160	-0.311864667	-0.071771955	7	2	0.285714286
chr2	25499619	25500416	DMR_chr2_25499619_25500416	8.05E-27	0.190766496	0.128055436	5	1	1
chr4	77507102	77507651	DMR_chr4_77507102_77507651	4.26E-35	0.138411888	0.092267353	5	3	1
chr6	138866865	138867125	DMR_chr6_138866865_138867125	8.74E-28	0.097112077	0.045494288	5	1	0.8
chr5	132161127	132162758	DMR_chr5_132161127_132162758	1.81E-47	0.189759388	0.117460195	5	3	0.8
chr16	69958189	69958840	DMR_chr16_69958189_69958840	6.77E-32	0.099309762	0.070682694	5	2	1
chr17	37330925	37331768	DMR_chr17_37330925_37331768	5.85E-105	-0.275588858	-0.021625668	7	3	0.428571429
chr14	104690040	104690244	DMR_chr14_104690040_104690244	2.65E-29	0.090470861	0.057972338	5	1	1
chr1	23697258	23698143	DMR_chr1_23697258_23698143	1.02E-26	-0.17654333	-0.007876534	5	3	0.6
chr8	27182871	27183873	DMR_chr8_27182871_27183873	1.79E-136	-0.360163068	-0.067237678	8	3	0
chr11	2828274	2828778	DMR_chr11_2828274_2828778	1.27E-27	0.159708657	0.093981195	5	2	1
chr2	71787501	71787827	DMR_chr2_71787501_71787827	1.88E-29	0.23021178	0.159172354	5	2	1
chr19	15568360	15568935	DMR_chr19_15568360_15568935	9.03E-27	0.195905779	0.105341554	5	1	1
chr11	116228309	116228957	DMR_chr11_116228309_116228957	3.16E-41	0.113561449	0.002458504	5	1	0.6
chr5	3606489	3607134	DMR_chr5_3606489_3607134	2.20E-26	0.152819623	0.112238672	7	1	1
chr11	68920095	68920771	DMR_chr11_68920095_68920771	2.69E-37	0.158691965	0.103001157	6	2	1
chr15	45028083	45028595	DMR_chr15_45028083_45028595	8.15E-47	-0.157488968	-0.107970628	5	3	0
chr1	45082704	45083278	DMR_chr1_45082704_45083278	1.65E-30	0.214781743	0.081849107	7	1	1
chr3	38080203	38080925	DMR_chr3_38080203_38080925	5.87E-28	-0.293596182	-0.033333807	7	1	0.714285714
chr6	160388924	160390131	DMR_chr6_160388924_160390131	3.08E-67	-0.120990682	0.000782766	19	3	0.631578947
chr13	113539759	113540631	DMR_chr13_113539759_113540631	6.45E-27	-0.059755133	0.023193217	7	1	0.857142857
chr2	130940427	130941423	DMR_chr2_130940427_130941423	2.50E-49	0.399678203	0.113673805	6	3	1
chr13	20702922	20703415	DMR_chr13_20702922_20703415	5.27E-25	0.117115253	0.069860856	6	0	1
chr1	95006322	95006977	DMR_chr1_95006322_95006977	1.96E-68	0.232881979	0.125057644	6	4	1
chr7	730641	731549	DMR_chr7_730641_731549	6.10E-74	-0.400377763	-0.181520739	6	3	0
chr12	11001596	11002411	DMR_chr12_11001596_11002411	2.68E-55	0.18803313	0.118394465	5	4	0.8
chr7	43917455	43918221	DMR_chr7_43917455_43918221	3.06E-37	0.177055529	0.074200894	5	2	0.6
chr10	695301	696356	DMR_chr10_695301_696356	1.03E-100	0.49064646	0.13737	10	5	0.7
chr11	113258210	113258750	DMR_chr11_113258210_113258750	3.44E-28	0.085702661	0.050031641	7	1	1
chr17	80197360	80197898	DMR_chr17_80197360_80197898	1.07E-46	0.181938476	0.06554998	6	1	0.833333333
chr4	77722673	77723415	DMR_chr4_77722673_77723415	2.59E-32	0.142533817	0.089971965	5	2	1
chr10	11046334	11047586	DMR_chr10_11046334_11047586	1.18E-95	0.25970389	0.065980496	8	3	0.875
chr2	172952883	172953630	DMR_chr2_172952883_172953630	4.23E-34	0.100409967	0.048268982	7	2	1
chr10	105420747	105421480	DMR_chr10_105420747_105421480	1.64E-32	0.14841843	0.079173726	5	2	1
chr20	35273933	35275710	DMR_chr20_35273933_35275710	2.27E-116	-0.256862795	-0.046348827	11	5	0.363636364
chr10	3168669	3169516	DMR_chr10_3168669_3169516	2.78E-38	0.260164241	0.149495275	6	4	1
chr1	2899264	2900163	DMR_chr1_2899264_2900163	5.48E-37	0.105328173	0.048065536	5	3	0.8
chr2	233390771	233391274	DMR_chr2_233390771_233391274	7.54E-30	0.072936121	0.05056834	6	2	1
chr1	110167509	110168049	DMR_chr1_110167509_110168049	4.03E-34	0.12615144	0.051302816	6	4	0.833333333
chr4	79971177	79971462	DMR_chr4_79971177_79971462	1.16E-30	-0.091063959	-0.056574291	5	2	0
chr6	30706810	30709071	DMR_chr6_30706810_30709071	1.26E-32	-0.123203206	-0.042754212	15	2	0.133333333
chr17	3827633	3828268	DMR_chr17_3827633_3828268	7.13E-56	0.180688325	0.078900113	6	5	1
chr8	49782592	49783907	DMR_chr8_49782592_49783907	4.36E-43	0.140430783	0.067328745	7	3	1
chr5	170288742	170289638	DMR_chr5_170288742_170289638	2.71E-39	0.102564637	0.048398209	8	3	1
chr6	30113074	30114039	DMR_chr6_30113074_30114039	6.16E-44	0.147978576	0.065853079	10	2	0.9
chr2	174890420	174890849	DMR_chr2_174890420_174890849	7.91E-34	-0.210964989	-0.127980303	5	2	0
chr18	77171444	77172633	DMR_chr18_77171444_77172633	7.77E-39	0.123928407	0.061753196	6	2	0.833333333
chr20	19866743	19867145	DMR_chr20_19866743_19867145	8.65E-35	-0.216483784	-0.072415542	8	3	0.375
chr6	26330553	26332252	DMR_chr6_26330553_26332252	6.97E-47	0.148228314	0.057609404	9	2	1
chr14	92787905	92789193	DMR_chr14_92787905_92789193	4.38E-49	0.095244966	0.048656378	7	3	0.857142857
chr12	22094461	22095477	DMR_chr12_22094461_22095477	5.99E-43	0.154168728	0.033271379	10	2	1
chr11	76858648	76859387	DMR_chr11_76858648_76859387	2.28E-42	0.122363673	0.078531098	6	3	1
chr6	169050787	169051431	DMR_chr6_169050787_169051431	5.51E-88	0.327755675	0.190054479	6	4	1
chr20	35200590	35201610	DMR_chr20_35200590_35201610	2.44E-35	0.172325154	0.094062645	5	2	1
chr20	50158057	50159653	DMR_chr20_50158057_50159653	2.31E-38	0.255354177	0.083729396	8	3	0.625
chr1	10732063	10733030	DMR_chr1_10732063_10733030	2.67E-52	0.125181305	0.025115311	11	3	0.636363636
chr1	151777774	151778902	DMR_chr1_151777774_151778902	5.96E-79	0.151470373	0.094111515	5	3	1
chr11	77773924	77775044	DMR_chr11_77773924_77775044	9.17E-52	0.322959088	0.144354814	5	3	0.8
chr8	141559231	141559946	DMR_chr8_141559231_141559946	6.68E-71	-0.174693617	-0.075326437	6	3	0.166666667
chr7	45927824	45928563	DMR_chr7_45927824_45928563	1.71E-59	0.103896124	0.041555279	8	2	0.875
chr5	178956073	178957598	DMR_chr5_178956073_178957598	4.80E-28	-0.244710958	0.013104015	6	2	0.833333333
chr19	2428122	2429209	DMR_chr19_2428122_2429209	3.62E-37	0.152172378	0.082372513	7	2	1
chr17	38249266	38249729	DMR_chr17_38249266_38249729	3.53E-31	0.207440698	0.148753103	6	2	1
chr6	33095664	33096738	DMR_chr6_33095664_33096738	6.26E-28	-0.089201554	-0.073827696	5	2	0
chr1	2799354	2800194	DMR_chr1_2799354_2800194	1.84E-51	-0.172118169	-0.106177646	5	2	0
chr19	3122304	3123291	DMR_chr19_3122304_3123291	1.23E-28	0.135793949	0.103298794	5	3	1
chr7	157585770	157586866	DMR_chr7_157585770_157586866	3.63E-82	-0.190287869	-0.06999657	7	3	0
chr19	5338446	5339671	DMR_chr19_5338446_5339671	1.94E-69	0.266318499	0.121159613	5	4	0.8
chr12	52994933	52995634	DMR_chr12_52994933_52995634	2.92E-27	0.064392766	0.045040425	8	1	1
chr8	55294536	55294882	DMR_chr8_55294536_55294882	6.54E-30	-0.086251713	-0.038115029	6	2	0
chr3	158390074	158390821	DMR_chr3_158390074_158390821	7.80E-27	0.05836244	0.033553633	11	1	1
chr10	98144309	98144512	DMR_chr10_98144309_98144512	5.10E-26	0.078838699	0.064025159	5	1	1
chr3	188664632	188665276	DMR_chr3_188664632_188665276	4.96E-28	-0.152602365	0.015515181	7	0	0.857142857
chr10	81966990	81967666	DMR_chr10_81966990_81967666	2.46E-26	0.078024217	0.0608283	5	1	1
chr22	31536431	31536996	DMR_chr22_31536431_31536996	2.33E-27	0.085241704	0.051773937	6	0	1
chr5	67521141	67522532	DMR_chr5_67521141_67522532	1.71E-29	-0.26123988	-0.074573912	6	2	0
chr1	949392	949893	DMR_chr1_949392_949893	1.18E-31	-0.101185383	-0.075789663	5	2	0
chr2	118942638	118943184	DMR_chr2_118942638_118943184	1.74E-39	0.151557269	0.074955702	5	3	1
chr20	3712191	3713584	DMR_chr20_3712191_3713584	8.02E-102	0.205177356	0.093263751	8	4	0.875
chr7	4183528	4184354	DMR_chr7_4183528_4184354	6.90E-64	0.248859027	0.100823276	6	3	0.833333333
chr4	2627014	2627246	DMR_chr4_2627014_2627246	3.66E-30	0.124600167	0.042888644	7	1	0.714285714
chr12	56413887	56414533	DMR_chr12_56413887_56414533	2.44E-26	0.170388306	0.085984201	6	1	1
chr19	55314542	55315083	DMR_chr19_55314542_55315083	8.50E-29	-0.083345122	-0.058664545	7	1	0
chr16	88820993	88821905	DMR_chr16_88820993_88821905	1.86E-54	0.217002256	-0.003829618	7	3	0.285714286
chr10	415359	416315	DMR_chr10_415359_416315	2.33E-45	-0.525312738	-0.152194617	5	3	0.2
chr22	50656595	50659436	DMR_chr22_50656595_50659436	2.20E-39	0.284027244	0.043542531	10	6	0.6
chr6	169106588	169106914	DMR_chr6_169106588_169106914	1.40E-30	-0.121517241	-0.049209116	6	2	0
chr19	52004630	52005651	DMR_chr19_52004630_52005651	1.61E-30	-0.098939679	-0.062722062	8	2	0
chr7	25896490	25898446	DMR_chr7_25896490_25898446	1.10E-90	0.191304848	0.026266566	15	3	0.6
chr19	47812519	47813489	DMR_chr19_47812519_47813489	7.42E-39	-0.210952827	-0.097018905	5	3	0
chr10	125033830	125034591	DMR_chr10_125033830_125034591	1.86E-26	0.123809631	0.08415138	8	0	1
chr3	194117018	194117685	DMR_chr3_194117018_194117685	3.24E-44	-0.183156358	-0.112364868	6	4	0
chr12	54763081	54764371	DMR_chr12_54763081_54764371	4.29E-45	-0.221705001	-0.023216931	6	3	0.5
chr8	97345492	97346037	DMR_chr8_97345492_97346037	4.32E-74	0.254753128	0.10524514	6	3	1
chr1	154731938	154733492	DMR_chr1_154731938_154733492	4.29E-35	0.150601523	0.020875493	7	4	0.714285714
chr17	72931569	72932048	DMR_chr17_72931569_72932048	6.59E-38	0.090288727	0.024281317	12	1	1
chr1	248902767	248903325	DMR_chr1_248902767_248903325	3.83E-31	-0.07979406	-0.058161475	5	2	0
chr7	134249871	134250389	DMR_chr7_134249871_134250389	5.03E-54	-0.18827729	-0.109763668	6	4	0.166666667
chr17	40699809	40700858	DMR_chr17_40699809_40700858	1.08E-43	0.188306642	0.106232179	5	3	0.8
chr11	22453679	22454661	DMR_chr11_22453679_22454661	2.79E-36	0.102234553	0.046674505	7	2	1
chr5	172656166	172657465	DMR_chr5_172656166_172657465	1.72E-47	-0.10610974	-0.066599586	5	2	0
chr12	58209787	58211193	DMR_chr12_58209787_58211193	2.67E-99	-0.244770469	-0.092202862	6	2	0
chr15	26108796	26109614	DMR_chr15_26108796_26109614	4.86E-60	-0.184179023	-0.071714581	18	3	0.166666667
chr8	42234243	42234975	DMR_chr8_42234243_42234975	1.70E-46	0.087391246	0.050776741	7	2	1
chr1	16533907	16534579	DMR_chr1_16533907_16534579	1.01E-31	0.120781505	0.08029668	5	2	1
chr12	54402431	54403314	DMR_chr12_54402431_54403314	1.01E-69	0.150514334	0.018239546	12	3	0.75
chr11	62688748	62689122	DMR_chr11_62688748_62689122	8.57E-37	0.133244707	0.074755823	5	1	1
chr5	2094524	2095381	DMR_chr5_2094524_2095381	4.27E-66	-0.257288195	-0.169429642	5	2	0
chr19	3464314	3465071	DMR_chr19_3464314_3465071	2.00E-26	0.209525007	0.154143816	6	0	1
chr17	81028049	81028496	DMR_chr17_81028049_81028496	3.63E-102	-0.381241122	-0.134627781	5	2	0.2
chr1	2844168	2845514	DMR_chr1_2844168_2845514	2.14E-54	0.210542588	-0.016587935	5	4	0.4
chr11	116693415	116694372	DMR_chr11_116693415_116694372	3.18E-35	0.186039233	0.092121213	6	3	1
chr11	87908134	87908938	DMR_chr11_87908134_87908938	6.67E-60	0.098769974	0.028350704	11	3	1
chr6	32096359	32097877	DMR_chr6_32096359_32097877	1.21E-65	-0.113067014	-0.033331328	28	3	0.25
chr1	156094519	156096301	DMR_chr1_156094519_156096301	3.82E-37	-0.343952626	-0.156308688	6	3	0.333333333
chr10	16563821	16564620	DMR_chr10_16563821_16564620	5.01E-33	0.167359485	0.082737333	5	2	1
chr1	3559568	3560107	DMR_chr1_3559568_3560107	3.58E-33	0.116407944	0.06525275	6	2	1
chr7	18126994	18127503	DMR_chr7_18126994_18127503	5.36E-26	0.151787573	0.072456826	5	1	1
chr1	31196412	31197218	DMR_chr1_31196412_31197218	1.38E-53	0.176490787	0.089894353	6	3	0.833333333
chr6	31894990	31895598	DMR_chr6_31894990_31895598	1.07E-35	-0.145604163	-0.08881232	8	2	0
chr10	131647429	131647853	DMR_chr10_131647429_131647853	9.86E-25	0.227129189	0.144050836	6	0	1
chr5	142077529	142078020	DMR_chr5_142077529_142078020	4.47E-54	0.240239654	0.117036396	5	4	1
chr21	38074478	38075599	DMR_chr21_38074478_38075599	7.38E-29	-0.145683449	-0.081234331	5	2	0
chr3	107810145	107810791	DMR_chr3_107810145_107810791	7.59E-63	0.176925915	0.080618672	7	4	0.857142857
chr14	61118751	61119707	DMR_chr14_61118751_61119707	3.34E-35	0.148843765	0.068889881	7	2	0.857142857
chr1	3826425	3827651	DMR_chr1_3826425_3827651	2.58E-84	-0.327827944	-0.029450071	7	4	0.714285714
chr1	16062720	16063471	DMR_chr1_16062720_16063471	3.22E-41	0.212959379	0.096412769	7	3	0.857142857
chr16	85608224	85609071	DMR_chr16_85608224_85609071	9.69E-30	0.16139306	0.057060393	7	1	0.857142857
chr13	91826885	91827600	DMR_chr13_91826885_91827600	1.77E-34	-0.099011043	-0.013846382	7	1	0.428571429
chr17	41017800	41018992	DMR_chr17_41017800_41018992	7.06E-32	0.186598934	0.094529315	5	3	1
chr7	56183578	56184217	DMR_chr7_56183578_56184217	1.94E-28	0.101335716	0.049868112	6	2	1
chr11	3186549	3188566	DMR_chr11_3186549_3188566	8.21E-55	0.11341339	0.011847381	30	4	0.6
chr1	59043070	59043873	DMR_chr1_59043070_59043873	1.65E-26	-0.06380728	0.019253155	9	0	0.777777778
chr15	58357204	58358879	DMR_chr15_58357204_58358879	1.78E-45	0.065838726	0.01887066	13	4	0.923076923
chr8	38964500	38965492	DMR_chr8_38964500_38965492	3.75E-61	0.131006358	0.034327665	12	2	0.833333333
chr4	10458049	10460237	DMR_chr4_10458049_10460237	5.83E-41	0.173033371	0.041838977	19	5	0.789473684
chr15	65688530	65689325	DMR_chr15_65688530_65689325	3.16E-33	0.183906704	0.153690536	6	1	1
chr17	21280740	21281507	DMR_chr17_21280740_21281507	7.79E-64	-0.194491939	-0.092226763	6	3	0.166666667
chr12	6898149	6898975	DMR_chr12_6898149_6898975	3.40E-30	-0.158261864	-0.073584971	7	1	0
chr3	14614882	14615579	DMR_chr3_14614882_14615579	3.38E-27	-0.117412297	-0.071882365	5	2	0
chr11	57957820	57958333	DMR_chr11_57957820_57958333	1.14E-28	-0.109978898	-0.07855413	5	1	0
chr8	143858763	143859990	DMR_chr8_143858763_143859990	1.69E-131	0.376560063	0.117630193	15	7	0.6
chr8	141248582	141249678	DMR_chr8_141248582_141249678	1.59E-41	0.303267561	0.108943677	7	4	0.857142857
chr17	77041687	77042745	DMR_chr17_77041687_77042745	4.29E-32	-0.190054438	-0.124722734	5	3	0
chr22	45608440	45609421	DMR_chr22_45608440_45609421	1.53E-131	-0.393159253	-0.057375126	10	2	0.7
chr17	17740344	17741631	DMR_chr17_17740344_17741631	5.27E-131	-0.333959632	-0.098470874	8	3	0.125
chr1	37940488	37941854	DMR_chr1_37940488_37941854	1.54E-72	-0.238302345	-0.142870879	5	3	0.2
chr19	58629719	58630612	DMR_chr19_58629719_58630612	4.56E-31	-0.116435526	0.005858474	10	1	0.6
chr3	62354489	62355884	DMR_chr3_62354489_62355884	2.62E-53	0.059097038	0.0228628	10	2	0.9
chr6	33560953	33561449	DMR_chr6_33560953_33561449	8.55E-31	0.112279793	0.062070758	9	2	1
chr6	29523592	29524117	DMR_chr6_29523592_29524117	2.98E-40	-0.113952172	-0.055596244	8	3	0
chr5	138714136	138714654	DMR_chr5_138714136_138714654	1.50E-31	-0.114720426	0.0371158	5	2	0.8
chr2	240428153	240429013	DMR_chr2_240428153_240429013	1.69E-43	-0.279614367	-0.118768676	8	4	0.125
chr3	48601117	48602040	DMR_chr3_48601117_48602040	4.18E-31	-0.302747667	-0.063220576	5	2	0.4
chr2	233498625	233499637	DMR_chr2_233498625_233499637	3.55E-61	0.161207368	0.053836416	6	3	1
chr5	168728270	168729558	DMR_chr5_168728270_168729558	6.80E-69	0.239899099	0.071486137	8	3	0.875
chr5	3591609	3592718	DMR_chr5_3591609_3592718	8.56E-37	0.078884591	0.041187745	7	2	1
chr17	37321890	37322540	DMR_chr17_37321890_37322540	3.32E-44	0.352669902	0.157275927	5	2	1
chr18	904523	905611	DMR_chr18_904523_905611	2.25E-49	0.035621458	0.013029465	16	2	0.875
chr1	13909161	13909821	DMR_chr1_13909161_13909821	1.20E-33	0.225344677	0.114638128	5	2	1
chr14	105154557	105155327	DMR_chr14_105154557_105155327	1.09E-40	-0.181169723	-0.016217975	7	2	0.571428571
chr4	113441944	113442804	DMR_chr4_113441944_113442804	3.51E-30	0.073359262	0.036203075	7	1	1
chr11	45827260	45828080	DMR_chr11_45827260_45828080	5.26E-56	0.12694197	0.033742574	8	2	0.75
chr13	100547785	100548513	DMR_chr13_100547785_100548513	3.97E-44	0.058315255	0.033725884	6	1	1
chr17	17713671	17714414	DMR_chr17_17713671_17714414	5.66E-29	0.301841983	0.16333386	5	1	1
chr10	46992909	46993924	DMR_chr10_46992909_46993924	3.16E-45	0.141962895	0.062050507	7	4	0.714285714
chr4	11369007	11370565	DMR_chr4_11369007_11370565	1.19E-111	0.229488502	0.073989	7	3	0.857142857
chr22	51016501	51017723	DMR_chr22_51016501_51017723	2.81E-70	-0.110506354	0.018363946	16	4	0.8125
chr12	114845868	114847164	DMR_chr12_114845868_114847164	1.05E-28	0.185686368	0.090664253	12	0	1
chr2	231090329	231090745	DMR_chr2_231090329_231090745	1.01E-31	-0.119463955	-0.081715148	5	1	0
chr21	45773189	45773997	DMR_chr21_45773189_45773997	5.34E-33	-0.135239027	-0.076511198	7	1	0
chr5	172672390	172673715	DMR_chr5_172672390_172673715	5.77E-51	-0.15455366	-0.059782092	11	2	0.181818182
chr5	14487268	14488532	DMR_chr5_14487268_14488532	4.38E-68	0.12357172	0.064617405	6	3	1
chr17	74463439	74464334	DMR_chr17_74463439_74464334	3.92E-32	0.120424355	0.045802529	7	1	0.714285714
chr6	26224714	26225989	DMR_chr6_26224714_26225989	5.10E-52	0.122529094	0.059951485	8	3	1
chr11	49579457	49580310	DMR_chr11_49579457_49580310	1.67E-27	-0.097769412	0.012103711	6	2	0.833333333
chr6	170557102	170558102	DMR_chr6_170557102_170558102	8.30E-25	0.179561711	0.043362334	6	2	0.833333333
chr11	102826090	102827356	DMR_chr11_102826090_102827356	2.99E-56	-0.364094407	-0.145446969	7	4	0
chr13	36049335	36050522	DMR_chr13_36049335_36050522	9.73E-37	0.075601165	0.047199448	7	1	1
chr3	32022763	32023996	DMR_chr3_32022763_32023996	2.93E-48	0.206547339	0.048787895	13	4	1
chr14	103691361	103692104	DMR_chr14_103691361_103692104	8.95E-36	0.147885097	0.062908308	8	2	0.875
chr5	50694849	50695337	DMR_chr5_50694849_50695337	2.33E-30	0.068948732	0.038143268	5	2	1
chr20	31870206	31871019	DMR_chr20_31870206_31871019	3.39E-63	-0.133181621	-0.069558188	8	2	0.125
chr3	158518888	158519514	DMR_chr3_158518888_158519514	4.95E-56	0.180955413	0.069718663	6	3	1
chr6	52008713	52009154	DMR_chr6_52008713_52009154	1.85E-40	-0.158220212	-0.076573552	5	2	0
chr3	50303757	50304424	DMR_chr3_50303757_50304424	3.66E-50	0.292300658	0.102507199	7	2	0.857142857
chr11	65816027	65816985	DMR_chr11_65816027_65816985	1.91E-34	0.080857109	0.034490989	10	2	1
chr6	3023598	3024178	DMR_chr6_3023598_3024178	1.65E-53	-0.160317647	-0.085523483	6	2	0
chr18	3011810	3012413	DMR_chr18_3011810_3012413	3.06E-43	0.135746333	0.059676327	5	2	0.8
chr8	65490184	65490901	DMR_chr8_65490184_65490901	4.52E-30	0.398708417	0.076948368	8	1	0.625
chr22	27013363	27014548	DMR_chr22_27013363_27014548	1.13E-36	0.190231839	0.099107375	6	3	0.833333333
chr17	54230419	54230996	DMR_chr17_54230419_54230996	2.49E-48	-0.172514467	-0.075577281	7	2	0
chr8	19459996	19461068	DMR_chr8_19459996_19461068	3.37E-137	-0.311483795	-0.047657826	8	2	0.75
chr7	808592	809109	DMR_chr7_808592_809109	1.79E-37	-0.247094562	-0.154849684	6	1	0
chr3	49947639	49948429	DMR_chr3_49947639_49948429	1.36E-47	0.285136955	0.082068499	6	4	0.833333333
chr8	144921654	144922496	DMR_chr8_144921654_144922496	5.62E-30	0.085317968	0.057814942	5	2	1
chr16	2259336	2260870	DMR_chr16_2259336_2260870	6.69E-53	0.220937919	0.115172307	5	3	0.8
chr17	66194258	66196267	DMR_chr17_66194258_66196267	2.06E-37	0.136405591	0.033354176	14	4	0.714285714
chr4	7373022	7373451	DMR_chr4_7373022_7373451	2.51E-38	0.149758362	-0.002997141	5	1	0.4
chr6	30138762	30140417	DMR_chr6_30138762_30140417	2.47E-64	0.120113561	0.019828853	27	5	0.777777778
chr17	59520986	59521422	DMR_chr17_59520986_59521422	6.04E-42	0.141427945	0.102177972	5	3	1
chr12	93966978	93967711	DMR_chr12_93966978_93967711	1.93E-25	-0.189564197	-0.106777058	5	2	0
chr11	67017617	67018220	DMR_chr11_67017617_67018220	6.22E-41	-0.080333727	-0.054885344	5	3	0
chr5	140807225	140807787	DMR_chr5_140807225_140807787	4.05E-26	0.087821789	0.071555167	5	2	1
chr2	27530670	27531535	DMR_chr2_27530670_27531535	1.21E-34	0.107252155	0.053709736	12	2	1
chr5	1089260	1089753	DMR_chr5_1089260_1089753	5.41E-40	0.154234716	0.082397075	6	3	0.833333333
chr1	203095747	203097234	DMR_chr1_203095747_203097234	1.74E-64	-0.103431517	-0.055414979	8	2	0.25
chr17	33814817	33815523	DMR_chr17_33814817_33815523	5.80E-36	0.064349277	0.029733651	5	2	1
chr21	31654844	31655982	DMR_chr21_31654844_31655982	5.00E-49	0.26088041	-0.040231003	6	3	0.333333333
chr4	25090198	25090665	DMR_chr4_25090198_25090665	1.06E-34	0.144279243	0.087854662	6	3	1
chr10	664719	665510	DMR_chr10_664719_665510	1.05E-41	0.173336063	0.06992494	5	3	1
chr16	88498101	88499083	DMR_chr16_88498101_88499083	2.13E-41	0.333865515	0.093315014	5	2	0.8
chr10	130507705	130508795	DMR_chr10_130507705_130508795	1.40E-86	0.258970973	0.070150344	7	4	0.571428571
chr14	56045894	56046697	DMR_chr14_56045894_56046697	1.35E-72	0.21236876	0.108641272	5	3	0.8
chr6	106546704	106546824	DMR_chr6_106546704_106546824	1.51E-31	0.109443207	0.064321348	5	1	0.8
chr16	30572739	30573013	DMR_chr16_30572739_30573013	3.46E-44	0.112808779	0.056207942	5	2	1
chr5	191127	192103	DMR_chr5_191127_192103	7.28E-37	0.14938557	0.038665234	11	2	1
chr6	32164927	32167020	DMR_chr6_32164927_32167020	3.13E-38	0.103640146	0.01094512	25	2	0.56
chr19	35085474	35086248	DMR_chr19_35085474_35086248	6.29E-57	-0.334134364	-0.179931769	5	3	0
chr7	129410417	129411088	DMR_chr7_129410417_129411088	1.17E-57	-0.195355596	-0.05677388	7	3	0
chr8	102235927	102236831	DMR_chr8_102235927_102236831	7.50E-35	0.145066318	0.078432481	6	2	1
chr11	61510081	61511973	DMR_chr11_61510081_61511973	2.92E-53	-0.400582022	-0.092515491	6	4	0.166666667
chr8	144520853	144521607	DMR_chr8_144520853_144521607	3.33E-40	0.121636423	0.047446349	8	2	0.875
chr17	41909601	41910366	DMR_chr17_41909601_41910366	3.67E-85	0.147234951	0.084454522	6	4	1
chr1	59280290	59280952	DMR_chr1_59280290_59280952	1.28E-50	0.162127888	0.087853617	6	4	1
chr2	43294942	43295753	DMR_chr2_43294942_43295753	1.51E-31	0.154450283	0.067469482	7	3	0.857142857
chr2	45170322	45171621	DMR_chr2_45170322_45171621	2.33E-75	-0.174027245	-0.084695566	8	4	0
chr2	7171869	7172511	DMR_chr2_7171869_7172511	2.73E-30	0.18134679	0.107728644	5	3	0.8
chr22	46508454	46509615	DMR_chr22_46508454_46509615	1.89E-33	-0.177483575	-0.048448502	11	2	0.181818182
chr16	874894	875626	DMR_chr16_874894_875626	3.94E-36	-0.0939939	0.031391082	5	2	0.8
chr16	1592816	1593766	DMR_chr16_1592816_1593766	9.65E-69	-0.430439504	-0.145788562	6	3	0
chr17	26127438	26127542	DMR_chr17_26127438_26127542	1.17E-26	0.113599608	0.074513597	5	2	1
chr7	4859125	4859763	DMR_chr7_4859125_4859763	1.60E-58	0.214917495	0.053556871	6	3	0.5
chr10	134910271	134911097	DMR_chr10_134910271_134911097	8.88E-37	0.165088892	-0.024246739	5	3	0.4
chr5	140810562	140811642	DMR_chr5_140810562_140811642	1.33E-48	0.125135347	0.046019938	9	2	1
chr2	121104859	121106091	DMR_chr2_121104859_121106091	1.16E-40	0.18429929	0.020366886	7	3	0.285714286
chr19	4517498	4517804	DMR_chr19_4517498_4517804	8.28E-25	-0.105751446	-0.077945805	5	2	0
chr17	19619410	19620595	DMR_chr17_19619410_19620595	1.55E-69	0.197197667	0.137251569	5	4	1
chr15	96886805	96888433	DMR_chr15_96886805_96888433	2.54E-28	-0.125081375	-0.03986116	11	2	0.090909091
chr17	79094816	79095818	DMR_chr17_79094816_79095818	9.18E-32	-0.159511122	-0.0170392	6	1	0.333333333
chr12	57915555	57916344	DMR_chr12_57915555_57916344	4.70E-110	0.242247112	0.104623184	6	4	1
chr1	227974177	227975220	DMR_chr1_227974177_227975220	2.07E-48	0.16885055	0.090067284	6	3	0.833333333
chr4	54457645	54458246	DMR_chr4_54457645_54458246	2.72E-66	-0.32950344	-0.120024083	6	3	0.166666667
chr13	113759771	113760286	DMR_chr13_113759771_113760286	2.16E-28	0.095982477	0.049556619	6	2	0.833333333
chr4	1303317	1304048	DMR_chr4_1303317_1304048	1.01E-36	0.155440753	0.078119549	5	2	1
chr5	134827136	134828036	DMR_chr5_134827136_134828036	4.65E-36	0.109031249	0.022426441	7	2	0.571428571
chr1	15255438	15256481	DMR_chr1_15255438_15256481	1.03E-45	-0.238154774	-0.123177321	7	4	0
chr4	186559629	186560403	DMR_chr4_186559629_186560403	2.38E-43	-0.158638765	-0.081811687	7	3	0.142857143
chr12	133000171	133000830	DMR_chr12_133000171_133000830	5.94E-45	-0.293210316	-0.119021312	7	2	0
chr5	2169729	2170490	DMR_chr5_2169729_2170490	7.26E-29	0.123176539	0.080620265	5	2	1
chr16	4421445	4421654	DMR_chr16_4421445_4421654	1.87E-25	0.079333413	0.047087604	5	2	1
chr2	240697449	240698235	DMR_chr2_240697449_240698235	7.58E-94	0.227814402	0.113059417	5	3	0.8
chr14	105915560	105916422	DMR_chr14_105915560_105916422	5.63E-47	0.245591249	0.133779636	5	3	0.8
chr1	228548163	228548708	DMR_chr1_228548163_228548708	2.52E-27	0.100305865	0.045755287	5	1	0.8
chr6	31705273	31707019	DMR_chr6_31705273_31707019	1.07E-68	-0.082344521	-0.034278106	7	3	0.285714286
chr1	28905573	28906538	DMR_chr1_28905573_28906538	1.40E-36	-0.130100703	-0.067114871	6	2	0
chr1	2323763	2324396	DMR_chr1_2323763_2324396	6.32E-33	0.072440463	0.020813113	5	2	0.8
chr10	102806871	102808252	DMR_chr10_102806871_102808252	2.73E-31	0.17023971	0.067044361	7	2	1
chr10	133878016	133878853	DMR_chr10_133878016_133878853	9.47E-33	-0.202146106	-0.010154102	6	1	0.5
chr15	42447840	42449716	DMR_chr15_42447840_42449716	4.91E-122	0.242872904	0.082453826	7	3	0.714285714
chr10	1509675	1511173	DMR_chr10_1509675_1511173	1.43E-24	-0.199484814	-0.043446374	7	2	0.285714286
chr11	33744366	33745399	DMR_chr11_33744366_33745399	1.68E-37	-0.299964154	-0.148766686	5	3	0
chr17	5026393	5027051	DMR_chr17_5026393_5027051	7.23E-40	0.128908709	0.042415323	9	2	1
chr22	45704675	45705512	DMR_chr22_45704675_45705512	7.39E-43	0.143365997	0.059365546	9	3	0.888888889
chr17	79138873	79140589	DMR_chr17_79138873_79140589	1.47E-38	-0.132664517	-0.013779455	9	5	0.666666667
chr16	3999109	4000986	DMR_chr16_3999109_4000986	1.42E-42	-0.403361312	-0.041145522	9	3	0.555555556
chr19	4037881	4038956	DMR_chr19_4037881_4038956	9.86E-43	-0.104751321	-0.046369516	7	2	0
chr21	22368940	22369908	DMR_chr21_22368940_22369908	3.77E-44	-0.169710052	0.024231621	5	2	0.8
chr11	61322107	61323667	DMR_chr11_61322107_61323667	6.75E-32	0.110674691	0.057628707	9	4	0.777777778
chr1	203044677	203045229	DMR_chr1_203044677_203045229	8.15E-56	-0.209141439	-0.102166778	5	3	0
chr1	161167745	161169007	DMR_chr1_161167745_161169007	5.48E-29	-0.277576376	-0.125184805	6	2	0.166666667
chr11	131779228	131780357	DMR_chr11_131779228_131780357	1.64E-57	-0.218150519	-0.026579081	16	3	0.4375
chr3	120003292	120004483	DMR_chr3_120003292_120004483	2.06E-115	0.31650939	0.097048413	10	4	0.8
chr18	67069959	67070461	DMR_chr18_67069959_67070461	2.00E-50	0.140099921	0.058902484	6	3	0.833333333
chr1	21606051	21607409	DMR_chr1_21606051_21607409	1.07E-53	-0.192620423	-0.112654634	5	3	0.2
chr7	157366933	157367778	DMR_chr7_157366933_157367778	2.68E-37	0.330885466	0.003628462	8	2	0.375
chr8	19539991	19540734	DMR_chr8_19539991_19540734	1.12E-48	-0.437712895	-0.093544807	8	3	0.125
chr1	41950237	41951185	DMR_chr1_41950237_41951185	1.42E-40	0.153581557	0.04967929	5	2	0.6
chr1	2776972	2777505	DMR_chr1_2776972_2777505	2.38E-29	-0.11195669	-0.067607983	5	1	0
chr10	134645960	134647082	DMR_chr10_134645960_134647082	4.81E-28	0.117153933	0.052657133	6	2	0.833333333
chr7	94536787	94538408	DMR_chr7_94536787_94538408	4.05E-92	0.244192556	0.046525796	20	3	0.95
chr1	226074408	226076153	DMR_chr1_226074408_226076153	3.28E-141	0.162108878	0.06684901	6	3	0.666666667
chr10	79470169	79471309	DMR_chr10_79470169_79471309	1.41E-35	0.09413479	0.034559837	6	1	0.833333333
chr17	38520653	38521482	DMR_chr17_38520653_38521482	6.16E-41	0.104634334	0.061178097	5	2	1
chr4	940893	942705	DMR_chr4_940893_942705	2.57E-58	0.450995339	0.114068902	7	2	0.857142857
chr10	51575702	51576452	DMR_chr10_51575702_51576452	7.06E-71	-0.15310809	-0.062435414	5	2	0.2
chr3	184104115	184104688	DMR_chr3_184104115_184104688	5.10E-33	0.218699486	0.099640364	5	2	1
chr2	110871644	110873396	DMR_chr2_110871644_110873396	7.90E-66	0.19681082	0.122605283	6	4	0.833333333
chr10	127569494	127570400	DMR_chr10_127569494_127570400	5.67E-53	0.164409811	0.084629945	5	3	0.8
chr9	139715548	139716599	DMR_chr9_139715548_139716599	9.78E-41	0.164754208	0.085243152	5	2	1
chr22	44576869	44577265	DMR_chr22_44576869_44577265	4.08E-31	0.176238336	0.06804479	9	2	0.777777778
chr17	4510572	4511132	DMR_chr17_4510572_4511132	4.53E-26	0.162319882	0.035870159	6	2	0.833333333
chr19	46650284	46651227	DMR_chr19_46650284_46651227	2.10E-36	0.129007416	0.07968343	6	3	0.833333333
chr1	2057439	2058941	DMR_chr1_2057439_2058941	1.32E-40	0.234338954	0.078963025	5	3	0.8
chr16	10912331	10912718	DMR_chr16_10912331_10912718	2.51E-24	0.094065069	0.061187613	6	1	1
chr2	186603398	186603981	DMR_chr2_186603398_186603981	1.41E-36	0.080402729	0.040442854	5	2	1
chr20	47896448	47897451	DMR_chr20_47896448_47897451	1.12E-47	0.165653041	0.081663386	8	3	1
chr7	2069790	2070409	DMR_chr7_2069790_2070409	3.68E-80	0.313721377	0.159691936	5	3	0.8
chr16	68003240	68003907	DMR_chr16_68003240_68003907	1.67E-44	0.312000987	0.120291125	5	2	1
chr8	95962352	95962463	DMR_chr8_95962352_95962463	3.57E-25	0.097506278	0.059499301	5	0	1
chr17	79109729	79110023	DMR_chr17_79109729_79110023	1.08E-50	-0.31400751	-0.129568479	5	2	0
chr2	177039295	177040226	DMR_chr2_177039295_177040226	7.57E-32	0.119556023	0.071147385	7	1	1
chr11	1660513	1661972	DMR_chr11_1660513_1661972	4.43E-43	-0.194666205	-0.108112222	6	4	0
chr7	150934756	150935605	DMR_chr7_150934756_150935605	4.04E-76	0.172351933	0.086729361	6	3	1
chr12	130647213	130648987	DMR_chr12_130647213_130648987	3.10E-88	0.233989557	0.125081752	7	4	1
chr5	76373022	76373803	DMR_chr5_76373022_76373803	4.20E-34	0.167097235	0.097391383	5	2	0.8
chr15	96952113	96952803	DMR_chr15_96952113_96952803	4.95E-35	0.051747148	0.02655328	7	3	0.714285714
chr1	40349329	40350052	DMR_chr1_40349329_40350052	3.91E-49	-0.09305031	-0.057769107	6	4	0.166666667
chr13	113427738	113429298	DMR_chr13_113427738_113429298	2.71E-31	0.121275646	0.039559252	8	2	1
chr19	49220102	49220485	DMR_chr19_49220102_49220485	4.83E-24	0.067622041	0.05601695	6	2	1
chr5	87984861	87986067	DMR_chr5_87984861_87986067	1.68E-45	0.067453887	0.02915316	11	5	0.909090909
chr6	30920763	30922981	DMR_chr6_30920763_30922981	5.39E-156	-0.408728595	-0.059448602	13	4	0.384615385
chr13	24734180	24736569	DMR_chr13_24734180_24736569	3.27E-178	0.362895967	0.091027249	15	6	0.8
chr17	40259264	40260543	DMR_chr17_40259264_40260543	8.60E-108	0.297227341	0.134720573	8	4	0.875
chr6	5851436	5851994	DMR_chr6_5851436_5851994	4.00E-33	0.078592785	0.032536921	6	2	1
chr22	24979367	24979755	DMR_chr22_24979367_24979755	2.94E-28	-0.171320223	-0.080012908	8	2	0
chr16	7382187	7382864	DMR_chr16_7382187_7382864	6.38E-63	-0.258134802	-0.097987234	5	2	0.2
chr11	2240612	2241568	DMR_chr11_2240612_2241568	1.57E-25	-0.097032785	-0.049181729	8	0	0.125
chr2	96054400	96055346	DMR_chr2_96054400_96055346	1.94E-32	-0.158791073	-0.054168384	6	3	0.166666667
chr12	131303016	131303993	DMR_chr12_131303016_131303993	4.70E-43	0.224964961	0.091388658	8	3	0.75
chr16	85981310	85981780	DMR_chr16_85981310_85981780	5.51E-27	-0.085746463	-0.057616305	5	1	0
chr19	7766960	7767584	DMR_chr19_7766960_7767584	2.47E-26	-0.082407626	-0.056254408	7	2	0
chr3	120626667	120627088	DMR_chr3_120626667_120627088	1.70E-23	0.047502272	0.028483982	5	1	1
chr1	85219265	85220242	DMR_chr1_85219265_85220242	8.83E-27	0.213437243	0.100112414	6	2	1
chr4	159130694	159131785	DMR_chr4_159130694_159131785	1.39E-58	0.117014117	0.020184456	8	2	0.875
chr1	157670220	157671386	DMR_chr1_157670220_157671386	3.55E-31	-0.130774608	-0.081095011	5	2	0
chr1	152730027	152730718	DMR_chr1_152730027_152730718	2.00E-35	-0.142355636	-0.070686708	5	2	0.2
chr5	169816378	169817247	DMR_chr5_169816378_169817247	3.69E-45	-0.226066589	-0.00364547	5	2	0.8
chr14	96152109	96153205	DMR_chr14_96152109_96153205	9.48E-61	-0.273196792	-0.071820553	8	3	0.125
chr12	13043502	13044401	DMR_chr12_13043502_13044401	5.66E-79	0.229327946	0.051416115	9	4	0.888888889
chr5	1144377	1145044	DMR_chr5_1144377_1145044	2.94E-43	-0.106657038	-0.030309971	5	3	0.4
chr8	108509756	108511174	DMR_chr8_108509756_108511174	8.15E-64	-0.493028586	-0.177279886	7	4	0
chr5	139283051	139283681	DMR_chr5_139283051_139283681	2.88E-47	0.240172401	0.071620989	6	2	1
chr17	74639731	74640078	DMR_chr17_74639731_74640078	2.60E-37	-0.129422542	-0.060684515	6	2	0
chr14	21466565	21467502	DMR_chr14_21466565_21467502	2.40E-25	-0.231764632	-0.03161985	5	3	0.6
chr17	77030221	77030546	DMR_chr17_77030221_77030546	7.21E-23	0.098840939	0.086490425	5	0	1
chr17	26732120	26732374	DMR_chr17_26732120_26732374	1.65E-26	0.084167488	0.070929481	5	0	1
chr7	126987682	126988262	DMR_chr7_126987682_126988262	9.19E-34	0.085247846	0.032977656	5	2	1
chr8	145725402	145726136	DMR_chr8_145725402_145726136	2.06E-45	0.282707082	0.131557385	5	2	1
chr11	45230795	45231545	DMR_chr11_45230795_45231545	2.06E-32	0.233937172	0.129329566	6	3	1
chr6	108478494	108479584	DMR_chr6_108478494_108479584	1.30E-43	0.046076453	0.022922874	10	4	1
chr7	28319343	28319676	DMR_chr7_28319343_28319676	7.18E-110	0.220914396	0.126631585	5	3	0.8
chr12	52652220	52653637	DMR_chr12_52652220_52653637	1.73E-58	-0.241233613	-0.005409842	6	3	0.833333333
chr11	66410467	66411986	DMR_chr11_66410467_66411986	2.48E-47	0.114640451	0.06048751	6	2	1
chr10	134828571	134829832	DMR_chr10_134828571_134829832	8.02E-76	0.201245676	0.088195366	7	3	1
chr2	220436349	220437437	DMR_chr2_220436349_220437437	1.71E-45	0.104885731	0.036321229	7	1	0.714285714
chr17	80289500	80290217	DMR_chr17_80289500_80290217	2.15E-48	-0.171702009	-0.053192027	7	3	0.285714286
chr10	102890038	102891280	DMR_chr10_102890038_102891280	2.62E-67	0.177115514	0.040969041	13	4	1
chr20	48530082	48530654	DMR_chr20_48530082_48530654	7.41E-26	0.142883723	0.074260491	5	3	1
chr19	58399865	58400574	DMR_chr19_58399865_58400574	3.31E-28	0.058739089	0.03128262	9	2	1
chr7	4308166	4309035	DMR_chr7_4308166_4309035	4.18E-40	0.211634045	0.089608031	6	1	1
chr7	121955208	121957254	DMR_chr7_121955208_121957254	6.80E-31	0.061557075	0.018599294	13	4	0.846153846
chr18	74799250	74800080	DMR_chr18_74799250_74800080	6.75E-30	0.103647509	0.060828059	7	3	0.857142857
chr8	133772657	133773115	DMR_chr8_133772657_133773115	3.07E-56	-0.349681123	-0.162491569	5	3	0.4
chr19	49054908	49055443	DMR_chr19_49054908_49055443	1.32E-43	0.146029605	0.064490835	8	3	1
chr2	241458886	241459502	DMR_chr2_241458886_241459502	8.89E-33	0.07804367	0.052088149	5	2	1
chr16	85196116	85197540	DMR_chr16_85196116_85197540	4.35E-62	-0.29866919	-0.040977551	7	3	0.428571429
chr1	19664276	19665757	DMR_chr1_19664276_19665757	1.62E-184	0.405581828	0.122682004	7	4	0.714285714
chr1	1104257	1104526	DMR_chr1_1104257_1104526	2.07E-41	0.127016597	0.070749247	7	2	1
chr13	111061780	111062287	DMR_chr13_111061780_111062287	2.85E-32	-0.130005347	-0.062287675	5	3	0
chr11	117800062	117800571	DMR_chr11_117800062_117800571	1.27E-39	0.10485553	0.057907404	6	4	0.833333333
chr3	68056706	68057357	DMR_chr3_68056706_68057357	8.72E-32	0.072447902	0.030179776	6	2	0.833333333
chr17	73719693	73720840	DMR_chr17_73719693_73720840	2.04E-39	-0.216622378	-0.066066928	7	1	0
chr3	69914738	69915449	DMR_chr3_69914738_69915449	2.92E-35	0.160574954	0.099900127	5	3	1
chr16	832683	834510	DMR_chr16_832683_834510	3.61E-44	-0.214412502	-0.05347926	14	5	0.214285714
chr15	52404029	52405647	DMR_chr15_52404029_52405647	6.09E-38	0.14261293	0.028152836	13	2	0.846153846
chr6	151185666	151186904	DMR_chr6_151185666_151186904	6.00E-127	-0.588865344	-0.081332866	9	3	0.333333333
chr17	1880631	1881333	DMR_chr17_1880631_1881333	5.38E-37	0.14150693	0.045910431	7	4	0.857142857
chr7	1980117	1980808	DMR_chr7_1980117_1980808	4.86E-43	-0.240847533	-0.11107486	5	3	0.2
chr16	30429204	30430148	DMR_chr16_30429204_30430148	3.84E-39	0.138688742	0.067225161	6	2	0.833333333
chr1	17865653	17866055	DMR_chr1_17865653_17866055	1.83E-45	-0.113034017	-0.052263081	5	3	0
chr7	2143886	2144767	DMR_chr7_2143886_2144767	9.70E-49	-0.190141592	-0.061066206	5	2	0.4
chr10	125769668	125770239	DMR_chr10_125769668_125770239	4.36E-41	-0.232108994	-0.138966217	5	3	0.2
chr5	118689293	118691126	DMR_chr5_118689293_118691126	2.53E-119	0.269522705	0.054426665	7	3	0.857142857
chr5	8839868	8840829	DMR_chr5_8839868_8840829	7.07E-129	0.324355857	0.144729564	5	3	0.8
chr17	80875746	80876074	DMR_chr17_80875746_80876074	6.02E-24	-0.185064358	-0.125046447	5	2	0
chr16	1221825	1222519	DMR_chr16_1221825_1222519	7.35E-35	-0.235971408	-0.097888561	5	3	0
chr3	124930625	124932002	DMR_chr3_124930625_124932002	1.58E-59	0.125279912	0.042039329	11	4	0.909090909
chr15	60285691	60286540	DMR_chr15_60285691_60286540	2.59E-26	0.07224838	0.044686779	6	1	1
chr15	99057419	99058098	DMR_chr15_99057419_99058098	3.43E-29	0.134549782	0.055638354	5	1	0.8
chr14	104621176	104622128	DMR_chr14_104621176_104622128	2.06E-63	-0.175066651	-0.088697078	7	3	0
chr1	154127138	154128041	DMR_chr1_154127138_154128041	1.83E-49	0.211454816	0.08444388	8	3	1
chr12	6959471	6960214	DMR_chr12_6959471_6960214	1.24E-28	0.132154279	0.043274564	6	1	0.666666667
chr17	79495006	79495664	DMR_chr17_79495006_79495664	2.36E-38	0.110893946	0.050391925	9	3	0.777777778
chr7	158858498	158859224	DMR_chr7_158858498_158859224	5.62E-32	-0.100275166	-0.055221957	6	2	0.166666667
chr17	7239574	7240223	DMR_chr17_7239574_7240223	1.10E-67	-0.211376867	-0.078192662	6	3	0
chr17	40191807	40192702	DMR_chr17_40191807_40192702	3.57E-57	0.216086382	-0.002312967	5	3	0.2
chr17	79057830	79059375	DMR_chr17_79057830_79059375	7.44E-99	0.278716086	0.1257852	6	3	0.833333333
chr1	92352084	92352481	DMR_chr1_92352084_92352481	5.59E-36	0.149940784	0.070751566	5	2	1
chr13	112075959	112076845	DMR_chr13_112075959_112076845	3.34E-98	0.261330916	0.144816636	6	3	1
chr17	14213225	14214081	DMR_chr17_14213225_14214081	2.32E-29	0.142207668	0.072510153	6	2	1
chr22	22901569	22902237	DMR_chr22_22901569_22902237	7.28E-29	-0.11365764	-0.051229195	11	2	0
chr19	46367753	46368630	DMR_chr19_46367753_46368630	7.52E-102	0.27667623	0.10819012	5	2	0.8
chr2	75059030	75060355	DMR_chr2_75059030_75060355	3.48E-70	-0.255535068	-0.08923149	5	2	0
chr19	49198900	49199234	DMR_chr19_49198900_49199234	3.35E-30	0.116330155	0.069545244	5	2	1
chr14	103740033	103740597	DMR_chr14_103740033_103740597	5.06E-35	0.106026338	0.034518767	5	2	1
chr13	114838482	114840743	DMR_chr13_114838482_114840743	2.26E-60	0.489707914	0.050663937	9	3	0.444444444
chr17	78237117	78237543	DMR_chr17_78237117_78237543	5.19E-28	-0.132389135	-0.077004539	5	2	0
chr12	107974444	107975299	DMR_chr12_107974444_107975299	4.38E-31	0.14993118	0.06750326	9	2	0.777777778
chr7	157646656	157648006	DMR_chr7_157646656_157648006	3.65E-68	-0.20919242	-0.097747969	8	4	0.25
chr1	3089076	3089891	DMR_chr1_3089076_3089891	2.65E-29	-0.131757971	-0.05128305	5	2	0
chr8	38508024	38508780	DMR_chr8_38508024_38508780	3.92E-53	-0.391970581	-0.103037882	6	2	0.5
chr5	169757430	169758391	DMR_chr5_169757430_169758391	2.19E-100	-0.203104388	-0.068327445	6	2	0.166666667
chr7	98739496	98740022	DMR_chr7_98739496_98740022	1.74E-30	0.088341496	0.036473682	5	1	1
chr2	219848258	219848580	DMR_chr2_219848258_219848580	1.12E-28	0.067495892	0.045294742	5	1	1
chr14	94576148	94577514	DMR_chr14_94576148_94577514	4.20E-46	-0.370998159	-0.078606101	5	3	0.2
chr6	31554199	31555671	DMR_chr6_31554199_31555671	4.21E-70	-0.197894623	-0.07689957	9	4	0
chr17	7116792	7117310	DMR_chr17_7116792_7117310	2.12E-30	0.100827356	0.056223127	5	2	0.8
chr11	68178500	68179097	DMR_chr11_68178500_68179097	4.03E-52	-0.160592353	-0.067467336	5	2	0
chr10	7709639	7710179	DMR_chr10_7709639_7710179	3.54E-31	0.132029382	0.057131585	5	2	1
chr7	154704574	154705456	DMR_chr7_154704574_154705456	6.80E-37	-0.301233776	-0.109187124	6	2	0.166666667
chr7	12610526	12611607	DMR_chr7_12610526_12611607	2.60E-40	0.149122785	0.051972893	5	3	1
chr17	14200790	14201744	DMR_chr17_14200790_14201744	2.29E-47	-0.235600767	-0.098297541	5	1	0.4
chr11	68607069	68608225	DMR_chr11_68607069_68608225	1.20E-109	-0.217740815	-0.052386732	6	3	0.333333333
chr18	56529149	56530302	DMR_chr18_56529149_56530302	8.88E-34	0.252294209	0.10701992	8	1	1
chr19	859330	859983	DMR_chr19_859330_859983	1.50E-39	-0.128724808	-0.014347397	7	2	0.285714286
chr11	68856225	68857566	DMR_chr11_68856225_68857566	6.58E-69	-0.33596274	-0.096826245	6	3	0.5
chr16	1813987	1815198	DMR_chr16_1813987_1815198	5.85E-36	0.121458693	0.001281779	7	2	0.428571429
[truncated: 1,162 more rows]
