# Supplementary material for: Widespread epigenomic, transcriptomic and proteomic differences between hip osteophytic and articular chondrocytes in osteoarthritis
Source: Rheumatology (Oxford). 2018 May 8;57(8):1481–9. doi: 10.1093/rheumatology/key101 (PMC6055583; doi:10.1093/rheumatology/key101)
Supplement: Supplementary Data [file key101_suppl_data.zip › rhe-17-1805-File008.csv]

chr	start	end	DMR	minfdr	maxbetafc	meanbetafc	no.cpgs	n_sig_probe_level	prop_pos
chr6	33129317	33153499	DMR_chr6_33129317_33153499	0	0.381354224702804	0.135040519306665	173	99	0.982658959537572
chr6	32060816	32065890	DMR_chr6_32060816_32065890	0	0.55463236388372	0.159327240349279	72	34	0.722222222222222
chr11	2160129	2165961	DMR_chr11_2160129_2165961	1.32510456298844e-211	-0.387102861213136	-0.117270387787246	68	19	0.102941176470588
chr7	27224092	27226329	DMR_chr7_27224092_27226329	1.75260077926539e-276	0.406091927070606	0.183118770967773	36	17	0.944444444444444
chr6	32114490	32121433	DMR_chr6_32114490_32121433	8.49572029667394e-263	0.264951237507733	0.0111719935999837	98	19	0.663265306122449
chr11	2889602	2891495	DMR_chr11_2889602_2891495	2.75192999765065e-151	-0.236706831865534	-0.085764455250736	42	6	0.071428571428571
chr1	119541833	119544772	DMR_chr1_119541833_119544772	0	-0.458898728383989	-0.276048387687594	19	14	0
chr6	30651511	30653799	DMR_chr6_30651511_30653799	3.95217152880144e-297	-0.362255208663946	-0.158748113239425	29	14	0.0344827586206899
chr17	48040877	48043063	DMR_chr17_48040877_48043063	3.0777579454651e-281	0.359745051754578	0.271729624924438	12	12	1
chr6	1603532	1608977	DMR_chr6_1603532_1608977	6.1897792470354e-100	0.260791419169284	0.153305237233494	22	12	0.954545454545454
chr7	27182493	27185282	DMR_chr7_27182493_27185282	1.3021541996144e-192	0.197686725585319	0.0759390067838368	49	6	0.959183673469388
chr6	33156164	33163760	DMR_chr6_33156164_33163760	0	0.301643218418668	0.079840862573908	82	26	0.878048780487805
chr12	115129011	115136072	DMR_chr12_115129011_115136072	5.165649070924e-125	0.277229317632273	0.0785203745426192	59	12	0.966101694915254
chr6	101846409	101848236	DMR_chr6_101846409_101848236	2.11607380439757e-158	-0.248751232843883	-0.163843912891668	19	8	0
chr16	69965257	69967212	DMR_chr16_69965257_69967212	3.5813015395933e-159	0.292093563362729	0.231415798306513	12	11	1
chr7	95025194	95027158	DMR_chr7_95025194_95027158	3.10875255824906e-151	0.17944899572877	0.0668942350401271	27	8	1
chr7	30950813	30951801	DMR_chr7_30950813_30951801	2.48775943278387e-150	-0.334585446543008	-0.251061630623234	13	10	0
chr17	62774079	62778413	DMR_chr17_62774079_62778413	1.65828717782379e-175	0.235141136728002	0.0996018187031694	23	11	0.782608695652174
chr6	32026299	32030890	DMR_chr6_32026299_32030890	3.58559514474203e-68	-0.17023167265412	-0.00455252677947154	32	3	0.46875
chr12	123214554	123215684	DMR_chr12_123214554_123215684	8.41799705171676e-231	0.301849828641254	0.148881341459799	12	9	1
chr4	4863282	4864902	DMR_chr4_4863282_4864902	1.13412134173082e-123	0.401517712464962	0.202391230469951	16	6	1
chr15	74423077	74427499	DMR_chr15_74423077_74427499	7.64451633037452e-95	0.319951670258955	0.165006038881875	17	11	1
chr13	112712424	112717707	DMR_chr13_112712424_112717707	9.87325144412722e-134	0.133568399499433	0.0735769938961428	17	9	1
chr5	158522427	158524649	DMR_chr5_158522427_158524649	1.80625103808825e-177	-0.46858452840375	-0.287662614883974	9	8	0
chr6	1392250	1395278	DMR_chr6_1392250_1395278	8.56836233626076e-106	-0.337905795349785	-0.195570934365156	11	7	0
chr11	69468337	69469820	DMR_chr11_69468337_69469820	8.49601277201464e-133	-0.250042070125855	0.0808240257167323	14	5	0.857142857142857
chr10	530714	532357	DMR_chr10_530714_532357	3.47743447377175e-173	0.221220714695962	0.112885999504529	14	9	0.857142857142857
chr8	145728203	145729799	DMR_chr8_145728203_145729799	1.54534020139245e-132	0.257675238945126	0.112530016613048	21	6	1
chr7	27280914	27286813	DMR_chr7_27280914_27286813	1.23222983036724e-82	-0.405460662834737	-0.0931883945067288	37	12	0.351351351351351
chr3	55516711	55519186	DMR_chr3_55516711_55519186	6.82438356580842e-192	0.320397927496823	0.172576338544683	16	11	1
chr8	102503892	102506635	DMR_chr8_102503892_102506635	2.42833141393895e-111	0.308997489994957	0.101200141866376	19	9	1
chr12	54446019	54447596	DMR_chr12_54446019_54447596	6.22528233628846e-280	-0.293268452803052	-0.1440343918519	21	8	0
chr8	72468561	72471153	DMR_chr8_72468561_72471153	2.41870772877142e-90	0.195069943401591	0.124039501659996	14	8	1
chr11	128812462	128813583	DMR_chr11_128812462_128813583	4.01265903010358e-150	0.311855581772632	0.141509716211991	15	6	0.933333333333333
chr12	115102713	115105710	DMR_chr12_115102713_115105710	4.69119917269951e-79	0.34765806322315	0.167449851855753	16	4	1
chr7	27186554	27188770	DMR_chr7_27186554_27188770	3.96469734465227e-105	0.265864875591317	0.154120275733467	17	3	1
chr11	2011216	2012411	DMR_chr11_2011216_2012411	1.85278600705477e-144	0.365083957055066	0.203057217014774	10	10	1
chr12	47219626	47220092	DMR_chr12_47219626_47220092	7.7842361519811e-162	-0.20366163202851	-0.11714163914317	12	6	0
chr7	134832221	134833166	DMR_chr7_134832221_134833166	8.26855673548304e-162	-0.258766715441541	-0.169494913069574	9	8	0
chr1	165321741	165325030	DMR_chr1_165321741_165325030	1.27418593370615e-51	0.293909257874319	0.179815734521877	15	5	1
chr15	96904176	96907209	DMR_chr15_96904176_96907209	1.33443677163763e-80	0.274297863811521	0.155259310794163	12	7	1
chr8	145047469	145049472	DMR_chr8_145047469_145049472	5.04427066821119e-151	0.254522787520053	0.117666111345011	14	6	1
chr2	27664399	27665711	DMR_chr2_27664399_27665711	2.05378952154223e-151	0.287424253119688	0.153361176452964	12	7	1
chr17	79304188	79304683	DMR_chr17_79304188_79304683	1.3909658286407e-148	0.312403647540581	0.187834865325943	9	7	1
chr6	32013974	32017079	DMR_chr6_32013974_32017079	7.6170297204592e-165	0.18529077373113	0.0180795442781111	55	8	0.6
chr14	24640947	24642317	DMR_chr14_24640947_24642317	2.54296568712399e-131	0.18153274097862	0.0820686909537583	14	6	1
chr2	54086854	54087552	DMR_chr2_54086854_54087552	3.84681890422462e-93	0.219013371952057	0.143563914258872	13	3	1
chr17	1960199	1962627	DMR_chr17_1960199_1962627	9.33438346295601e-229	0.260241877539486	0.194038667535709	9	7	1
chr10	134535631	134537282	DMR_chr10_134535631_134537282	1.29390986486328e-153	0.344768469779457	0.249830495314379	8	7	1
chr17	39471414	39472498	DMR_chr17_39471414_39472498	7.39462051781131e-228	0.460783774001973	0.201318450479567	9	7	1
chr17	80968162	80971527	DMR_chr17_80968162_80971527	3.709217079595e-82	0.315518583613892	0.0113197835156435	13	7	0.461538461538462
chr1	84326185	84327426	DMR_chr1_84326185_84327426	2.28188124569325e-161	0.36279618627722	0.152160268858978	11	9	1
chr16	1128070	1131907	DMR_chr16_1128070_1131907	7.95849071411294e-93	0.392151577385712	0.1310272498946	17	4	1
chr6	112374151	112375870	DMR_chr6_112374151_112375870	5.00189703369973e-306	0.400454911743187	0.212731624208936	10	7	0.8
chr6	30094300	30095802	DMR_chr6_30094300_30095802	1.52769435878935e-180	0.317442986795196	0.0701987104451151	30	7	0.9
chr15	37387304	37389384	DMR_chr15_37387304_37389384	7.36400972788848e-81	0.250158458784774	0.165014171242492	10	7	1
chr17	57915665	57918630	DMR_chr17_57915665_57918630	1.71029057743847e-155	-0.37106438562768	-0.176547698575765	10	6	0
chr17	43318045	43319382	DMR_chr17_43318045_43319382	4.81655943561615e-118	0.424487288583358	0.260274934062314	8	6	1
chr14	95237637	95240560	DMR_chr14_95237637_95240560	3.81644831452679e-54	0.231089331523776	0.181028440782982	15	4	1
chr10	94819559	94821085	DMR_chr10_94819559_94821085	2.42065870928715e-101	0.254197361188671	0.116745859650022	12	4	1
chr11	16631866	16633070	DMR_chr11_16631866_16633070	4.29598998742738e-159	0.276804156219102	0.218234156392272	9	6	1
chr6	33047185	33049505	DMR_chr6_33047185_33049505	2.31568036761685e-71	-0.153613705533841	0.0419246616445695	26	2	0.923076923076923
chr1	183154778	183155644	DMR_chr1_183154778_183155644	1.05633521180758e-107	0.233672909633902	0.0888617359559784	10	4	1
chr1	197887295	197889248	DMR_chr1_197887295_197889248	9.97396672649107e-251	-0.334164097869657	-0.150326145787247	14	8	0.142857142857143
chr1	3161448	3164642	DMR_chr1_3161448_3164642	1.65156295205872e-80	-0.187422403038102	-0.0977761563227533	19	5	0.052631578947368
chr20	62367372	62368256	DMR_chr20_62367372_62368256	1.33091858796274e-122	-0.458413520678546	-0.226845148983756	9	6	0
chr19	46998383	46999840	DMR_chr19_46998383_46999840	6.32920424232753e-98	0.170156710837747	0.121617093170821	11	5	1
chr19	49935823	49937176	DMR_chr19_49935823_49937176	9.13413595325986e-112	0.386983810717619	0.273055858251062	7	6	1
chr17	17465162	17465682	DMR_chr17_17465162_17465682	2.44485442953023e-186	0.305250467363586	0.241040078598893	6	6	1
chr12	115123757	115126061	DMR_chr12_115123757_115126061	8.9087336121823e-67	0.201383307789645	0.133981945142742	12	5	1
chr4	174447847	174450016	DMR_chr4_174447847_174450016	2.8490051657539e-82	0.263834880214177	0.156061350998841	10	4	1
chr3	46506104	46506864	DMR_chr3_46506104_46506864	2.31127761935357e-76	0.105619005647957	0.0607638268927321	11	2	1
chr1	156211409	156212578	DMR_chr1_156211409_156212578	1.79688049414807e-95	-0.29419321557306	-0.162392721897559	12	6	0.083333333333333
chr16	86714536	86715554	DMR_chr16_86714536_86715554	2.48102865996403e-116	-0.277726950558173	-0.212337660128317	8	6	0
chr6	32035027	32039176	DMR_chr6_32035027_32039176	2.23949823090342e-164	0.279603327285913	0.0268283690206131	54	6	0.462962962962963
chr6	32053100	32056249	DMR_chr6_32053100_32056249	2.6844414808045e-61	-0.130532602950876	0.00761390494347508	39	4	0.743589743589744
chr12	121890163	121891558	DMR_chr12_121890163_121891558	3.02838669104238e-165	0.308478758009888	0.200625985505077	8	5	1
chr16	87100972	87102691	DMR_chr16_87100972_87102691	1.27468806853502e-95	0.207429919900097	0.120210732817489	11	6	0.909090909090909
chr1	201978949	201979938	DMR_chr1_201978949_201979938	2.57760186132473e-186	0.347049193303196	0.196530649554832	10	7	1
chr6	152127812	152129400	DMR_chr6_152127812_152129400	9.10490381350796e-130	-0.14322340424582	-0.0573463785526736	26	3	0.115384615384615
chr11	6518108	6518907	DMR_chr11_6518108_6518907	7.66568457711979e-80	0.278250486417669	0.114422511233228	11	4	1
chr12	130529058	130530121	DMR_chr12_130529058_130530121	5.47190053600906e-89	0.28062149465835	0.197867815631073	9	4	1
chr1	25257505	25258679	DMR_chr1_25257505_25258679	2.2965174720114e-59	0.146316732404957	0.0942026397759156	22	1	1
chr5	142065539	142066938	DMR_chr5_142065539_142066938	6.56975817278206e-97	0.362908312497557	0.127017804438829	11	4	1
chr12	58021295	58022620	DMR_chr12_58021295_58022620	5.4808785854643e-73	0.335076831562706	0.206244710993215	9	4	1
chr2	164204628	164205343	DMR_chr2_164204628_164205343	2.85439652972202e-123	0.189785571492913	0.143712850187302	7	6	1
chr19	18901364	18902727	DMR_chr19_18901364_18902727	6.67436107093479e-83	0.170017370804456	0.0786860575409485	14	5	0.928571428571429
chr4	186732124	186733428	DMR_chr4_186732124_186733428	2.1564892734165e-83	0.167218924591639	0.11129718114732	10	4	1
chr19	46317840	46319398	DMR_chr19_46317840_46319398	7.64870661409953e-83	-0.174249706857197	-0.0854489933011419	9	5	0.111111111111111
chr12	122355599	122356852	DMR_chr12_122355599_122356852	6.82885596987227e-148	0.203973183734203	0.0992922071703766	10	5	1
chr17	19247837	19248565	DMR_chr17_19247837_19248565	4.52235845128235e-125	-0.316103171705798	-0.198171970865236	9	6	0
chr12	133424221	133424709	DMR_chr12_133424221_133424709	2.40898546669988e-107	0.382421240775074	0.240201861419761	7	6	1
chr1	48458049	48460892	DMR_chr1_48458049_48460892	1.21595051038169e-47	0.327456524480692	0.181635842974074	8	5	1
chr1	6525551	6526583	DMR_chr1_6525551_6526583	2.34475705778941e-122	0.262830625925935	0.137055832986575	11	4	1
chr1	25290947	25292412	DMR_chr1_25290947_25292412	1.12938808599646e-84	-0.284905059589363	-0.136816447024319	16	2	0
chr6	158733508	158734762	DMR_chr6_158733508_158734762	5.93074186573909e-133	0.383173187382451	0.262851686512193	8	5	1
chr7	1022213	1023156	DMR_chr7_1022213_1023156	1.51144640822853e-85	0.162101175927841	0.10151358622675	12	4	1
chr4	21699209	21699988	DMR_chr4_21699209_21699988	4.13054286562154e-116	0.155143416358198	0.121094534290504	9	3	1
chr6	30882994	30885800	DMR_chr6_30882994_30885800	1.10605798813152e-124	0.22298875656474	0.0893939877300717	25	7	0.96
chr17	3906640	3908241	DMR_chr17_3906640_3908241	5.35888438059155e-103	0.316693525071734	0.155739096658307	9	5	1
chr16	1013990	1015103	DMR_chr16_1013990_1015103	5.15835472505217e-116	0.404840372539817	0.295001827180846	6	6	1
chr10	3283566	3284127	DMR_chr10_3283566_3284127	6.74072903949369e-135	0.363239159404368	0.289692334447138	6	6	1
chr10	133775416	133775839	DMR_chr10_133775416_133775839	3.60513322161025e-180	0.285371155546779	0.207060777020763	6	5	1
chr2	134324896	134326913	DMR_chr2_134324896_134326913	1.23499695797939e-93	0.224228178113222	0.118501224069315	9	4	0.888888888888889
chr16	1077761	1080808	DMR_chr16_1077761_1080808	1.31549788843733e-56	-0.171365235768196	-0.02616986033884	11	5	0.363636363636364
chr17	43506184	43507875	DMR_chr17_43506184_43507875	1.21879189142373e-68	0.261348410436463	0.123544938281629	10	2	1
chr10	123922620	123924085	DMR_chr10_123922620_123924085	1.34449770948341e-56	0.2525079496185	0.0936661954940005	13	3	1
chr16	2131718	2132723	DMR_chr16_2131718_2132723	4.02690169216016e-83	0.233853240709332	0.182669084616192	7	6	1
chr5	2752882	2755158	DMR_chr5_2752882_2755158	9.60333874392325e-115	0.166186198059078	0.0696257317434357	15	5	1
chr10	123353298	123354171	DMR_chr10_123353298_123354171	6.32914124260477e-60	0.326721960392898	0.220578268190625	13	1	1
chr1	870791	872235	DMR_chr1_870791_872235	4.28636262016535e-169	-0.215413072151454	-0.123931991076817	10	5	0
chr19	49339085	49340765	DMR_chr19_49339085_49340765	2.60968257944991e-70	0.187746881935226	0.136407700404247	8	5	1
chr21	38068043	38070639	DMR_chr21_38068043_38070639	5.62787639484033e-81	-0.220458943251382	-0.119535281616615	14	5	0.142857142857143
chr11	68205561	68206125	DMR_chr11_68205561_68206125	1.33860021326977e-100	-0.276172356292647	-0.221643422651691	6	6	0
chr20	61446962	61448890	DMR_chr20_61446962_61448890	4.46322258659324e-293	0.231290482818974	0.0547432381306159	44	13	0.909090909090909
chr16	67196462	67198029	DMR_chr16_67196462_67198029	8.28502833813382e-95	0.233325187909784	0.134659415220391	10	7	1
chr15	65503447	65504897	DMR_chr15_65503447_65504897	3.55050533701048e-140	0.392980971095897	0.196032015544947	7	4	1
chr10	130828579	130831162	DMR_chr10_130828579_130831162	1.77269237700753e-68	0.25277860889332	0.145514630939447	14	2	0.928571428571429
chr3	49459143	49460521	DMR_chr3_49459143_49460521	1.78677816262404e-79	0.145544943582856	0.0988847108813304	10	4	0.9
chr6	30852761	30854551	DMR_chr6_30852761_30854551	3.8496125386232e-98	0.180087566473557	0.0600734719833217	21	4	0.952380952380952
chr13	114874288	114876390	DMR_chr13_114874288_114876390	3.32386712017716e-91	-0.29398816513493	-0.137736493374332	10	6	0.1
chr6	31845110	31848099	DMR_chr6_31845110_31848099	2.57716867916642e-59	0.23367478926779	0.062521684687046	22	5	0.818181818181818
chr11	1006303	1007447	DMR_chr11_1006303_1007447	3.36029288939911e-147	0.364185174834981	0.140634426940236	7	5	1
chr1	221057236	221058198	DMR_chr1_221057236_221058198	2.47188849126431e-80	0.253050992918952	0.191269191307513	7	4	1
chr1	2089384	2091066	DMR_chr1_2089384_2091066	1.4574998498359e-121	0.324048837874993	0.276824524936451	5	5	1
chr6	31506093	31508934	DMR_chr6_31506093_31508934	1.22194797551349e-150	0.135387048663536	0.0674958139338187	20	5	0.9
chr16	69969137	69971126	DMR_chr16_69969137_69971126	2.91672152570996e-61	0.335382339491548	0.249920257810403	6	5	1
chr2	220298547	220300568	DMR_chr2_220298547_220300568	8.02893968625073e-78	0.2173219903345	0.0775654993917677	14	4	0.714285714285714
chr17	7757543	7759140	DMR_chr17_7757543_7759140	1.87156990869911e-73	0.171453514798135	0.0822921548092083	21	2	1
chr16	88441299	88442845	DMR_chr16_88441299_88442845	2.07617474847023e-74	0.329859050276836	0.210717592200942	6	6	1
chr12	113415883	113417284	DMR_chr12_113415883_113417284	5.29316032342186e-169	-0.387129971622328	-0.157858746235778	9	6	0
chr16	89118603	89120300	DMR_chr16_89118603_89120300	6.19458100894945e-69	0.286032058367981	0.115735108840746	9	4	1
chr6	31650735	31651362	DMR_chr6_31650735_31651362	7.5268836109913e-77	0.122105157447165	0.0526876689534338	20	4	1
chr17	70111635	70113856	DMR_chr17_70111635_70113856	1.56516506554553e-119	0.372341471793763	0.205352563580291	7	5	1
chr5	140864020	140865433	DMR_chr5_140864020_140865433	2.30778575412877e-78	0.231077500445662	0.150241816906975	10	4	1
chr1	6445632	6446787	DMR_chr1_6445632_6446787	6.14308385491887e-164	0.373099307644927	0.183308933015685	7	4	1
chr10	106093659	106094976	DMR_chr10_106093659_106094976	7.6736759473862e-138	-0.34909478560372	-0.175188947968091	9	6	0
chr6	32043029	32045337	DMR_chr6_32043029_32045337	1.20072274597109e-52	0.202258719297152	0.0429241978324471	17	0	0.764705882352941
chr3	196754322	196755688	DMR_chr3_196754322_196755688	6.62528371606538e-96	0.319065165132693	0.226448896743537	6	6	1
chr16	88966005	88968015	DMR_chr16_88966005_88968015	2.34997132618424e-53	0.108266216066348	0.0656282616150199	11	3	1
chr8	72757456	72758701	DMR_chr8_72757456_72758701	1.82065313776252e-83	0.455436213125925	0.292245691164137	7	3	1
chr20	39318984	39321473	DMR_chr20_39318984_39321473	2.16794465018483e-84	0.351474481193034	0.188837238495778	10	3	1
chr7	186559	187686	DMR_chr7_186559_187686	2.1405105341838e-98	0.40463427384754	0.257681048527405	6	5	1
chr5	1551883	1553224	DMR_chr5_1551883_1553224	1.39747527839132e-73	0.31609499099502	0.14828995711311	9	4	1
chr15	96596177	96596924	DMR_chr15_96596177_96596924	2.57656438601585e-85	0.279494102241359	0.145525009205611	6	5	1
chr20	61298068	61299190	DMR_chr20_61298068_61299190	7.14370713610997e-75	0.158865194790445	0.101160441661906	8	3	1
chr7	27153580	27155974	DMR_chr7_27153580_27155974	1.06177777507929e-117	0.216681154113558	0.0994978411019379	23	5	1
chr6	5994235	5995953	DMR_chr6_5994235_5995953	4.81371427977657e-62	-0.303231738960762	-0.162938744896061	11	3	0
chr12	130590137	130590671	DMR_chr12_130590137_130590671	3.66513990929337e-117	0.363906153295756	0.290154839108883	5	5	1
chr1	87617142	87618313	DMR_chr1_87617142_87618313	7.24742921397554e-76	0.237827436738039	0.111352357064633	9	3	0.888888888888889
chr4	4866047	4867164	DMR_chr4_4866047_4867164	3.94858044870448e-74	0.293007147068868	0.124599408964628	10	3	1
chr6	44186914	44187674	DMR_chr6_44186914_44187674	3.82451633942834e-78	-0.216610585943148	-0.0803637554519819	11	4	0
chr1	86047660	86048923	DMR_chr1_86047660_86048923	2.1598104585815e-81	0.273402989422616	0.156227308770937	7	4	1
chr16	85122186	85123778	DMR_chr16_85122186_85123778	1.36576622534153e-60	0.269258359581834	0.182552728602025	6	5	1
chr1	158978957	158979841	DMR_chr1_158978957_158979841	1.72488432842085e-133	-0.531468344219722	-0.34893639994195	5	4	0
chr8	140930736	140931443	DMR_chr8_140930736_140931443	6.29636203376938e-128	0.293423873537431	0.200581300186566	5	4	1
chr1	3133763	3135712	DMR_chr1_3133763_3135712	1.37553277850573e-83	0.290212933771402	0.164053963114592	10	6	1
chr12	7055153	7056008	DMR_chr12_7055153_7056008	3.50886250456032e-57	0.235301859293787	0.123164226287673	8	2	1
chr17	43339040	43340592	DMR_chr17_43339040_43340592	4.87900965303872e-64	-0.19974330405887	0.0254278056135258	14	2	0.857142857142857
chr7	19157739	19158954	DMR_chr7_19157739_19158954	2.79943856816927e-110	0.341462065838182	0.124721469976418	20	5	0.9
chr11	128554586	128556774	DMR_chr11_128554586_128556774	1.03751256395228e-142	-0.282882852153896	-0.132012001634265	11	6	0.0909090909090911
chr6	164506197	164507305	DMR_chr6_164506197_164507305	1.1423443135323e-102	0.275951453123828	0.11973368611161	10	4	1
chr12	106978920	106979874	DMR_chr12_106978920_106979874	1.66113086297125e-98	-0.422853583012116	-0.181086610847133	9	6	0.111111111111111
chr5	68710359	68711640	DMR_chr5_68710359_68711640	2.33943548482983e-66	0.279773898619204	0.0866915420104707	10	2	1
chr6	169285957	169287287	DMR_chr6_169285957_169287287	6.79316354952377e-81	0.415399081986866	0.230643863312684	6	4	1
chr10	131647429	131648308	DMR_chr10_131647429_131648308	5.03585851366676e-63	0.21372299592016	0.146805431909761	8	3	1
chr13	99100506	99101761	DMR_chr13_99100506_99101761	3.59703248441036e-102	0.360900213486862	0.152510513512407	10	6	0.8
chr12	53297384	53299310	DMR_chr12_53297384_53299310	6.67808575989186e-120	0.237230485603489	0.104908465199855	14	5	0.857142857142857
chr7	94023308	94024254	DMR_chr7_94023308_94024254	4.99308056951318e-193	-0.364845834947353	-0.143696198879357	11	8	0.181818181818182
chr1	27189270	27190330	DMR_chr1_27189270_27190330	1.99667730723145e-56	0.100628424335031	0.0790962858695742	10	1	1
chr1	144994318	144995101	DMR_chr1_144994318_144995101	3.92436011796056e-93	0.247088989726301	0.147860694934594	6	4	1
chr11	44325258	44327015	DMR_chr11_44325258_44327015	2.00287882458045e-84	0.247524450696728	0.134520865235301	8	4	0.875
chr10	86004395	86005121	DMR_chr10_86004395_86005121	2.46263489678413e-69	0.148390479774181	0.0912387714813289	7	3	1
chr17	81042023	81043668	DMR_chr17_81042023_81043668	2.79618268017277e-83	-0.239921212045376	-0.102624937275774	8	3	0
chr15	33359788	33360901	DMR_chr15_33359788_33360901	2.26235105522252e-107	0.110613092981496	0.0532242841019261	8	3	1
chr6	30173283	30174845	DMR_chr6_30173283_30174845	1.78718787714723e-57	-0.216039718974037	-0.0605317274481526	12	1	0.333333333333333
chr6	41561085	41562224	DMR_chr6_41561085_41562224	3.72817604758574e-112	0.374047525869616	0.252887175088602	5	4	1
chr6	41620951	41621322	DMR_chr6_41620951_41621322	4.3590284563826e-96	0.203515669092892	0.160421518085766	6	4	1
chr16	8985593	8986308	DMR_chr16_8985593_8986308	6.01064198808705e-96	0.372821377508877	0.306896771244743	5	5	1
chr14	101157915	101158251	DMR_chr14_101157915_101158251	7.60434540260573e-132	0.373848354940025	0.240013045113764	5	5	1
chr14	101003345	101004379	DMR_chr14_101003345_101004379	4.06327869010908e-127	0.407367237484625	0.285922470477341	5	4	1
chr20	3051954	3053196	DMR_chr20_3051954_3053196	3.31582790986363e-160	0.252912081244714	0.111676902359	13	7	1
chr2	66671478	66673316	DMR_chr2_66671478_66673316	6.9644573920911e-52	-0.284295652954717	-0.147713960875266	8	2	0
chr6	31695415	31697152	DMR_chr6_31695415_31697152	7.69763058675503e-114	0.156411655387713	0.0502317132726196	34	4	0.882352941176471
chr1	119548527	119551851	DMR_chr1_119548527_119551851	1.14608334053097e-50	-0.34354785741326	-0.146106830946086	16	5	0.1875
chr17	80185318	80188056	DMR_chr17_80185318_80188056	7.62407091912843e-126	0.160383284461666	0.064290950105375	11	7	0.909090909090909
chr2	105483826	105484823	DMR_chr2_105483826_105484823	3.66432689691872e-67	-0.332022504967434	-0.233404523583582	6	5	0
chr17	40274524	40275359	DMR_chr17_40274524_40275359	5.50751370043064e-53	0.159639518010765	0.0887765104763209	10	1	1
chr13	31506270	31507139	DMR_chr13_31506270_31507139	1.26462084647228e-62	0.125964829152765	0.0747825025499825	11	3	1
chr16	85074359	85075249	DMR_chr16_85074359_85075249	4.10903531307281e-89	0.315520419664777	0.159660114639174	6	4	1
chr11	1974132	1975560	DMR_chr11_1974132_1975560	7.16885859975374e-42	0.191953813182861	0.0930972900407976	9	2	1
chr7	1753396	1753909	DMR_chr7_1753396_1753909	5.99276383885608e-69	0.269797824948455	0.161486616463518	7	3	1
chr22	30662799	30663316	DMR_chr22_30662799_30663316	5.23500615294912e-56	-0.10794324525911	-0.0851334884299082	9	2	0
chr11	63974123	63975481	DMR_chr11_63974123_63975481	1.23487307152432e-128	-0.248185511715168	-0.137486499916705	9	4	0
chr17	9862752	9863081	DMR_chr17_9862752_9863081	3.8354186147221e-52	0.262644847776963	0.143912178857004	9	1	1
chr11	1929115	1929491	DMR_chr11_1929115_1929491	7.68358016569354e-109	0.522384465397488	0.243220882047646	6	4	1
chr2	232258012	232260116	DMR_chr2_232258012_232260116	4.74219774828677e-58	0.283351079042511	0.172438245862312	6	4	1
chr17	79371580	79373017	DMR_chr17_79371580_79373017	2.88048224533369e-64	-0.295245347204202	-0.125464500988038	8	3	0
chr10	678920	680352	DMR_chr10_678920_680352	8.41955290400206e-145	0.228089922531643	0.147886501963008	7	4	1
chr7	27289120	27291541	DMR_chr7_27289120_27291541	2.55056403568602e-38	-0.260352093976989	-0.167065433593719	10	2	0
chr2	43397515	43398339	DMR_chr2_43397515_43398339	4.08899570395501e-75	0.292036998668544	0.174014585724517	6	5	0.833333333333333
chr16	69975149	69976228	DMR_chr16_69975149_69976228	3.31700888427157e-72	0.243531984869992	0.186990199559828	6	3	1
chr10	81075012	81075492	DMR_chr10_81075012_81075492	1.85026202608214e-90	0.293497585012387	0.163961751162515	7	4	1
chr7	96647440	96649140	DMR_chr7_96647440_96649140	8.20435681957691e-56	0.259154830944696	0.182063298228148	8	2	1
chr8	18541446	18541988	DMR_chr8_18541446_18541988	6.56117808927847e-84	0.244657241577531	0.177836493090577	6	3	1
chr11	94277826	94279068	DMR_chr11_94277826_94279068	1.14309697907947e-66	0.249957081039777	0.149061126252752	11	3	1
chr11	62211788	62212431	DMR_chr11_62211788_62212431	1.45226094436288e-64	-0.213579417892828	-0.181063826428368	6	4	0
chr11	914329	915440	DMR_chr11_914329_915440	2.93901184264641e-75	-0.230044382001545	-0.114079685730727	8	3	0
chr17	48911983	48913317	DMR_chr17_48911983_48913317	1.17998323529466e-76	0.138964411253924	0.038696815469281	17	2	0.764705882352941
chr1	6514605	6515748	DMR_chr1_6514605_6515748	3.63250485411701e-44	-0.17445323821993	-0.114276566113762	7	2	0
chr2	241974917	241976244	DMR_chr2_241974917_241976244	4.72045237308212e-47	0.456672494365513	0.222294078008234	7	3	1
chr1	230272306	230272656	DMR_chr1_230272306_230272656	4.29059338315597e-106	0.249522771682947	0.220907445259774	5	3	1
chr21	38076869	38078431	DMR_chr21_38076869_38078431	6.11420799659354e-44	-0.201908339194606	-0.143519896193865	10	0	0
chr11	113576693	113577528	DMR_chr11_113576693_113577528	9.17364073811602e-52	0.172542039072355	0.146842641487718	7	0	1
chr11	2919689	2923547	DMR_chr11_2919689_2923547	2.73647110312052e-134	-0.245254230826654	0.0108145703801528	40	9	0.55
chr16	1583810	1584516	DMR_chr16_1583810_1584516	1.76022904846044e-63	0.201400246287202	0.131878098088986	7	3	1
chr19	16466298	16466823	DMR_chr19_16466298_16466823	3.6597259799948e-135	-0.237487671718767	-0.146794627487707	6	4	0
chr8	141577061	141577526	DMR_chr8_141577061_141577526	1.04963542338225e-105	0.255407788899969	0.16985249110202	6	5	1
chr5	134366162	134367394	DMR_chr5_134366162_134367394	9.36880650434201e-71	0.271578580809497	0.211258064047505	8	4	1
chr12	50365827	50366624	DMR_chr12_50365827_50366624	9.48625983137847e-89	0.274144013278503	0.150146657809564	6	5	1
chr6	29594481	29596174	DMR_chr6_29594481_29596174	1.11293747243766e-118	0.176129191865972	0.0573328985689728	17	7	0.882352941176471
chr6	168628407	168629370	DMR_chr6_168628407_168629370	1.1105362417093e-149	0.406432565035353	0.291760246471062	5	4	1
chr1	2066006	2066981	DMR_chr1_2066006_2066981	1.54363317137662e-67	0.296246830956319	0.174761099633873	6	3	1
chr11	130028844	130030459	DMR_chr11_130028844_130030459	2.26781524423958e-125	0.265550527037813	0.0987051277027719	11	5	0.909090909090909
chr7	47343076	47344579	DMR_chr7_47343076_47344579	9.67514995545824e-186	0.394914517646906	0.262939518240051	6	4	1
chr17	907105	907886	DMR_chr17_907105_907886	2.29658159327072e-75	0.196938183475683	0.166763579226747	5	5	1
chr14	101122999	101123682	DMR_chr14_101122999_101123682	3.12464780903903e-91	-0.198137732084077	-0.120442007245997	7	6	0
chr1	156046344	156047509	DMR_chr1_156046344_156047509	8.71551001283164e-66	0.164187628081539	0.126300544637043	7	3	1
chr2	17996994	17997779	DMR_chr2_17996994_17997779	2.11562636879447e-80	0.239052765282399	0.200344982021207	5	4	1
chr8	101117949	101118899	DMR_chr8_101117949_101118899	5.4456103840806e-68	0.319339324112039	0.105183648307049	10	4	1
chr8	143867304	143868856	DMR_chr8_143867304_143868856	7.43145936527561e-74	-0.151929020771906	-0.0560029892469416	15	4	0.133333333333333
chr16	3702447	3703304	DMR_chr16_3702447_3703304	3.59911585253821e-73	0.273213332815941	0.189026957324387	5	4	1
chr19	10077007	10077935	DMR_chr19_10077007_10077935	1.22822409912983e-71	0.323479078917662	0.226948294236774	5	5	1
chr10	123355268	123356336	DMR_chr10_123355268_123356336	1.3200962426732e-54	0.217138388199464	0.123827724281044	9	2	1
chr1	3191219	3192542	DMR_chr1_3191219_3192542	1.61284120027725e-50	0.189141554385172	0.1469900876741	7	2	1
chr16	1035774	1037381	DMR_chr16_1035774_1037381	8.16006208301587e-76	0.306081955340681	0.167227789327092	5	4	1
chr16	2140326	2141815	DMR_chr16_2140326_2141815	1.37838244543529e-47	0.174385630159981	0.114779560461341	7	5	1
chr1	2838805	2840308	DMR_chr1_2838805_2840308	5.08846479086428e-57	-0.218800683839032	-0.0901861808760064	12	3	0
chr17	7492524	7494151	DMR_chr17_7492524_7494151	1.44677315205044e-48	0.124580643847365	0.0228717885490305	9	1	0.666666666666667
chr8	29732519	29732714	DMR_chr8_29732519_29732714	2.63734798546383e-78	0.247655111087385	0.192174217025926	5	4	1
chr17	76794506	76795278	DMR_chr17_76794506_76795278	3.19624125604697e-103	-0.457168986248423	-0.247092830373543	6	4	0.166666666666667
chr18	77230484	77231654	DMR_chr18_77230484_77231654	9.26480107673485e-67	0.282815547305257	0.224426965690131	5	4	1
chr11	57414401	57414908	DMR_chr11_57414401_57414908	1.61759654965418e-81	0.174620788419111	0.105078606718835	5	4	1
chr8	143386260	143387265	DMR_chr8_143386260_143387265	5.87570856714694e-62	0.242396878405111	0.169554859099742	6	4	1
chr6	41528345	41529269	DMR_chr6_41528345_41529269	5.57237548663634e-83	0.303872944858067	0.176885861929894	7	4	1
chr19	44277951	44279027	DMR_chr19_44277951_44279027	1.39938308185422e-72	0.244459173322891	0.164052249965153	5	4	1
chr18	45662275	45664130	DMR_chr18_45662275_45664130	2.42999597271996e-131	-0.382026206381643	0.0226430818424133	7	5	0.714285714285714
chr10	119291766	119293083	DMR_chr10_119291766_119293083	4.95143507810221e-46	0.27166114771372	0.131440331224088	10	0	1
chr19	1907677	1908388	DMR_chr19_1907677_1908388	1.17054526664849e-88	0.38739105609522	0.240526925720645	5	4	1
chr3	157815145	157816403	DMR_chr3_157815145_157816403	7.31626885553961e-80	0.412773970120891	0.214281920519866	6	3	1
chr7	70257926	70258753	DMR_chr7_70257926_70258753	3.47970546799343e-109	0.325988056134909	0.201431735260099	5	3	1
chr3	147125287	147126638	DMR_chr3_147125287_147126638	3.09433165247365e-55	0.170873264487424	0.0906930154866713	19	0	1
chr14	103294363	103294740	DMR_chr14_103294363_103294740	3.6597236699414e-67	0.32554323353444	0.246172626798327	5	5	1
chr16	29262594	29263341	DMR_chr16_29262594_29263341	1.99280331654139e-96	0.293671434890398	0.174837876359242	5	3	1
chr19	10735548	10736448	DMR_chr19_10735548_10736448	1.20829280057377e-44	0.120439779148434	0.0803777811309944	11	1	1
chr16	1060367	1061053	DMR_chr16_1060367_1061053	9.88419134454095e-82	-0.219876833137976	-0.135617421152863	6	3	0
chr1	2099468	2100984	DMR_chr1_2099468_2100984	6.88018191469906e-126	0.373009941711667	0.156621914274728	11	5	1
chr12	52403511	52404422	DMR_chr12_52403511_52404422	3.70207540441721e-109	-0.3450830602211	-0.165960189182486	6	4	0
chr19	49222487	49223845	DMR_chr19_49222487_49223845	7.96730842608849e-67	0.171403900131476	0.0883435472425674	9	3	1
chr4	113300446	113300821	DMR_chr4_113300446_113300821	5.79249468682091e-72	0.20797791010873	0.186361748094975	5	4	1
chr12	132546659	132547302	DMR_chr12_132546659_132547302	2.2175854845116e-53	0.11487301860368	0.0970927026073748	6	3	1
chr6	32076079	32078133	DMR_chr6_32076079_32078133	2.19968981524779e-199	-0.291102251237602	-0.06779894648478	17	6	0.235294117647059
chr11	2153991	2155521	DMR_chr11_2153991_2155521	6.00698624035624e-44	-0.208403945339646	-0.0999818652116745	11	2	0
chr1	1143751	1144724	DMR_chr1_1143751_1144724	2.46080905040936e-145	-0.475840464977463	-0.177153404222024	6	4	0.166666666666667
chr3	183959000	183959853	DMR_chr3_183959000_183959853	2.66939939412056e-46	0.114641765563836	0.0755924929194112	11	1	1
chr6	155537102	155538155	DMR_chr6_155537102_155538155	1.87916418576265e-84	0.21614796734325	0.120642742361806	9	3	1
chr7	19184555	19185407	DMR_chr7_19184555_19185407	1.50889674707975e-53	0.221877703157913	0.11912318754499	8	2	1
chr6	31733619	31734580	DMR_chr6_31733619_31734580	1.98694120002525e-51	0.133814096289045	0.0759772661852623	18	0	1
chr6	3228365	3230007	DMR_chr6_3228365_3230007	1.42347285845739e-72	-0.290124877151798	-0.187287868940872	7	3	0
chr19	52995647	52996617	DMR_chr19_52995647_52996617	2.33208394879221e-63	0.132294088209643	0.0932699011655297	5	4	1
chr16	66612955	66613970	DMR_chr16_66612955_66613970	2.98642551569445e-69	0.13290966154855	0.0528731602233498	13	2	0.923076923076923
chr14	54412780	54413931	DMR_chr14_54412780_54413931	4.84854657730755e-117	0.356183514163455	0.212000088232637	7	5	1
chr6	41394156	41395230	DMR_chr6_41394156_41395230	5.68076684673771e-56	0.19672818478893	0.146733773837346	6	2	1
chr19	18543829	18545568	DMR_chr19_18543829_18545568	1.99074707029922e-62	0.404428935612833	0.16748672738625	6	3	1
chr11	2170412	2172098	DMR_chr11_2170412_2172098	1.33011511238731e-114	-0.214228340812315	-0.114411504436185	10	3	0
chr19	35632767	35634556	DMR_chr19_35632767_35634556	1.16141622000452e-60	0.267716786185356	0.0787387005717461	11	3	0.818181818181818
chr5	154091363	154092619	DMR_chr5_154091363_154092619	2.00150109292215e-111	0.309895325666446	0.206505093045597	7	6	1
chr11	70562728	70564414	DMR_chr11_70562728_70564414	2.13963729212802e-105	-0.411311049036846	-0.173195544272766	11	4	0.181818181818182
chr2	66804532	66805547	DMR_chr2_66804532_66805547	7.99531498343715e-55	-0.336576227536552	-0.182750736237536	7	2	0
chr8	98289745	98290601	DMR_chr8_98289745_98290601	2.75892948565006e-75	0.182521965598376	0.0752160750979506	11	4	1
chr2	43327937	43328657	DMR_chr2_43327937_43328657	6.03273706961355e-62	0.242946979738093	0.115024980624652	7	3	1
chr11	63851177	63853037	DMR_chr11_63851177_63853037	1.10390318282974e-49	0.359703189955674	0.205557525535331	8	2	1
chr6	31589789	31590870	DMR_chr6_31589789_31590870	9.39161096071805e-51	0.132750312087889	0.0609687292412208	12	0	0.916666666666667
chr10	3536341	3537285	DMR_chr10_3536341_3537285	9.54250986200861e-56	-0.385857416631064	-0.272304938076812	6	3	0
chr22	50173724	50174297	DMR_chr22_50173724_50174297	1.10678744178636e-74	-0.208453486410781	-0.114806223358156	8	3	0
chr11	2321770	2323851	DMR_chr11_2321770_2323851	2.8157307340467e-112	-0.323491944384174	-0.0633655451602401	31	2	0.129032258064516
chr2	233749413	233750589	DMR_chr2_233749413_233750589	6.58759634284801e-80	0.201524440714649	0.120896503799815	9	6	1
chr1	17019474	17020878	DMR_chr1_17019474_17020878	2.28928424603717e-49	-0.228152562420894	-0.173449556396525	5	3	0
chr20	62405935	62407352	DMR_chr20_62405935_62407352	5.63213457860159e-72	0.238008834968342	0.119238018582806	7	3	1
chr17	62083407	62084359	DMR_chr17_62083407_62084359	8.76900364143674e-79	-0.221593667028678	-0.144260000542775	6	2	0
chr10	102278918	102280155	DMR_chr10_102278918_102280155	8.19708138051083e-47	0.113306413163438	0.0497399078546597	12	1	1
chr7	1491280	1493153	DMR_chr7_1491280_1493153	8.08802607100339e-68	0.285405401791401	0.109806553138971	12	4	0.833333333333333
chr12	2800182	2801061	DMR_chr12_2800182_2801061	3.06072257216017e-39	0.139480881766644	0.0896945684984751	11	0	1
chr1	228558987	228559321	DMR_chr1_228558987_228559321	1.76896892806774e-78	-0.186793373208843	-0.110325464828512	5	3	0
chr7	1889533	1890148	DMR_chr7_1889533_1890148	2.55641982643764e-76	0.37862163953463	0.259218964664453	5	3	1
chr7	96651537	96652481	DMR_chr7_96651537_96652481	4.43419581471824e-51	0.190541407804757	0.111487652663686	12	1	1
chr2	225265564	225266876	DMR_chr2_225265564_225266876	1.8705947123949e-108	0.212603771762368	0.0914984467574764	11	3	0.818181818181818
chr3	129407365	129407548	DMR_chr3_129407365_129407548	1.60156935137118e-65	0.254792685696062	0.196322949876409	5	4	1
chr12	54088388	54090519	DMR_chr12_54088388_54090519	1.94434121650653e-61	0.160709556794013	-0.000429988743227618	13	3	0.307692307692308
chr6	30655720	30657384	DMR_chr6_30655720_30657384	3.95925882213168e-90	-0.235326075341743	-0.0631667703925949	18	3	0.111111111111111
chr1	153518054	153519152	DMR_chr1_153518054_153519152	1.0865375024217e-61	-0.245107808642546	-0.14262304881889	6	4	0.166666666666667
chr16	30124293	30125403	DMR_chr16_30124293_30125403	6.50251618934399e-48	-0.308608261316059	-0.123012004385993	9	2	0
chr8	28928133	28929242	DMR_chr8_28928133_28929242	3.40784151564688e-142	0.339051421394939	0.159164321825976	6	4	1
chr16	54968727	54969706	DMR_chr16_54968727_54969706	1.96245083104697e-55	-0.236508983472357	-0.152538196882146	7	1	0
chr2	8596908	8597923	DMR_chr2_8596908_8597923	9.68604526428472e-53	-0.221067987794358	-0.148031000503195	6	2	0
chr1	854766	855649	DMR_chr1_854766_855649	1.64380774989869e-50	0.156431205373605	0.0920677839150459	11	2	0.909090909090909
chr16	67918484	67918965	DMR_chr16_67918484_67918965	2.09679285938337e-46	0.143943896117362	0.105773490301202	8	0	1
chr16	57562120	57563395	DMR_chr16_57562120_57563395	2.06733838014638e-68	0.226857718038009	0.128473883855541	6	5	0.833333333333333
chr6	32134176	32136052	DMR_chr6_32134176_32136052	5.11856765904412e-83	0.16714139008364	0.0455359831386251	46	0	0.91304347826087
chr1	26503623	26504548	DMR_chr1_26503623_26504548	3.03875150835513e-57	0.198760210250389	0.116255815165916	8	3	1
chr14	104165052	104165475	DMR_chr14_104165052_104165475	7.68640578901592e-58	0.27257899439275	0.179162959094943	5	3	1
chr6	159070607	159071106	DMR_chr6_159070607_159071106	8.53730135523937e-114	-0.40995346128895	-0.201523690369543	6	4	0
chr10	134498830	134499734	DMR_chr10_134498830_134499734	1.84910068696075e-145	0.413337401736107	0.198010998149739	9	6	1
chr7	2049947	2050386	DMR_chr7_2049947_2050386	4.00240645561794e-81	0.309111586171421	0.191527146549445	5	3	1
chr19	45737011	45738115	DMR_chr19_45737011_45738115	3.26138097503544e-67	0.171114868458248	0.0828754567964188	11	3	0.818181818181818
chr6	169025896	169027033	DMR_chr6_169025896_169027033	2.36905411103424e-118	0.276988386896581	0.148195436780603	8	4	1
chr11	1988758	1990435	DMR_chr11_1988758_1990435	3.18414589136059e-85	0.227847709460854	0.113609015323282	9	5	0.888888888888889
chr6	35265308	35265759	DMR_chr6_35265308_35265759	5.4260671044616e-58	0.129651943906896	0.058007540041514	11	2	1
chr8	99961122	99962118	DMR_chr8_99961122_99962118	2.64470163681282e-49	-0.209790291322075	-0.16136493132629	7	2	0
chr1	6341140	6342159	DMR_chr1_6341140_6342159	5.95857704728407e-66	-0.386126079085349	-0.199354594406971	5	4	0
chr16	28270238	28270754	DMR_chr16_28270238_28270754	9.8656578678272e-59	0.287759413801492	0.17307395555578	5	4	1
chr3	147105899	147107109	DMR_chr3_147105899_147107109	2.53868474687896e-45	0.238628897875944	0.15048369920442	8	0	1
chr12	58068506	58068806	DMR_chr12_58068506_58068806	6.24156563431701e-104	0.264136058599155	0.15182644650166	6	4	1
chr3	13663398	13665008	DMR_chr3_13663398_13665008	7.71828832399e-49	0.344858396933491	0.0463096363469411	6	3	0.5
chr7	4304397	4305728	DMR_chr7_4304397_4305728	3.30939834316165e-98	0.265761660507672	0.153347551530869	7	5	1
chr1	207277018	207278324	DMR_chr1_207277018_207278324	7.08784066059803e-107	0.287281135093322	0.188511697505583	8	4	0.875
chr4	174459201	174460124	DMR_chr4_174459201_174460124	4.34833459990387e-56	-0.0966455480096182	-0.0826003410496456	6	3	0
chr10	119295400	119296612	DMR_chr10_119295400_119296612	6.06316301064742e-51	0.186956016047355	0.112834176280046	9	1	1
chr17	48262937	48263204	DMR_chr17_48262937_48263204	3.13827044094962e-51	-0.233707272522718	-0.163216835063945	7	3	0
chr1	33231070	33231382	DMR_chr1_33231070_33231382	3.03273202159233e-41	0.326804963399673	0.156579675105085	8	0	1
chr11	62473981	62475373	DMR_chr11_62473981_62475373	1.94073613356959e-118	0.251593937122475	0.114289402712141	11	4	0.909090909090909
chr10	126278272	126279288	DMR_chr10_126278272_126279288	4.39454581211407e-64	0.280660787116902	0.115151231601333	6	1	1
chr9	131682859	131683862	DMR_chr9_131682859_131683862	2.47611997301198e-58	0.185367648637148	0.089492897473772	5	4	0.8
chr11	8832203	8833689	DMR_chr11_8832203_8833689	3.09130996811588e-92	0.200024378660571	0.0975743992402722	9	2	1
chr6	41374532	41376604	DMR_chr6_41374532_41376604	1.57875417605831e-111	0.363836029647431	0.174825699574555	8	5	0.875
chr5	171765285	171766029	DMR_chr5_171765285_171766029	1.37070072935326e-47	-0.0753446076032379	-0.0582885557408875	8	1	0
chr1	2046506	2047581	DMR_chr1_2046506_2047581	1.05967858428385e-100	0.267936597524176	0.152059270649322	6	4	0.833333333333333
chr2	217724363	217724866	DMR_chr2_217724363_217724866	6.1725670052861e-61	0.302844399573215	0.211440660132994	5	4	1
chr17	1633714	1634335	DMR_chr17_1633714_1634335	1.0361195204409e-66	-0.177622039585014	-0.139417159995345	5	4	0
chr11	1297385	1299151	DMR_chr11_1297385_1299151	2.26042077171127e-158	0.444819121606548	0.183795223168342	8	3	1
chr1	118727658	118728226	DMR_chr1_118727658_118728226	1.48143425416205e-35	0.186494001298505	0.0941606174607484	10	0	1
chr5	78985425	78986160	DMR_chr5_78985425_78986160	3.29424672166104e-40	0.0843482968394299	0.0578051780666069	12	0	1
chr19	19639553	19640075	DMR_chr19_19639553_19640075	1.22546427914824e-53	0.276285654255174	0.196941411773637	6	3	1
chr17	27312855	27313499	DMR_chr17_27312855_27313499	3.81010150308932e-49	0.0880773015563922	0.0545624834501056	7	1	1
chr9	97847913	97848736	DMR_chr9_97847913_97848736	2.66512449150735e-67	0.282953177808719	0.18372056066469	5	2	1
chr1	153600064	153601878	DMR_chr1_153600064_153601878	6.775854314898e-92	0.283299363788431	0.130282298509932	8	3	1
chr17	7832479	7833237	DMR_chr17_7832479_7833237	9.13149715700037e-44	0.166691659496237	0.0827222027601825	10	0	1
chr10	93999688	94000570	DMR_chr10_93999688_94000570	4.80711941197829e-76	-0.248586942602653	-0.144728983867551	5	3	0
chr7	151136940	151137746	DMR_chr7_151136940_151137746	2.0514503602756e-79	-0.273404691053719	-0.166521562962774	7	4	0
chr17	9728972	9729424	DMR_chr17_9728972_9729424	2.86877068738527e-49	-0.149768000727707	-0.0904422416159191	10	1	0
chr5	38445220	38446192	DMR_chr5_38445220_38446192	3.56227797487206e-69	0.272917521045496	0.115033692250987	9	3	1
chr6	27106564	27107756	DMR_chr6_27106564_27107756	2.75987408339035e-90	-0.181736991263013	-0.0634436690115251	11	3	0.0909090909090911
chr4	3249975	3250921	DMR_chr4_3249975_3250921	8.85731939842551e-58	0.232563740245983	0.0943671380099009	10	1	1
chr14	91770052	91770418	DMR_chr14_91770052_91770418	1.64459123805465e-64	0.332675968225446	0.231666461326219	5	4	1
chr6	33164798	33166165	DMR_chr6_33164798_33166165	8.87606808671879e-77	0.150028586418673	0.0710315526447925	12	4	1
chr8	25897201	25898220	DMR_chr8_25897201_25898220	8.20008342532527e-70	0.194429277445198	0.156828115976842	6	3	1
chr19	14676202	14676764	DMR_chr19_14676202_14676764	2.05527264074e-57	-0.198856688111075	-0.125408712933498	5	3	0
chr20	36974445	36975083	DMR_chr20_36974445_36975083	4.12878335382152e-65	-0.176014568502233	-0.127652656757996	6	2	0
chr19	827429	828170	DMR_chr19_827429_828170	6.07016546028979e-72	-0.293478505277107	-0.145128083755631	8	3	0
chr16	1796058	1797383	DMR_chr16_1796058_1797383	4.69431524642284e-51	-0.326929965823629	-0.178881106502097	5	4	0
chr1	54199696	54201525	DMR_chr1_54199696_54201525	1.15980544421923e-41	0.287812708117469	0.140210711319708	7	2	1
chr1	2846836	2848427	DMR_chr1_2846836_2848427	3.07654420917773e-65	-0.193568978488057	-0.110377025642761	7	2	0
chr10	119310053	119310964	DMR_chr10_119310053_119310964	9.24050105023419e-48	0.242437882814457	0.18172310050595	6	2	1
chr3	133464047	133465469	DMR_chr3_133464047_133465469	9.43035940322433e-64	0.267402620899951	0.0829191720150103	10	2	0.9
chr16	86011615	86012840	DMR_chr16_86011615_86012840	1.77390911501033e-55	-0.194614787696753	-0.0807623090649902	8	3	0.125
chr2	11679845	11680144	DMR_chr2_11679845_11680144	1.70558060710279e-55	0.193690205329362	0.134290089889519	6	2	1
chr7	92237896	92238364	DMR_chr7_92237896_92238364	7.22389161980441e-50	0.193746773337786	0.113262397233492	6	2	1
chr16	88937216	88937797	DMR_chr16_88937216_88937797	2.00463411703887e-54	0.233754545408982	0.108744797638175	5	3	1
chr19	35606554	35607221	DMR_chr19_35606554_35607221	7.44921134230909e-51	0.203110938320719	0.135409548370787	5	3	1
chr7	1733430	1734325	DMR_chr7_1733430_1734325	1.30430783734802e-59	0.163100661280738	0.125971114389071	7	4	1
chr4	41880280	41880987	DMR_chr4_41880280_41880987	1.47999012053243e-52	-0.203864816236919	-0.113714488284423	7	2	0
chr6	168785320	168785970	DMR_chr6_168785320_168785970	1.93650462433509e-60	-0.343656815585663	-0.205872500031623	8	4	0
chr17	6358363	6358928	DMR_chr17_6358363_6358928	1.3638635071881e-43	0.145381942488078	0.0931517123330554	6	1	1
chr19	17438249	17439339	DMR_chr19_17438249_17439339	6.43879022944053e-56	0.318395779899805	0.22643863880631	5	2	1
chr19	18979364	18980744	DMR_chr19_18979364_18980744	3.93612681497096e-61	0.3331863138827	0.155673779587549	6	2	1
chr7	142636123	142636840	DMR_chr7_142636123_142636840	4.29862040030997e-89	-0.207876656510879	-0.139517196670161	6	4	0
chr20	43936663	43937721	DMR_chr20_43936663_43937721	5.250300105054e-46	0.27096764367737	0.0894372330870543	9	2	1
chr6	31081518	31083322	DMR_chr6_31081518_31083322	3.2554940030468e-55	-0.235364935949484	-0.111138687001297	8	3	0.125
chr8	142309197	142310276	DMR_chr8_142309197_142310276	2.08226098501953e-64	0.21834007259081	0.0599939953373781	8	2	0.625
chr3	11178064	11178798	DMR_chr3_11178064_11178798	9.72923031664064e-45	-0.286575484352891	-0.0112924939160298	9	1	0.777777777777778
chr16	49525139	49525807	DMR_chr16_49525139_49525807	2.73973969954811e-48	0.149873613486966	0.112260167588105	5	3	1
chr9	96713643	96715047	DMR_chr9_96713643_96715047	3.4147076607749e-66	-0.324230563542963	-0.197286970733115	5	3	0
chr2	128402415	128403710	DMR_chr2_128402415_128403710	5.53528195289622e-92	0.242279774155397	0.143731331892607	5	4	1
chr10	117884227	117885028	DMR_chr10_117884227_117885028	2.73781336762895e-50	0.325768866295145	0.183296668145982	5	3	1
chr11	2181595	2182795	DMR_chr11_2181595_2182795	2.11048707216129e-45	-0.153993339000321	-0.087368069049105	12	0	0
chr7	1576174	1577697	DMR_chr7_1576174_1577697	1.93154112349592e-50	0.177126577835376	0.127986807541432	6	2	1
chr8	72754272	72755568	DMR_chr8_72754272_72755568	1.15029216904867e-40	0.274928967104599	0.0945025416489288	6	2	0.666666666666667
chr6	149803087	149803444	DMR_chr6_149803087_149803444	2.23413089530306e-100	0.1256747777626	0.0847512218261589	5	3	1
chr16	89573312	89573955	DMR_chr16_89573312_89573955	1.6609802832721e-57	0.151385972514903	0.0938811795046796	6	3	1
chr20	62317519	62318588	DMR_chr20_62317519_62318588	2.91930213446901e-122	-0.275305686655948	-0.117062569129518	7	4	0
chr17	4802981	4804374	DMR_chr17_4802981_4804374	4.57563267984631e-84	0.190227776119315	0.104265268440135	7	4	1
chr2	74875227	74876010	DMR_chr2_74875227_74876010	1.35351756726721e-49	0.138478114842137	0.0940857463786663	10	1	1
chr11	65352168	65353092	DMR_chr11_65352168_65353092	1.38536759080259e-44	0.171982258311296	0.144796017080963	5	3	1
chr4	186877497	186877778	DMR_chr4_186877497_186877778	3.43898191674361e-49	0.255505512073259	0.190002938030913	5	2	1
chr12	54424679	54425418	DMR_chr12_54424679_54425418	2.25785512608325e-49	-0.221798920111248	-0.167195600532109	5	3	0
chr7	226444	228114	DMR_chr7_226444_228114	4.78404334772331e-91	0.299015720405544	0.139270414643029	8	3	1
chr18	24764966	24765781	DMR_chr18_24764966_24765781	4.29607776279467e-78	0.167354782464972	0.067673863642735	8	5	1
chr5	148442554	148443366	DMR_chr5_148442554_148443366	7.18415920587411e-78	0.336101686931164	0.149610640946285	6	3	1
chr11	10476242	10476976	DMR_chr11_10476242_10476976	1.12802054994418e-44	0.272272558574515	0.149243987607812	7	1	1
chr16	31053323	31054123	DMR_chr16_31053323_31054123	9.32396164809093e-44	0.1917635802883	0.118014227989032	6	2	1
chr2	177355072	177356276	DMR_chr2_177355072_177356276	3.63962613315306e-100	-0.349015269024569	-0.00223742420446587	6	4	0.666666666666667
chr1	3276413	3277000	DMR_chr1_3276413_3277000	4.46230344241325e-86	0.430478557674184	0.184650014894041	7	4	0.857142857142857
chr17	78161110	78161706	DMR_chr17_78161110_78161706	2.23415287733983e-76	0.131912320624881	0.0690993581051466	9	2	1
chr1	197881327	197883190	DMR_chr1_197881327_197883190	2.96053983935172e-169	-0.252797644209121	-0.0929479627668372	13	5	0
chr10	22765645	22766320	DMR_chr10_22765645_22766320	1.06923016154583e-68	-0.252848387405863	-0.141527541955962	5	3	0
chr2	242749927	242750705	DMR_chr2_242749927_242750705	6.35112340718144e-64	0.249973536855765	0.156023990032173	7	3	1
chr12	110211321	110212311	DMR_chr12_110211321_110212311	3.20344914816517e-76	0.115804595522824	0.0590048402177257	7	3	1
chr16	31146682	31147633	DMR_chr16_31146682_31147633	4.129680320588e-58	0.203500321795785	0.104249351738509	8	1	0.875
chr19	18539756	18540330	DMR_chr19_18539756_18540330	2.82285677500536e-48	0.0809217651150241	0.0604645129440658	5	3	1
chr7	1151900	1153106	DMR_chr7_1151900_1153106	4.08622507462623e-46	0.192856135257461	0.113861674553823	7	2	1
chr17	5402197	5403805	DMR_chr17_5402197_5403805	1.30479953558367e-94	0.243845112381388	0.0972801852128457	9	3	1
chr19	52206224	52206912	DMR_chr19_52206224_52206912	7.07288404114289e-92	0.316753871610552	0.153511819567616	5	3	1
chr5	134526124	134526752	DMR_chr5_134526124_134526752	8.51783397820212e-84	0.38803320170416	0.272863474808291	5	4	1
chr14	105915560	105916422	DMR_chr14_105915560_105916422	5.04059517310596e-116	0.227732618712579	0.153914674842005	5	2	1
chr5	168271613	168272290	DMR_chr5_168271613_168272290	4.65907162925648e-53	0.26329703853449	0.187384839821839	8	2	1
chr19	38886110	38886789	DMR_chr19_38886110_38886789	1.42322289878335e-50	0.18802336202394	0.130383347355301	6	3	1
chr16	88482273	88483312	DMR_chr16_88482273_88483312	8.49197731489993e-55	0.271296879321019	0.11955023962673	6	3	1
chr1	161008127	161008977	DMR_chr1_161008127_161008977	2.80017363580681e-45	0.147134299430612	0.0820022123022077	11	1	1
chr17	8702099	8703341	DMR_chr17_8702099_8703341	1.90103070663865e-47	0.114874856690542	0.069175228419215	10	1	1
chr5	43044573	43045555	DMR_chr5_43044573_43045555	3.3402047618308e-64	0.297611921820081	0.157830417538745	6	4	1
chr14	23315028	23316339	DMR_chr14_23315028_23316339	5.38402623966452e-58	-0.255721415891833	-0.137867550729977	5	4	0
chr10	93804898	93805870	DMR_chr10_93804898_93805870	1.67883171172324e-52	0.207533029668301	0.0954679104128458	8	3	1
chr1	2125049	2125243	DMR_chr1_2125049_2125243	5.66089378961598e-52	0.183479949510682	0.107153413397893	7	2	1
chr6	156718177	156718546	DMR_chr6_156718177_156718546	7.34937977863187e-44	0.172714202926622	0.129557771560478	5	3	1
chr17	17713671	17714414	DMR_chr17_17713671_17714414	4.44648343925039e-59	0.397672818214732	0.188385416102165	5	2	1
chr12	117470541	117471115	DMR_chr12_117470541_117471115	3.5440354163608e-53	0.132311766863924	0.0818921216688337	6	3	1
chr15	89764999	89765425	DMR_chr15_89764999_89765425	5.99809271607329e-59	0.23255178317078	0.129860258442744	5	4	0.8
chr14	23844876	23845893	DMR_chr14_23844876_23845893	3.84965187096087e-39	-0.196967212896213	-0.0412064775082778	6	1	0.5
chr1	3055958	3057366	DMR_chr1_3055958_3057366	1.20672874312002e-46	-0.304017858174516	-0.112001356924335	10	2	0
chr2	241535685	241536284	DMR_chr2_241535685_241536284	3.90669123287059e-52	0.233637907184569	0.175238005606678	5	2	1
chr15	31515750	31516481	DMR_chr15_31515750_31516481	1.38278348498844e-60	-0.276856042893602	-0.0397601086297607	9	3	0.666666666666667
chr2	106227122	106227786	DMR_chr2_106227122_106227786	4.64048006272689e-115	0.291617911519903	0.174896692498989	5	3	1
chr10	77542314	77542585	DMR_chr10_77542314_77542585	5.2720651195311e-48	0.222154272116005	0.129162878342459	7	3	1
chr2	128422113	128422717	DMR_chr2_128422113_128422717	3.72373288006128e-145	0.202268768816857	0.0921807766164069	10	6	0.9
chr12	6949114	6950123	DMR_chr12_6949114_6950123	4.4217297902181e-49	0.389175019853975	0.146269925385724	5	2	1
chr14	95234658	95235127	DMR_chr14_95234658_95235127	1.90880619933875e-39	0.202792611598962	0.111381799705915	7	0	1
chr13	112722719	112724583	DMR_chr13_112722719_112724583	8.0286309130612e-123	0.0834544430674209	0.0468177717758267	11	3	1
chr6	30122523	30123868	DMR_chr6_30122523_30123868	4.65595311805722e-92	-0.191223650735693	-0.109755513489299	10	4	0
chr12	58131011	58132105	DMR_chr12_58131011_58132105	9.80906503261373e-39	0.120256374689149	0.104053717725652	6	0	1
chr1	2886654	2887080	DMR_chr1_2886654_2887080	6.94784702178987e-65	-0.207895246309926	-0.110221785581342	6	2	0
chr1	112530294	112531653	DMR_chr1_112530294_112531653	9.42387794580959e-67	0.269631668239855	0.127388629313685	5	3	1
chr1	36042433	36043014	DMR_chr1_36042433_36043014	2.319102268124e-49	0.172122625426765	0.0796533534135826	5	3	1
chr5	158531132	158531647	DMR_chr5_158531132_158531647	1.82000189692253e-47	0.136541074850817	0.109099539995829	5	1	1
chr1	153329460	153330776	DMR_chr1_153329460_153330776	6.42591720675937e-159	0.25760060635636	0.0779607351823302	10	4	0.5
chr1	167682516	167683495	DMR_chr1_167682516_167683495	2.0512379248347e-68	-0.330178413530393	-0.175441255790679	7	3	0
chr13	24735754	24736569	DMR_chr13_24735754_24736569	6.63966867113709e-90	0.351838470515581	0.205305989976743	5	3	1
chr18	55862111	55862872	DMR_chr18_55862111_55862872	1.18413071264805e-51	0.128210386579349	0.0702262707382424	8	2	1
chr17	40337411	40337892	DMR_chr17_40337411_40337892	8.78405917140147e-39	0.160633980891995	0.111147265121738	7	1	1
chr16	87735689	87737091	DMR_chr16_87735689_87737091	4.13881779593974e-91	0.455360906832555	0.141526355503718	8	5	0.875
chr3	194117018	194117685	DMR_chr3_194117018_194117685	1.05114334758595e-52	-0.19676715991391	-0.128658938343749	6	3	0
chr11	14280333	14281053	DMR_chr11_14280333_14281053	5.96102537825442e-58	0.267577630393092	0.129629221190527	5	3	1
chr4	2302953	2303860	DMR_chr4_2302953_2303860	6.67747962819413e-79	0.238668638586629	0.154945286196197	6	4	0.833333333333333
chr5	122428653	122430277	DMR_chr5_122428653_122430277	2.25664240518264e-65	-0.210835119663304	-0.101932261246513	10	4	0
chr11	134254573	134255295	DMR_chr11_134254573_134255295	5.95640596651423e-45	-0.100081613092586	-0.0686877681066546	8	2	0
chr18	21452730	21453131	DMR_chr18_21452730_21453131	3.90078885047616e-40	0.114654961621001	0.0930003981031893	6	1	1
chr1	57285156	57286560	DMR_chr1_57285156_57286560	1.54571925386001e-49	-0.17405236848522	-0.059837083230291	9	3	0.222222222222222
chr16	68269041	68270387	DMR_chr16_68269041_68270387	2.72815560516792e-56	0.156676696769825	0.0690829230728785	10	3	1
chr2	219696472	219697159	DMR_chr2_219696472_219697159	8.34755461528076e-45	-0.174760693144654	-0.130931841194671	6	2	0
chr11	3253581	3254324	DMR_chr11_3253581_3254324	3.47920890999507e-45	0.158729944636507	0.0663583856976166	12	0	0.833333333333333
chr6	30698584	30699363	DMR_chr6_30698584_30699363	4.34602609199945e-41	0.153028625980103	0.0872238905196544	10	0	0.8
chr20	42187103	42187837	DMR_chr20_42187103_42187837	1.42192342606488e-75	-0.252604102917131	-0.141755927050063	7	4	0
chr3	157812226	157813609	DMR_chr3_157812226_157813609	7.12924389759579e-53	0.217670231505006	0.132839108374423	7	2	1
chr13	114055881	114057675	DMR_chr13_114055881_114057675	1.21745777036861e-151	0.270410516473538	0.0779034291183443	10	4	0.5
chr2	129548007	129548448	DMR_chr2_129548007_129548448	2.32653643910921e-45	0.277912446967784	0.0463318699261074	5	2	0.4
chr17	1548881	1549681	DMR_chr17_1548881_1549681	7.2536482609775e-63	-0.199900281915488	-0.116430563925017	7	3	0
chr5	150028553	150029718	DMR_chr5_150028553_150029718	1.29076097011009e-129	0.360084656481031	0.150226896417778	7	3	1
chr14	69095057	69095679	DMR_chr14_69095057_69095679	3.34631637842025e-47	0.252077592723187	0.16509604268724	5	3	1
chr3	45076599	45078075	DMR_chr3_45076599_45078075	1.60721359652368e-78	-0.447588791968144	0.0555086835214764	10	3	0.7
chr5	149887008	149887787	DMR_chr5_149887008_149887787	1.72562806459666e-65	0.270646213425791	0.178133567386397	5	3	1
chr2	68591320	68592737	DMR_chr2_68591320_68592737	5.06025581242757e-152	-0.339590575230716	-0.205668640160114	7	5	0.285714285714286
chr5	132158346	132159003	DMR_chr5_132158346_132159003	1.44192010536991e-42	0.177119362030052	0.107186625297984	6	1	0.833333333333333
chr17	2699249	2699718	DMR_chr17_2699249_2699718	4.29343430966854e-33	-0.134895334241355	-0.0774704827771947	8	0	0
chr7	157407820	157408632	DMR_chr7_157407820_157408632	2.26916503285545e-47	-0.20860927232641	-0.136194051859017	5	2	0
chr5	122422863	122423615	DMR_chr5_122422863_122423615	5.41243881715944e-47	-0.175560128332796	-0.145506180736279	5	1	0
chr6	32021154	32022642	DMR_chr6_32021154_32022642	7.26761333374421e-43	0.179617387268262	0.0102079850738067	7	4	0.428571428571429
chr6	37617124	37618514	DMR_chr6_37617124_37618514	6.77034217028329e-93	0.212386419622288	0.122132746626928	6	3	0.833333333333333
chr14	100069535	100070043	DMR_chr14_100069535_100070043	1.98588530842941e-54	0.237236393300144	0.103302519482126	5	3	1
chr1	2266138	2266591	DMR_chr1_2266138_2266591	5.97474446857236e-55	0.16094471441517	0.101439015427967	5	2	1
chr8	145018816	145019839	DMR_chr8_145018816_145019839	2.68768870675509e-62	0.171383549793482	0.0686704069416318	17	0	0.823529411764706
chr7	82270	82984	DMR_chr7_82270_82984	1.34269689486804e-173	0.277984213539994	0.147135468418459	7	5	1
chr4	3773815	3773996	DMR_chr4_3773815_3773996	1.59483002800237e-45	0.135072191241135	0.0965536193866121	5	2	1
chr6	33091111	33092513	DMR_chr6_33091111_33092513	1.78008035744076e-79	0.284916069236583	0.0728794223386239	20	2	0.75
chr19	11289087	11289376	DMR_chr19_11289087_11289376	1.51436201025853e-32	-0.240018232659242	-0.162558034444279	8	0	0
chr2	74780172	74780617	DMR_chr2_74780172_74780617	2.68359443067964e-33	0.0894795423631881	0.0675799143757468	6	0	1
chr7	151453891	151454795	DMR_chr7_151453891_151454795	3.16231500461241e-86	0.318795628745337	0.19242491440077	5	3	1
chr10	88427400	88428429	DMR_chr10_88427400_88428429	1.7149689419925e-57	-0.234752753729969	-0.0529907279419869	13	2	0.230769230769231
chr1	6390053	6390830	DMR_chr1_6390053_6390830	3.34823369544743e-42	-0.30985499338918	-0.141595705463516	5	3	0.2
chr16	67997858	67998246	DMR_chr16_67997858_67998246	1.47061898936076e-38	0.141311269666391	0.110263932267091	5	1	1
chr22	36806001	36806655	DMR_chr22_36806001_36806655	5.45373274145668e-66	0.236063918011459	0.106071066616741	6	4	1
chr1	119521928	119522855	DMR_chr1_119521928_119522855	6.24265944710697e-42	-0.135695433348529	-0.0989272147297657	5	2	0
chr19	46806907	46807466	DMR_chr19_46806907_46807466	2.6513556801655e-51	0.1719237963947	0.123193130824134	5	2	1
chr4	81128029	81128845	DMR_chr4_81128029_81128845	2.98411111914915e-61	0.276110755121991	0.136848689645062	5	3	1
chr7	5388781	5389898	DMR_chr7_5388781_5389898	2.13742599731161e-46	0.389813269414929	0.155472233163965	5	3	1
chr6	32828996	32829208	DMR_chr6_32828996_32829208	3.48161369357812e-40	0.198996205781503	0.123266315837775	5	1	1
chr17	73840659	73841658	DMR_chr17_73840659_73841658	1.49935172976592e-95	0.185710989775566	0.0587648887912615	8	3	1
chr1	223538334	223538957	DMR_chr1_223538334_223538957	2.67780394435974e-40	0.182815251720391	0.0470064342843994	7	1	1
chr16	54317413	54318808	DMR_chr16_54317413_54318808	3.37056801272097e-36	0.14161584597195	0.0865548591099503	8	0	1
chr10	131757303	131758331	DMR_chr10_131757303_131758331	2.20101133490282e-50	0.207941468837298	0.133451579005508	6	2	1
chr12	54354974	54355528	DMR_chr12_54354974_54355528	1.32159757718668e-39	0.185039093778158	0.139492580733572	5	2	1
chr6	31683051	31683352	DMR_chr6_31683051_31683352	8.80390104087745e-41	0.134929879813708	0.100575429912196	6	2	1
chr19	18716230	18717036	DMR_chr19_18716230_18717036	4.13591048235121e-84	-0.25610390389999	-0.138961867309139	5	3	0.2
chr1	43765617	43766647	DMR_chr1_43765617_43766647	2.74093403138644e-101	0.39253054053574	0.214925197540092	5	3	0.8
chr16	54315551	54316270	DMR_chr16_54315551_54316270	6.34470508266758e-44	0.172063476768558	0.105828580596048	5	2	1
chr13	114107554	114108515	DMR_chr13_114107554_114108515	5.03281890880762e-66	0.134862673432257	0.0765666121414533	13	2	1
chr11	1859510	1860235	DMR_chr11_1859510_1860235	6.47456892102127e-38	0.110105634704394	0.058438296891252	11	0	0.909090909090909
chr14	105953088	105953462	DMR_chr14_105953088_105953462	1.65578869536545e-40	-0.126944293314499	-0.0615222258428065	6	1	0
chr10	125650957	125651726	DMR_chr10_125650957_125651726	1.38498358996628e-57	0.138394433369983	0.0732143764668797	11	2	0.909090909090909
chr16	28995843	28996533	DMR_chr16_28995843_28996533	1.20791976069757e-45	-0.142666596511203	-0.0775926699352012	13	1	0
chr10	1233675	1234983	DMR_chr10_1233675_1234983	3.9521868643668e-55	0.218041237189519	0.0995220104367385	6	3	0.833333333333333
chr11	16760677	16761533	DMR_chr11_16760677_16761533	6.54091112408655e-136	0.194894538340552	0.137338762509034	5	4	1
chr1	16062720	16063471	DMR_chr1_16062720_16063471	2.16001930421443e-54	0.165998358731716	0.105548380924995	7	3	1
chr6	30231639	30232015	DMR_chr6_30231639_30232015	1.00012852538254e-57	-0.173796862554536	-0.126518184984299	5	2	0
chr11	64081430	64081874	DMR_chr11_64081430_64081874	1.07652238836601e-67	-0.367642662530696	-0.203687633016104	5	3	0
chr5	180622072	180622643	DMR_chr5_180622072_180622643	1.70337350796627e-44	0.208813074961635	0.13560689034773	5	3	1
chr5	54281198	54282459	DMR_chr5_54281198_54282459	1.34947168128828e-54	0.23247877994616	0.0910539995443982	9	2	1
chr17	76036514	76037562	DMR_chr17_76036514_76037562	1.76119645217731e-125	0.180636844804963	0.100685389115569	7	5	0.857142857142857
chr22	42763815	42764546	DMR_chr22_42763815_42764546	3.39694740572568e-48	-0.136874155312598	-0.104066171555972	5	3	0
chr4	3308884	3310191	DMR_chr4_3308884_3310191	3.7649921655498e-62	0.19247392975353	0.0911751433626633	10	3	1
chr15	69099262	69100205	DMR_chr15_69099262_69100205	5.5964011576103e-57	0.231750151388154	0.106676938280222	6	3	1
chr7	3919928	3920534	DMR_chr7_3919928_3920534	7.94609266707131e-73	0.275064645039293	0.166225902333352	6	4	1
chr17	790628	791324	DMR_chr17_790628_791324	3.77018133112856e-49	0.124050844840426	0.0829745946957005	6	2	1
chr12	109162390	109162748	DMR_chr12_109162390_109162748	5.68447031489898e-52	0.20684808927995	0.0987747783763064	6	2	1
chr5	142077529	142078020	DMR_chr5_142077529_142078020	4.83372965294576e-68	0.220926332850513	0.136447565495699	5	3	1
chr18	60984485	60985732	DMR_chr18_60984485_60985732	6.03822005077535e-122	0.442880232501454	0.143522572604182	7	2	1
chr10	126781498	126783209	DMR_chr10_126781498_126783209	1.10934368617104e-231	-0.273169756749434	-0.122520460749707	10	6	0.2
chr10	106088702	106089203	DMR_chr10_106088702_106089203	3.878901237285e-41	-0.297380307190283	-0.166992131852438	5	2	0
chr1	227974177	227975220	DMR_chr1_227974177_227975220	2.37098429450294e-64	0.166498070655959	0.0906342258743802	6	3	0.833333333333333
chr3	52868999	52869521	DMR_chr3_52868999_52869521	6.45106026418483e-37	0.193463623987128	0.131458545508831	5	1	1
chr15	101418967	101420185	DMR_chr15_101418967_101420185	6.04093669531208e-96	0.265679667683443	0.0966094726402443	18	5	0.944444444444444
chr14	103592642	103593520	DMR_chr14_103592642_103593520	4.69969833853029e-47	0.139805270745274	0.0609768708064973	7	3	0.714285714285714
chr8	104153148	104153829	DMR_chr8_104153148_104153829	2.03510344578449e-54	0.189194128358597	0.0716693250454029	10	1	1
chr11	34534480	34535579	DMR_chr11_34534480_34535579	8.21129964010962e-52	-0.12062833455286	-0.0565530944642655	14	1	0
chr5	176755199	176755805	DMR_chr5_176755199_176755805	3.0819505093441e-53	-0.275967791465323	-0.133880879208255	5	1	0
chr13	20392406	20392981	DMR_chr13_20392406_20392981	1.86241883723342e-72	0.180173164961502	0.120909853790192	6	4	1
chr11	68610706	68611806	DMR_chr11_68610706_68611806	4.82044904114093e-96	0.275939458749983	0.1356020378174	8	4	0.75
chr7	48129444	48130197	DMR_chr7_48129444_48130197	1.29838021039749e-69	0.257924371056555	0.167168520166352	7	3	1
chr11	64397333	64398137	DMR_chr11_64397333_64398137	1.67745850717699e-51	0.499805200688825	0.174700799463655	5	3	1
chr12	58119543	58120635	DMR_chr12_58119543_58120635	5.04643068294745e-41	0.121487807084624	0.0793246089575759	7	1	1
chr19	15375283	15375450	DMR_chr19_15375283_15375450	3.51898380637361e-115	-0.253585217090346	-0.106823563276394	8	3	0.125
chr6	32847513	32847845	DMR_chr6_32847513_32847845	3.01254347789427e-41	0.126116257937079	0.0805819134232305	17	0	0.941176470588235
chr18	77186268	77186817	DMR_chr18_77186268_77186817	4.25721871050069e-49	0.154238988386924	0.0841438972686353	5	2	1
chr10	131505762	131506103	DMR_chr10_131505762_131506103	8.98720213412007e-54	0.185726812494302	0.13121379343572	5	4	1
chr15	66857640	66858446	DMR_chr15_66857640_66858446	6.06631431439903e-39	0.10848712234856	0.077427987132255	6	2	1
chr22	19710880	19711327	DMR_chr22_19710880_19711327	2.84942903429695e-41	-0.259755698177196	-0.14035247698853	7	1	0
chr7	1155542	1157231	DMR_chr7_1155542_1157231	4.36942511572778e-50	-0.196427245626759	-0.129787685728624	5	3	0
chr13	114187494	114188051	DMR_chr13_114187494_114188051	2.81666100164311e-35	0.180612079884769	0.129328500871738	5	1	1
chr5	169780299	169780916	DMR_chr5_169780299_169780916	1.53369743018386e-73	-0.199156303684731	-0.106571493600694	6	4	0
chr17	37893638	37894944	DMR_chr17_37893638_37894944	3.58950878839807e-66	0.229887029910672	0.0711053831487254	12	3	0.916666666666667
chr8	142157104	142157867	DMR_chr8_142157104_142157867	1.58795877286168e-70	-0.200985470395416	-0.0186327203199968	5	1	0.4
chr20	60638679	60639474	DMR_chr20_60638679_60639474	2.88876084408609e-42	0.176160795254348	0.113647472080643	5	1	1
chr7	1596050	1596260	DMR_chr7_1596050_1596260	7.93025229181682e-41	0.194515560134487	0.132790580612749	5	3	1
chr2	56409774	56411072	DMR_chr2_56409774_56411072	1.68459786784846e-129	0.327252139936782	0.0980371709105235	15	3	0.866666666666667
chr6	2891973	2892152	DMR_chr6_2891973_2892152	1.14466398101718e-38	0.187624005780577	0.136765164217921	5	2	1
chr12	85672285	85673347	DMR_chr12_85672285_85673347	8.4409724500701e-58	-0.25605022141582	-0.156967212109453	6	3	0
chr14	101527688	101528671	DMR_chr14_101527688_101528671	2.64509588581744e-77	0.185573823912458	0.0970499352376532	10	4	0.9
chr1	26880207	26881009	DMR_chr1_26880207_26881009	9.97855066760544e-43	-0.36357045028095	-0.115373912757921	6	2	0.166666666666667
chr12	5602045	5603816	DMR_chr12_5602045_5603816	1.99759774436449e-68	0.289089907831368	0.117445469321263	11	4	1
chr5	72528111	72528766	DMR_chr5_72528111_72528766	5.20294147324388e-35	-0.228353238291785	-0.181948361287258	5	1	0
chr11	65374663	65375203	DMR_chr11_65374663_65375203	2.91505272247065e-33	0.206410510901829	0.120553310635561	6	0	1
chr7	750720	751331	DMR_chr7_750720_751331	1.09602888268601e-47	0.238053421613432	0.122861883371057	5	3	1
chr11	66083224	66084163	DMR_chr11_66083224_66084163	2.01655435291119e-44	-0.168592045658267	-0.0872536483894596	6	2	0.166666666666667
chr1	243646235	243646787	DMR_chr1_243646235_243646787	1.90897165173127e-35	0.128501266673971	0.0899360739828958	6	0	1
chr3	33260366	33261204	DMR_chr3_33260366_33261204	5.56361703827824e-132	0.307410177925921	0.12064855666026	8	4	1
chr8	1847999	1848614	DMR_chr8_1847999_1848614	1.94696286143473e-49	-0.223048554724383	-0.197626275787243	5	3	0
chr11	1769152	1769645	DMR_chr11_1769152_1769645	5.10389166312556e-56	0.213040159321174	0.068317880994016	9	2	1
chr6	167104601	167104926	DMR_chr6_167104601_167104926	1.0313580295774e-33	0.149078375539452	0.0815454219716089	5	1	1
chr16	67233277	67233983	DMR_chr16_67233277_67233983	7.17031818811112e-47	0.20110457642824	0.130408825026171	5	2	1
chr4	81118588	81119473	DMR_chr4_81118588_81119473	4.38929961640662e-38	0.190078865539702	0.131750734884612	7	1	1
chr5	138210550	138211184	DMR_chr5_138210550_138211184	8.69163907583844e-47	0.184130710135757	0.0996444654286	7	1	1
chr17	47287410	47287974	DMR_chr17_47287410_47287974	1.90200033887388e-53	-0.227398562206047	-0.110674818973979	7	3	0.142857142857143
chr11	68180760	68181383	DMR_chr11_68180760_68181383	1.38405495193874e-34	0.189916419256659	0.136171794909361	5	0	1
chr6	30113696	30114039	DMR_chr6_30113696_30114039	2.77295425157833e-44	0.118184608314428	0.0870983591328212	9	0	1
chr2	27371537	27372132	DMR_chr2_27371537_27372132	9.12434504339603e-50	-0.216950949429805	-0.105976197350147	9	1	0
chr10	466232	467839	DMR_chr10_466232_467839	2.43769854752637e-64	0.252657067601515	0.13004756393525	6	3	1
chr11	2595605	2596468	DMR_chr11_2595605_2596468	3.60356390801522e-73	0.222026521625539	0.0525207241918895	6	1	0.5
chr8	72917147	72917695	DMR_chr8_72917147_72917695	1.74122502024009e-38	0.176185696783889	0.138424152816378	5	1	1
chr16	4381661	4382085	DMR_chr16_4381661_4382085	4.86956907256364e-45	0.126368089616771	0.0743896852300757	5	1	1
chr13	98869706	98870144	DMR_chr13_98869706_98870144	1.40504970733854e-39	0.355742214331827	0.156447844945534	5	1	1
chr1	40105079	40105764	DMR_chr1_40105079_40105764	9.94678164238557e-61	0.18505735381987	0.0771561166173669	7	1	1
chr4	113970617	113970935	DMR_chr4_113970617_113970935	3.61388984172273e-39	0.099495548358113	0.0729849936843278	6	1	1
chr22	33402393	33403542	DMR_chr22_33402393_33403542	2.01101164574791e-79	0.325401085974059	0.0814647797981314	5	3	0.6
chr3	58522689	58523373	DMR_chr3_58522689_58523373	5.84446649197138e-66	-0.25425197465024	-0.147944787059253	5	3	0.2
chr8	22223465	22224272	DMR_chr8_22223465_22224272	5.7519555781962e-47	0.176452501296164	0.0994552147131941	6	1	1
chr12	115106786	115107540	DMR_chr12_115106786_115107540	3.43228098156837e-48	0.262417152140446	0.160971157839697	5	2	1
chr16	3306524	3307814	DMR_chr16_3306524_3307814	1.81164390008357e-85	-0.307078864668909	-0.178762477080053	6	4	0
chr4	1294566	1295078	DMR_chr4_1294566_1295078	8.22525240351612e-44	-0.344018132261177	-0.155467480131503	5	1	0
chr16	58073817	58074046	DMR_chr16_58073817_58074046	2.72370945436928e-55	-0.143545804678245	-0.0759420289821204	6	3	0
chr4	4859772	4860698	DMR_chr4_4859772_4860698	8.83600640640858e-59	0.222571792660151	0.0704659888179106	20	0	0.75
chr21	42733729	42734266	DMR_chr21_42733729_42734266	1.20864237009308e-35	-0.179150439050133	-0.121384714294519	6	1	0
chr3	147131069	147131860	DMR_chr3_147131069_147131860	5.56913702370571e-38	0.219740047639461	0.143800519263531	6	0	1
chr5	126408756	126409553	DMR_chr5_126408756_126409553	2.87960960941428e-40	0.133416320692329	0.0566391611316405	13	1	0.923076923076923
chr3	141516232	141516705	DMR_chr3_141516232_141516705	4.35439231453783e-42	0.103247180805285	0.055548737767087	6	2	1
chr10	26855907	26856664	DMR_chr10_26855907_26856664	7.98152047375876e-68	0.154873755665848	0.104685802150248	6	3	1
chr6	15243923	15245231	DMR_chr6_15243923_15245231	8.78138776255496e-48	0.226395549021949	0.129867751194376	6	3	0.833333333333333
chr11	118754507	118754593	DMR_chr11_118754507_118754593	1.622126617499e-34	0.211857930555907	0.149882409043093	5	1	1
chr17	10741383	10742274	DMR_chr17_10741383_10742274	1.01616640021443e-41	-0.202723030266223	-0.0982549790547498	7	2	0
chr22	50451054	50451975	DMR_chr22_50451054_50451975	9.66179630939533e-53	0.18333476164328	0.103054778734776	6	2	1
chr5	1794232	1795139	DMR_chr5_1794232_1795139	7.16226450594518e-45	-0.226132342400706	-0.162935120459748	6	3	0
chr7	157646656	157647241	DMR_chr7_157646656_157647241	3.4607583036293e-38	-0.166913447315029	-0.131416971386572	5	1	0
chr11	1855286	1856183	DMR_chr11_1855286_1856183	1.34951499351298e-64	0.180214515199597	0.0852702740423725	11	3	1
chr1	14220122	14221308	DMR_chr1_14220122_14221308	1.25386447497865e-61	-0.280505082705306	-0.0949351898924869	5	3	0
chr2	108993602	108994528	DMR_chr2_108993602_108994528	7.45305086545199e-41	0.183498638203287	0.0897235456854063	9	1	1
chr6	6002543	6003746	DMR_chr6_6002543_6003746	9.44152116416623e-86	-0.279352483628287	-0.156994610001356	7	4	0.142857142857143
chr20	39311637	39312602	DMR_chr20_39311637_39312602	5.03486850839539e-61	0.182890949377827	0.137574180876315	5	4	1
chr8	1877888	1879639	DMR_chr8_1877888_1879639	7.54656539089883e-59	0.28098355407704	0.145841357101036	7	4	1
chr16	67686832	67687754	DMR_chr16_67686832_67687754	6.31741607523856e-47	0.175506939881434	0.104212847794981	6	2	1
chr6	10384975	10385776	DMR_chr6_10384975_10385776	7.25467033276549e-38	0.0328545207366111	0.0179110271986997	7	2	1
chr20	2730191	2731560	DMR_chr20_2730191_2731560	6.10386259873945e-99	-0.330908521959019	-0.16714215537127	5	3	0
chr17	21280740	21281507	DMR_chr17_21280740_21281507	5.73438839875874e-51	-0.204674731472796	-0.108752254586066	6	3	0
chr5	115697214	115697696	DMR_chr5_115697214_115697696	1.43389763200956e-34	0.125343438057925	0.0971716152544628	5	1	1
chr8	145008909	145009406	DMR_chr8_145008909_145009406	1.55357955651427e-54	-0.189620525978496	-0.0960280219295351	5	2	0
chr7	150778724	150780086	DMR_chr7_150778724_150780086	5.04153118280951e-65	0.159144291431343	0.0656958141108616	16	2	0.875
chr8	145641882	145642456	DMR_chr8_145641882_145642456	4.59722070729668e-44	0.121487399774936	0.0680893664852136	11	1	1
chr14	104175555	104176381	DMR_chr14_104175555_104176381	1.60979333525223e-42	0.313296925453584	0.132328821415243	5	2	1
chr8	142238452	142238957	DMR_chr8_142238452_142238957	6.47997981249304e-48	-0.166731255159966	-0.0904965865495448	6	1	0.166666666666667
chr4	2819393	2820786	DMR_chr4_2819393_2820786	8.59177998114753e-37	0.275530939440223	0.067901560386185	8	2	1
chr4	1052138	1052717	DMR_chr4_1052138_1052717	2.80203716405361e-35	0.152071882684684	0.103998844030739	6	0	1
chr16	57831745	57832309	DMR_chr16_57831745_57832309	2.76455508852726e-41	0.162861818900313	0.113993769479291	6	1	1
chr17	41477271	41477948	DMR_chr17_41477271_41477948	3.66070129656369e-55	-0.258347677554547	-0.205183795359066	5	2	0
chr17	42247797	42248358	DMR_chr17_42247797_42248358	4.24067824224873e-34	0.147021673534634	0.0677594052556312	6	0	1
chr13	113497324	113498720	DMR_chr13_113497324_113498720	1.44355140569967e-136	0.225463386520444	0.089843579910173	10	3	0.9
chr7	27170717	27171528	DMR_chr7_27170717_27171528	3.6114348719593e-91	0.219770180192509	0.000801675613518014	15	3	0.466666666666667
chr17	6898738	6899577	DMR_chr17_6898738_6899577	2.49219396954869e-37	0.117040219310689	0.0549439768352138	12	1	1
chr6	169050787	169051431	DMR_chr6_169050787_169051431	2.51436506438792e-65	0.307914057872729	0.190524404244065	6	4	1
chr4	174438312	174440103	DMR_chr4_174438312_174440103	3.46443805780045e-102	0.231225803667897	0.109079306068673	11	4	0.909090909090909
chr7	47694443	47694857	DMR_chr7_47694443_47694857	1.32903280496204e-40	-0.191451430861331	-0.0889250517637057	6	2	0
chr3	193922180	193922693	DMR_chr3_193922180_193922693	4.19445619247278e-33	0.224415680293637	0.101050567510366	6	1	1
chr7	134249871	134250389	DMR_chr7_134249871_134250389	1.78550909623861e-55	-0.181557724922593	-0.0856100016368652	6	3	0.166666666666667
chr8	145105829	145106582	DMR_chr8_145105829_145106582	1.42569857065882e-42	-0.0521737575938806	-0.0422576348231472	5	2	0
chr8	120684921	120685686	DMR_chr8_120684921_120685686	7.13285724000142e-57	0.169258146778079	0.102016583922251	8	4	1
chr1	203155938	203156764	DMR_chr1_203155938_203156764	1.43348071617229e-37	0.254861438635019	0.100707896569074	6	2	1
chr17	41909601	41910036	DMR_chr17_41909601_41910036	4.8041012915858e-52	0.121769656635818	0.0872209596185031	5	3	1
chr11	10715175	10715360	DMR_chr11_10715175_10715360	6.19647711892592e-33	0.0931635131049933	0.0649346814818519	6	0	1
chr1	197744541	197745238	DMR_chr1_197744541_197745238	8.35403732172044e-50	0.11604049910249	0.0572726877764806	9	2	1
chr19	50059750	50060306	DMR_chr19_50059750_50060306	7.18954186408999e-67	0.317494680409901	0.166901859326904	5	2	1
chr12	132899503	132901088	DMR_chr12_132899503_132901088	2.71701877284326e-84	0.191166411865629	0.0967512270782402	10	4	0.9
chr1	1981217	1983033	DMR_chr1_1981217_1983033	1.1347310569037e-46	0.130195738497672	0.0625791151217691	11	4	1
chr10	131811605	131812411	DMR_chr10_131811605_131812411	8.84962761293719e-41	0.148846446204792	0.0889262556656152	6	1	0.833333333333333
chr1	31158026	31158299	DMR_chr1_31158026_31158299	3.35468560235112e-33	0.131489539725844	0.0989417388777163	5	1	1
chr1	111217785	111218554	DMR_chr1_111217785_111218554	1.45343622789455e-65	0.32576531794979	0.108767721662747	6	3	1
chr4	1243392	1244504	DMR_chr4_1243392_1244504	9.46005372747331e-78	0.199146517474896	0.0744728232139397	10	3	1
chr1	46088336	46089045	DMR_chr1_46088336_46089045	1.0553025402282e-43	0.110925347189501	0.094869705854357	5	2	1
chr6	33244788	33246488	DMR_chr6_33244788_33246488	5.95895556344954e-125	0.175058717804526	0.03333461067803	44	3	0.909090909090909
chr12	120241409	120242330	DMR_chr12_120241409_120242330	7.58305530780871e-40	0.141122362722036	0.0754853805814396	8	0	1
chr1	1267559	1268793	DMR_chr1_1267559_1268793	1.28507694915027e-43	0.137750403775317	0.0349810214484304	6	1	0.666666666666667
chr12	52626814	52627576	DMR_chr12_52626814_52627576	1.99722874410401e-49	0.190592752684439	0.0480091810023703	10	2	1
chr1	847816	848609	DMR_chr1_847816_848609	7.59313269485838e-38	-0.133211026813286	-0.0861474691702407	5	2	0
chr12	2734150	2734591	DMR_chr12_2734150_2734591	2.79753464856206e-36	0.146767146319374	0.0981921607873889	5	2	1
chr14	101922750	101924596	DMR_chr14_101922750_101924596	7.7847561563356e-46	0.238875559946175	0.0341258218534126	11	2	0.727272727272727
chr6	41341074	41342382	DMR_chr6_41341074_41342382	3.91066181604555e-67	-0.211344067417091	-0.139784730423974	8	3	0
chr11	10471149	10472840	DMR_chr11_10471149_10472840	1.32751224713152e-57	0.315245279367164	0.050669947367272	11	3	1
chr1	17846708	17846815	DMR_chr1_17846708_17846815	1.97519722458406e-38	0.129322871752029	0.0855861916362788	5	2	1
chr4	1201492	1203168	DMR_chr4_1201492_1203168	1.96549895857858e-65	-0.378039881448284	-0.0834971930590436	19	2	0.157894736842105
chr4	184017790	184019125	DMR_chr4_184017790_184019125	1.05767538040163e-88	0.249482871139405	0.133799404658535	5	3	1
chr1	3129005	3129969	DMR_chr1_3129005_3129969	4.37184463311384e-38	-0.149035354444355	-0.0664663993622204	7	1	0
chr4	1166528	1167860	DMR_chr4_1166528_1167860	3.50605790685407e-58	0.180092560814968	0.08314526572617	16	1	0.875
chr15	42448079	42449015	DMR_chr15_42448079_42449015	1.33133493129365e-45	0.193864334354408	0.0974905428212951	5	3	1
chr11	1319648	1321530	DMR_chr11_1319648_1321530	5.35383585355484e-106	0.427135365231806	0.124336901401207	12	3	0.833333333333333
chr16	2135250	2136400	DMR_chr16_2135250_2136400	1.95863832267922e-40	0.134923631291926	0.0999007465573252	5	3	1
chr3	128294769	128295141	DMR_chr3_128294769_128295141	3.19021896464972e-36	-0.107509796496144	-0.0719293786806321	6	1	0
chr2	227661213	227663593	DMR_chr2_227661213_227663593	5.59634481794724e-97	0.386706804860269	0.219820589977071	9	5	0.777777777777778
chr16	4731639	4732911	DMR_chr16_4731639_4732911	3.31184170971313e-40	0.212887161008645	0.0990786557811278	7	2	1
chr7	4778839	4779342	DMR_chr7_4778839_4779342	1.33757972178876e-87	0.248823961299923	0.15483508912135	6	3	1
chr11	2464822	2465491	DMR_chr11_2464822_2465491	1.9972702907031e-41	0.0925369558049492	0.0517676274840271	14	0	1
chr15	74218418	74218921	DMR_chr15_74218418_74218921	2.3886148496257e-32	-0.202303222088426	0.0276202864274868	11	0	0.909090909090909
chr12	110156245	110156459	DMR_chr12_110156245_110156459	7.04758906293751e-37	-0.259268153956774	-0.192947646002717	5	2	0
chr5	141993182	141994495	DMR_chr5_141993182_141994495	3.38953217351418e-78	0.237284219246209	0.131115964809396	5	2	0.8
chr6	1594827	1596705	DMR_chr6_1594827_1596705	4.31390624691927e-62	-0.203748077363651	-0.0783016866386639	8	3	0
chr6	31938090	31939584	DMR_chr6_31938090_31939584	1.55192303459827e-87	0.142338197465566	0.0473933455499052	26	4	0.846153846153846
chr13	114799652	114801587	DMR_chr13_114799652_114801587	1.13913870277085e-64	-0.228589768796212	0.0434194644907457	10	5	0.6
chr5	177890603	177891221	DMR_chr5_177890603_177891221	9.13217059298097e-50	0.166736331345232	0.073339875046141	5	2	1
chr1	3331987	3332705	DMR_chr1_3331987_3332705	5.95438111742578e-60	-0.22076161962519	-0.107706311940191	7	3	0
chr1	3157287	3158029	DMR_chr1_3157287_3158029	1.18191173789411e-90	0.248786657926585	0.125689641979289	6	3	1
chr11	76380605	76381450	DMR_chr11_76380605_76381450	2.28782895585715e-36	-0.224644043848782	-0.0866924851245516	10	0	0
chr14	95047591	95048102	DMR_chr14_95047591_95048102	3.60605383850555e-52	0.12880633440457	0.0667106036794208	5	2	1
chr5	34042976	34043509	DMR_chr5_34042976_34043509	5.44559801046261e-43	0.303076767908566	0.100330123189994	7	2	1
chr16	14403004	14403425	DMR_chr16_14403004_14403425	2.47381784330745e-53	0.107694057453004	0.0318585580266461	7	1	1
chr16	67427811	67428898	DMR_chr16_67427811_67428898	7.58795008919714e-54	0.248758960279968	0.167711666866529	6	3	0.833333333333333
chr17	79495006	79495664	DMR_chr17_79495006_79495664	3.90179505902481e-44	0.112003570101046	0.0622545187928733	9	1	1
chr16	1587309	1587842	DMR_chr16_1587309_1587842	3.02820037902338e-62	0.200524907645714	0.113590734030747	5	3	1
chr9	140115474	140116137	DMR_chr9_140115474_140116137	2.57506069576372e-45	0.12425110433726	0.0819691422696713	5	1	1
chr16	4714229	4714815	DMR_chr16_4714229_4714815	3.81871069713131e-44	0.317563632631602	0.167422179854519	6	2	0.833333333333333
chr17	202588	203087	DMR_chr17_202588_203087	7.4255083233297e-82	0.375165842547423	0.0974535625856826	5	1	1
chr8	97345492	97346037	DMR_chr8_97345492_97346037	4.79743903094688e-79	0.257325085249643	0.139690193584542	6	3	1
chr5	172672684	172673715	DMR_chr5_172672684_172673715	6.7787115461419e-49	-0.175637500431218	-0.0929893920369359	9	2	0
chr16	66399929	66400569	DMR_chr16_66399929_66400569	7.44103012491037e-49	-0.134283835591036	-0.0912498790229273	6	4	0
chr3	52099014	52099561	DMR_chr3_52099014_52099561	8.5359933298302e-37	0.175405168962662	0.106813072241894	6	2	1
chr18	77138240	77139296	DMR_chr18_77138240_77139296	1.06314669572358e-35	0.102956205872833	0.0489748075946701	6	2	1
chr7	138482580	138483314	DMR_chr7_138482580_138483314	1.95163311849147e-60	-0.159505133852052	-0.074584981835267	6	3	0.333333333333333
chr17	78237117	78237543	DMR_chr17_78237117_78237543	5.04013988767571e-33	-0.169701481673598	-0.112044267368751	5	1	0
chr8	16859451	16860121	DMR_chr8_16859451_16860121	4.28402152778949e-45	0.0870039054019026	0.0385834735865481	9	2	1
chr8	42623718	42623946	DMR_chr8_42623718_42623946	9.05051479514338e-44	-0.254761514291056	-0.130172658620731	5	2	0
chr5	172175321	172175855	DMR_chr5_172175321_172175855	4.63083088703425e-43	0.200973952725341	0.11147684379303	5	2	0.8
chr6	31673423	31673939	DMR_chr6_31673423_31673939	2.06696763829141e-50	-0.228256923068551	-0.169866846953403	5	2	0
chr1	39407451	39408099	DMR_chr1_39407451_39408099	3.29295156691828e-34	0.160338905894604	0.0924945881254849	6	1	1
chr7	2757342	2758116	DMR_chr7_2757342_2758116	5.25066572908268e-39	0.286650961564188	0.145005784774193	5	2	1
chr1	247275735	247276096	DMR_chr1_247275735_247276096	8.55676068496448e-34	0.133804280814558	0.0767755765390405	5	0	1
chr6	29794812	29796086	DMR_chr6_29794812_29796086	7.09014804503668e-64	0.157910795545232	0.0513883410817791	17	1	0.941176470588235
chr16	84336042	84336445	DMR_chr16_84336042_84336445	4.95782414238568e-43	0.179407019356258	0.10336914321394	5	3	1
chr10	99330447	99332289	DMR_chr10_99330447_99332289	2.33257435430185e-95	0.236117771302944	0.116095926640028	6	3	0.833333333333333
chr11	117748187	117748512	DMR_chr11_117748187_117748512	9.21501591427996e-35	0.192110401274735	0.0871844941250963	5	0	1
chr7	4169306	4169752	DMR_chr7_4169306_4169752	1.79178579444186e-40	0.147138076129484	0.114173876481989	6	2	1
chr1	8403631	8404216	DMR_chr1_8403631_8404216	2.70305498103724e-53	-0.211161989174225	-0.150594394197635	6	4	0.166666666666667
chr10	1712918	1713418	DMR_chr10_1712918_1713418	3.58237487946187e-36	0.160573877395634	0.0884565012243363	6	2	1
chr1	32041605	32042161	DMR_chr1_32041605_32042161	3.42052867565342e-40	0.100981279014002	0.0615481113527997	9	0	1
chr7	72848703	72850442	DMR_chr7_72848703_72850442	3.3731423927234e-51	0.163250947492435	0.098960046137479	5	2	1
chr12	121416315	121416796	DMR_chr12_121416315_121416796	7.38733702282949e-37	0.184769315493719	0.087038732047244	9	0	1
chr8	38964993	38965492	DMR_chr8_38964993_38965492	3.53813588634588e-40	0.126761953881605	0.0440453167864891	8	1	1
chr1	159824993	159825761	DMR_chr1_159824993_159825761	5.76797367025756e-70	0.249651568362393	0.111059012432871	7	3	1
chr22	37975941	37976725	DMR_chr22_37975941_37976725	4.26988876961728e-64	-0.324329543308478	-0.141068298348583	7	4	0.142857142857143
chr11	128561007	128563027	DMR_chr11_128561007_128563027	5.4866541931984e-86	-0.239760689405626	-0.0937934899805337	9	3	0
chr17	72619556	72620274	DMR_chr17_72619556_72620274	8.58150905002676e-54	-0.244265234937868	-0.150231053054335	5	2	0
chr12	54398518	54399591	DMR_chr12_54398518_54399591	7.16852028703502e-49	-0.239748285062151	-0.115213881050297	10	3	0.1
chr12	54402888	54403314	DMR_chr12_54402888_54403314	8.54672021236488e-48	0.135366419275723	0.0474584715868696	5	2	1
chr7	64349450	64350150	DMR_chr7_64349450_64350150	7.91686624304546e-37	0.116637717572441	0.0916066289805608	5	1	1
chr3	122640778	122641316	DMR_chr3_122640778_122641316	1.97291730103218e-49	0.0992322109470436	0.0417106465866707	6	2	1
chr20	62152632	62153431	DMR_chr20_62152632_62153431	5.20570795194255e-77	0.231963433563297	0.131466592674711	5	3	1
chr4	40752415	40753247	DMR_chr4_40752415_40753247	1.09464623009671e-67	0.178340747708665	0.0700100041518355	6	3	1
chr6	30921007	30922489	DMR_chr6_30921007_30922489	1.62638506989451e-88	-0.359005976421353	-0.109937548648704	6	3	0.5
chr7	27160276	27160960	DMR_chr7_27160276_27160960	8.27970797263362e-50	0.248152845500369	0.153991640058937	5	3	1
chr16	88832476	88832700	DMR_chr16_88832476_88832700	4.43213532214091e-43	-0.289297131432894	-0.157897897630554	6	3	0
chr4	978723	979389	DMR_chr4_978723_979389	3.52839734016247e-67	0.153878119885815	0.108722348442818	6	4	1
chr1	151825974	151826533	DMR_chr1_151825974_151826533	3.2809822889611e-65	-0.237745879396096	-0.140619882402696	5	3	0.2
chr7	29923120	29924165	DMR_chr7_29923120_29924165	1.56706269472588e-36	0.168591431126857	0.0693044586151316	8	1	1
chr12	113495386	113496053	DMR_chr12_113495386_113496053	2.20407660747632e-41	0.122679170617317	0.0826809267368283	6	2	1
chr17	80273685	80276134	DMR_chr17_80273685_80276134	5.92432215157455e-46	-0.163892530011503	-0.0589044907778122	12	3	0.25
chr10	50506317	50507214	DMR_chr10_50506317_50507214	5.59109447863742e-49	0.276047825349851	0.106309060035712	7	3	1
chr19	39826668	39826927	DMR_chr19_39826668_39826927	1.06314669572358e-35	-0.175810258231119	-0.0994482196714005	6	2	0
chr8	8748792	8749938	DMR_chr8_8748792_8749938	3.6339264875775e-70	0.176131916395653	0.0974635903346303	7	2	1
chr12	54412688	54413384	DMR_chr12_54412688_54413384	2.45610710581505e-47	0.195216259686236	0.0938992556221022	5	2	1
chr14	60974039	60974525	DMR_chr14_60974039_60974525	1.40508169943039e-31	0.0976901967284203	0.0661195195270233	6	1	1
chr5	139088813	139090314	DMR_chr5_139088813_139090314	3.35306628285217e-84	-0.274336538391944	-0.104335693771721	6	3	0.166666666666667
chr6	41338345	41340058	DMR_chr6_41338345_41340058	2.28103090547839e-86	0.151168746999069	0.0667665341520901	9	4	1
chr6	168393930	168394477	DMR_chr6_168393930_168394477	6.92710610144917e-49	-0.272916411011438	-0.123679704734197	6	3	0
chr6	40722397	40723038	DMR_chr6_40722397_40723038	5.26307820582766e-49	0.322177259821574	0.146725531634428	5	3	0.8
chr11	19371800	19372553	DMR_chr11_19371800_19372553	5.0440062902183e-37	0.329032424540731	0.0282612935904871	7	2	0.428571428571429
chr1	1228990	1229790	DMR_chr1_1228990_1229790	1.24603975770384e-49	0.183384958274527	0.0990593385458437	6	1	0.833333333333333
chr16	677526	678562	DMR_chr16_677526_678562	2.20514938634652e-46	-0.216806026159403	-0.122734345112276	6	3	0.166666666666667
chr15	96890452	96891026	DMR_chr15_96890452_96891026	7.24593725703464e-34	-0.119655105312952	-0.0927007953149466	5	1	0
chr6	30647539	30648020	DMR_chr6_30647539_30648020	1.50048419460537e-39	-0.122307581848714	-0.0966412485299864	5	3	0
chr15	32964155	32964759	DMR_chr15_32964155_32964759	5.05596782841006e-49	0.26672719139261	0.161299744961681	6	2	1
chr8	26047780	26048414	DMR_chr8_26047780_26048414	4.8176938667765e-45	0.126047563953226	0.0487873582062139	7	2	1
chr1	3146905	3148357	DMR_chr1_3146905_3148357	2.04473004511908e-46	-0.143785570743411	-0.0599443811947602	9	3	0
chr6	31088188	31088434	DMR_chr6_31088188_31088434	1.05641793280849e-41	-0.171971839336469	-0.103092042916546	5	2	0
chr5	72415429	72415998	DMR_chr5_72415429_72415998	1.15094944983137e-58	0.274071759061991	0.112941965674426	5	2	1
chr16	1070957	1071402	DMR_chr16_1070957_1071402	1.18517082411906e-39	-0.1294357157159	-0.0615392535899054	5	1	0
chr19	49055390	49055443	DMR_chr19_49055390_49055443	9.53976266438394e-33	0.191162886076453	0.116568099700178	5	1	1
chr19	3029668	3030324	DMR_chr19_3029668_3030324	5.826465749001e-42	-0.202693175435393	-0.106881424361347	5	2	0
chr6	32304143	32305145	DMR_chr6_32304143_32305145	9.62379482949991e-59	0.288179539750528	0.159364008698245	5	4	1
chr1	11713123	11714790	DMR_chr1_11713123_11714790	1.70506689750749e-120	0.366862721844485	0.0944050519116449	13	5	0.846153846153846
chr19	807147	808116	DMR_chr19_807147_808116	4.20845913674656e-103	0.338837257457296	0.148617361352926	5	3	1
chr11	66627577	66628903	DMR_chr11_66627577_66628903	2.1050986319263e-107	0.229471701756135	0.100961370607746	8	3	1
chr6	160542711	160543261	DMR_chr6_160542711_160543261	2.03728855938997e-58	-0.154100047325844	-0.0740966366281748	5	1	0
chr5	7851031	7852098	DMR_chr5_7851031_7852098	1.50136991288169e-49	0.248135928790264	0.0775023094584125	8	2	1
chr19	46001550	46001962	DMR_chr19_46001550_46001962	3.27998869306302e-38	0.0903661069305078	0.0532552695569483	5	2	1
chr2	97505275	97505787	DMR_chr2_97505275_97505787	1.1821826521922e-47	0.20210812223519	0.100564018406458	5	2	1
chr1	147781600	147782279	DMR_chr1_147781600_147782279	4.53598529706818e-35	0.0938176953398643	0.0723860879565872	5	2	1
chr4	7436199	7437027	DMR_chr4_7436199_7437027	5.47044220765042e-58	0.200422228679212	0.084476179350953	6	3	0.833333333333333
chr10	99532367	99533109	DMR_chr10_99532367_99533109	1.03913581893407e-59	-0.194318998035533	-0.0954119257758116	6	1	0
chr16	11367114	11367916	DMR_chr16_11367114_11367916	9.18920193215811e-56	0.144290606184983	0.0844952638105032	7	3	1
chr5	40680670	40682333	DMR_chr5_40680670_40682333	5.88207650044213e-53	-0.288997142634809	-0.103301893460006	6	2	0.166666666666667
chr17	59539251	59540267	DMR_chr17_59539251_59540267	6.64409995297958e-39	0.183495648943942	0.0908207133984436	7	2	0.857142857142857
chr15	77286948	77287899	DMR_chr15_77286948_77287899	2.78680202783174e-60	0.181781320902085	0.0854652939890222	7	3	0.857142857142857
chr1	7844446	7845237	DMR_chr1_7844446_7845237	1.15542336217654e-60	0.260661501822434	0.120288452435574	7	3	0.857142857142857
chr5	115299071	115299828	DMR_chr5_115299071_115299828	1.08635370528583e-43	0.159549226771172	0.0968029381112519	5	1	1
chr2	220361916	220362242	DMR_chr2_220361916_220362242	3.19648776461016e-33	0.140390590707177	0.0750378832388696	6	0	1
chr10	11783794	11785161	DMR_chr10_11783794_11785161	2.63254061832213e-42	0.202678325527422	0.0708575683750009	12	4	0.916666666666667
chr7	28319343	28319676	DMR_chr7_28319343_28319676	4.93212127797284e-46	0.197943405988593	0.138066892423857	5	1	1
chr17	71257980	71259036	DMR_chr17_71257980_71259036	2.678920309432e-84	0.329927666486125	0.12169086430113	6	3	1
chr6	33282313	33283849	DMR_chr6_33282313_33283849	1.65491468545696e-83	0.136055954503962	0.0302122296523405	36	1	0.777777777777778
chr6	31867945	31869443	DMR_chr6_31867945_31869443	9.98417154298672e-107	0.348059738134496	0.0379652075691447	25	3	0.48
chr4	109092312	109093644	DMR_chr4_109092312_109093644	2.26652993313843e-100	-0.237111065256866	-0.0780462173020276	11	2	0
chr4	174451954	174452612	DMR_chr4_174451954_174452612	3.94412942519808e-61	0.202695562858915	0.104024400174944	6	3	1
chr2	174889929	174890849	DMR_chr2_174889929_174890849	1.10366594964325e-47	-0.191398971511781	-0.106274455274923	6	1	0.166666666666667
chr3	50402751	50403312	DMR_chr3_50402751_50403312	2.83766498884191e-50	0.161389033272778	0.08522640937097	5	2	1
chr7	116138462	116140267	DMR_chr7_116138462_116140267	9.05324462744737e-136	0.155588637820058	0.0450669391668359	14	5	0.857142857142857
chr11	1891699	1892608	DMR_chr11_1891699_1892608	7.38150561947803e-37	0.144139728001177	0.0612061062780437	13	0	1
chr11	77773924	77775044	DMR_chr11_77773924_77775044	2.43262775582359e-70	0.317003878109894	0.150122113566606	5	3	0.8
chr20	35274570	35275274	DMR_chr20_35274570_35275274	1.78382605474554e-35	-0.189978743321399	-0.0581328304233281	8	1	0.25
chr3	50303757	50304424	DMR_chr3_50303757_50304424	2.8223877226945e-71	0.261538054633361	0.101884987890083	7	3	1
chr1	116710227	116710943	DMR_chr1_116710227_116710943	1.08226971912309e-51	0.144473447578745	0.0936033456469526	5	2	1
chr17	19976569	19977156	DMR_chr17_19976569_19977156	2.42742942218575e-42	-0.252944929968514	-0.104573010758461	5	2	0
chr8	145725402	145726136	DMR_chr8_145725402_145726136	1.52369981654984e-44	0.224338538076355	0.11276411101685	5	2	1
chr6	154360344	154360894	DMR_chr6_154360344_154360894	3.23520077436574e-35	0.0693154705450008	0.0313522750160956	7	1	1
chr1	45278971	45279684	DMR_chr1_45278971_45279684	1.09513824057805e-50	0.275301966549484	0.119345259339058	6	2	1
chr2	201981395	201982439	DMR_chr2_201981395_201982439	1.17395456908933e-87	-0.26749655912873	-0.0728330520592946	8	2	0
chr2	242605362	242606353	DMR_chr2_242605362_242606353	6.94554902285409e-52	-0.324673778853318	-0.0838764179077848	6	2	0.5
chr3	178978849	178979342	DMR_chr3_178978849_178979342	7.61014810036523e-37	0.269787404379998	0.0934339501984291	6	2	0.833333333333333
chr20	62738197	62738358	DMR_chr20_62738197_62738358	2.20763437646309e-33	0.105758993590935	0.0712532214152678	5	0	1
chr11	67810742	67811641	DMR_chr11_67810742_67811641	4.4400218181846e-50	-0.115295989186632	-0.0880194356983895	5	2	0
chr3	12200427	12201096	DMR_chr3_12200427_12201096	2.69927061725082e-40	0.1558731269661	0.0655411129385798	5	2	1
chr22	41956810	41957443	DMR_chr22_41956810_41957443	4.0446183694187e-46	0.202701822273353	0.0591837723848989	5	1	1
chr8	38831148	38832728	DMR_chr8_38831148_38832728	5.95516478868093e-67	-0.352066740824678	0.0475568229062303	8	4	0.625
chr12	49740639	49741245	DMR_chr12_49740639_49741245	5.0687986931107e-37	-0.167312388188967	-0.0607154622190088	11	0	0
chr17	3461140	3462255	DMR_chr17_3461140_3462255	1.03617237566921e-94	-0.280253845276446	-0.133866398718614	6	2	0
chr6	30038754	30039801	DMR_chr6_30038754_30039801	5.06676794260632e-41	0.0920832190181228	0.0272482635463002	37	0	0.891891891891892
chr10	99734416	99735202	DMR_chr10_99734416_99735202	1.39319464768979e-41	0.164651856521311	0.0966693665117691	8	1	1
chr3	113160071	113160821	DMR_chr3_113160071_113160821	3.51121919079837e-58	0.149233988599917	0.0786067477762227	10	3	1
chr22	20236751	20237341	DMR_chr22_20236751_20237341	9.31190469407707e-38	-0.151466097842051	-0.0747521018451488	7	2	0.142857142857143
chr10	120354627	120355756	DMR_chr10_120354627_120355756	5.81075114763774e-35	0.0833185884913473	0.0274001981324818	12	0	0.916666666666667
chr6	33287520	33289280	DMR_chr6_33287520_33289280	4.43009410063025e-90	-0.283789794022055	-0.0539326299020018	39	5	0.17948717948718
chr6	32050905	32051108	DMR_chr6_32050905_32051108	7.81405227348295e-31	0.0864673446807799	0.0673080936219578	5	0	1
chr14	105779532	105780137	DMR_chr14_105779532_105780137	1.49655578712621e-42	0.158225863392709	0.0959495053473899	6	2	1
chr4	148401273	148402408	DMR_chr4_148401273_148402408	1.69238804857971e-67	-0.337834628338464	-0.126940608876548	10	4	0.2
chr11	70516558	70517411	DMR_chr11_70516558_70517411	5.06579954815685e-74	0.232793450644541	0.0916389520421476	8	3	0.875
chr17	40259264	40260398	DMR_chr17_40259264_40260398	3.32022107570592e-76	0.234493661371173	0.144243934386191	6	4	0.833333333333333
chr12	57915555	57916109	DMR_chr12_57915555_57916109	8.43924472049693e-67	0.209424611512721	0.112309296703913	5	2	1
chr6	41438307	41439456	DMR_chr6_41438307_41439456	7.00962608914169e-45	-0.299331350980448	-0.15008271326937	5	2	0
chr2	130940427	130941423	DMR_chr2_130940427_130941423	8.8357524211877e-37	0.300561193575035	0.0968201277580761	6	2	1
chr17	43324895	43325791	DMR_chr17_43324895_43325791	2.05519041273117e-48	0.237300856602632	0.0585192971950642	7	1	1
chr7	150745278	150746006	DMR_chr7_150745278_150746006	4.62459619582108e-40	0.142446766271047	0.0760213230791768	8	2	0.875
chr6	32974517	32975702	DMR_chr6_32974517_32975702	5.33916794357985e-42	-0.137529469354536	-0.0445754745895922	17	0	0
chr1	2827798	2828244	DMR_chr1_2827798_2828244	5.46128126129175e-38	-0.118920883970688	-0.0631614094991751	6	2	0.166666666666667
chr2	71787501	71787827	DMR_chr2_71787501_71787827	5.1587666994769e-34	0.16312926399589	0.118919203923191	5	2	1
chr2	235405968	235406540	DMR_chr2_235405968_235406540	2.73822076007793e-45	0.151907845351764	0.0810762674685559	5	2	1
chr21	36421467	36421955	DMR_chr21_36421467_36421955	3.21711270637591e-65	-0.241460696322745	-0.1196260323755	6	2	0
chr17	40699809	40700858	DMR_chr17_40699809_40700858	4.66470986896992e-59	0.176227885804886	0.102708677527728	5	2	1
chr6	26225258	26225989	DMR_chr6_26225258_26225989	1.29043142556463e-56	0.123597833876722	0.0530386453190131	7	2	0.857142857142857
chr4	186559938	186560403	DMR_chr4_186559938_186560403	3.00552851684459e-38	-0.180917312205162	-0.120124025827978	5	2	0
chr2	136743411	136743698	DMR_chr2_136743411_136743698	9.51698053806098e-40	0.184703561490827	0.048921504228347	5	1	1
chr3	111577634	111577981	DMR_chr3_111577634_111577981	3.09661296453122e-38	0.177964766631532	0.0732769217465449	6	1	1
chr20	39994857	39996177	DMR_chr20_39994857_39996177	6.54787851337002e-57	0.0961694544731999	0.0402498768176656	10	2	1
chr11	44332332	44333192	DMR_chr11_44332332_44333192	1.17850088449976e-78	0.206698210624336	0.0679145500622342	31	1	0.935483870967742
chr8	143858791	143859990	DMR_chr8_143858791_143859990	6.62014320687928e-184	0.357575339955636	0.130967568328266	14	6	0.785714285714286
chr2	231191662	231191916	DMR_chr2_231191662_231191916	1.36662661342841e-51	-0.239899819967661	-0.121146282738604	5	2	0
chr11	64135650	64136263	DMR_chr11_64135650_64136263	1.03728763197164e-35	0.0748369633590729	0.0304307464358132	11	1	0.909090909090909
chr17	80197360	80197898	DMR_chr17_80197360_80197898	8.22941076697202e-68	0.261932875236321	0.115462731784099	6	2	1
chr1	13909161	13909821	DMR_chr1_13909161_13909821	8.91186818550605e-56	0.194185223438718	0.089629221072244	5	2	1
chr16	89763967	89764314	DMR_chr16_89763967_89764314	3.7350867646117e-31	0.106603028427246	0.058239019928196	5	2	1
chr6	31838402	31839025	DMR_chr6_31838402_31839025	1.55965608215674e-36	-0.105272852586608	-0.0229785499260866	14	1	0.357142857142857
chr13	112720171	112720565	DMR_chr13_112720171_112720565	3.26918457684539e-37	0.0608737860442419	0.0400175441317521	6	2	1
chr1	16345491	16346434	DMR_chr1_16345491_16346434	1.47207261959652e-54	0.164598866184481	0.0864535410098856	5	2	1
chr8	22089400	22089778	DMR_chr8_22089400_22089778	4.04469557995883e-38	0.140325110776775	0.0669899564661606	5	2	1
chr3	118864587	118865365	DMR_chr3_118864587_118865365	6.74584578626763e-35	0.200045745325473	-0.025130226442237	14	1	0.214285714285714
chr19	11471954	11472731	DMR_chr19_11471954_11472731	8.67505316548825e-67	0.38528153478008	0.211794441712353	5	3	0.8
chr14	54422925	54424149	DMR_chr14_54422925_54424149	3.12243565670001e-120	-0.30881312008036	-0.142938664883332	6	3	0
chr11	87908558	87908938	DMR_chr11_87908558_87908938	1.83238186606597e-34	0.102073932621046	0.0331293690333157	9	1	1
chr14	101908752	101909021	DMR_chr14_101908752_101909021	2.41551728524697e-34	-0.288680605110992	-0.163057804092918	5	1	0
chr7	4859125	4859763	DMR_chr7_4859125_4859763	2.6270303449418e-95	0.200500118550144	0.082911550069288	6	2	0.833333333333333
chr1	35441734	35442963	DMR_chr1_35441734_35442963	1.95793432751536e-46	0.119912940830657	0.0697363228906272	7	2	1
chr4	1107202	1107983	DMR_chr4_1107202_1107983	2.31085177917139e-60	0.228222188109614	0.0818894578512673	8	3	1
chr6	25652381	25652407	DMR_chr6_25652381_25652407	1.34124827428683e-30	0.0673935508078222	0.0292460915762773	6	0	1
chr11	67290850	67291531	DMR_chr11_67290850_67291531	7.53345367224093e-63	-0.211648046777568	-0.0871162540488338	7	2	0.285714285714286
chr7	2143886	2144767	DMR_chr7_2143886_2144767	7.70249937194466e-63	-0.210324690574123	-0.0776654253744096	5	2	0.4
chr6	168856817	168858319	DMR_chr6_168856817_168858319	1.58397072752277e-72	0.229053285165073	0.0942645321995549	7	4	0.857142857142857
chr1	95698378	95699313	DMR_chr1_95698378_95699313	1.29517731242136e-49	0.0899188514702903	0.0407343426496093	7	2	0.857142857142857
chr19	18284120	18284450	DMR_chr19_18284120_18284450	1.24991542308872e-43	-0.141827187630018	-0.0670056096112717	6	1	0
chr17	6658706	6659199	DMR_chr17_6658706_6659199	5.97417653873884e-36	-0.142329299341516	-0.0638152988834165	7	1	0
chr6	1388806	1389367	DMR_chr6_1388806_1389367	6.11962209872996e-40	-0.228532331372474	-0.140155759193278	5	1	0
chr2	182320901	182322058	DMR_chr2_182320901_182322058	3.72339187591925e-75	0.170234624111945	0.068961806111148	8	3	0.875
chr11	70281091	70282789	DMR_chr11_70281091_70282789	8.54001364059402e-52	0.323853331045825	0.072511768235959	12	4	0.5
chr17	19648414	19649293	DMR_chr17_19648414_19649293	1.11870543704271e-46	-0.233248087174933	-0.0550659493459684	12	3	0.083333333333333
chr20	3712795	3713506	DMR_chr20_3712795_3713506	6.87306715832555e-55	0.176415828331295	0.0851837365990237	6	3	1
chr7	27260102	27260585	DMR_chr7_27260102_27260585	8.69835722317479e-36	-0.245016012980604	-0.13759025226245	6	1	0.166666666666667
chr11	115530547	115531299	DMR_chr11_115530547_115531299	1.16950657117942e-57	0.306807117987858	0.153158750166001	7	3	0.857142857142857
chr4	57547347	57548093	DMR_chr4_57547347_57548093	7.68120693951222e-51	0.183776295496117	0.0547031450019329	7	2	0.857142857142857
chr17	48278778	48279265	DMR_chr17_48278778_48279265	8.8091177687851e-44	-0.172053277688608	-0.0483725964963658	9	2	0.111111111111111
chr12	48398320	48399493	DMR_chr12_48398320_48399493	1.2552748482294e-164	0.287954718440073	0.0741731679552921	12	5	0.833333333333333
chr7	1135190	1136568	DMR_chr7_1135190_1136568	1.57741493792975e-58	0.333963247640857	0.153637034274764	6	2	1
chr21	43098516	43099365	DMR_chr21_43098516_43099365	3.01431230410344e-107	0.231817803637274	0.0996546400553777	6	2	0.833333333333333
chr6	71012391	71013139	DMR_chr6_71012391_71013139	6.77549606015293e-37	0.176389078222744	0.0927601764376485	5	1	1
chr14	105126275	105126697	DMR_chr14_105126275_105126697	3.05967481090685e-38	-0.111535568012455	-0.0717030560241245	5	1	0
chr11	67774728	67776123	DMR_chr11_67774728_67776123	1.22419643188147e-79	-0.155610376629782	-0.0539437219768312	7	1	0.142857142857143
chr3	13008096	13009509	DMR_chr3_13008096_13009509	2.72770219667849e-102	-0.146905451636052	-0.0462825984145892	13	6	0.230769230769231
chr12	57618943	57620054	DMR_chr12_57618943_57620054	2.87548543872347e-63	-0.185994893001908	-0.102030027851778	8	3	0.25
chr19	10958336	10959157	DMR_chr19_10958336_10959157	1.74152453506657e-46	0.110108601161751	0.0497076288427389	7	2	1
chr7	73241729	73242574	DMR_chr7_73241729_73242574	2.26722587793387e-52	0.194217984860702	0.0820983713470076	5	2	0.8
chr17	79057830	79059375	DMR_chr17_79057830_79059375	5.36832157266438e-127	0.24265368807813	0.126172626522788	6	3	0.833333333333333
chr10	695301	697055	DMR_chr10_695301_697055	2.34914364391859e-283	0.50095576664862	0.128257477443672	11	5	0.909090909090909
chr1	60539135	60539932	DMR_chr1_60539135_60539932	1.99608695575091e-45	0.202066008677938	0.0909949216709681	9	2	1
chr7	608820	610337	DMR_chr7_608820_610337	2.47588137398798e-130	0.370547952419288	0.183048949362853	7	4	1
chr1	119532093	119532925	DMR_chr1_119532093_119532925	8.71880898768036e-82	-0.112779467939974	-0.041238521741223	12	3	0.083333333333333
chr11	69454423	69455457	DMR_chr11_69454423_69455457	8.27389189797322e-72	-0.246771668441502	-0.0486800099653682	17	2	0.176470588235294
chr5	172756776	172757702	DMR_chr5_172756776_172757702	4.37429251292397e-69	0.203719099612027	0.081834396259517	5	3	1
chr1	205473222	205473547	DMR_chr1_205473222_205473547	3.09869300735597e-40	0.257907195303361	0.139346290119871	5	2	0.8
chr11	108408907	108409365	DMR_chr11_108408907_108409365	1.32786194261273e-35	0.158047479094305	0.0933470917356549	6	1	1
chr10	77155143	77155697	DMR_chr10_77155143_77155697	1.63612438044398e-38	0.0831922408678217	0.0502025001393362	5	2	1
chr3	131080235	131080755	DMR_chr3_131080235_131080755	5.09278800973972e-34	0.109546964810858	0.0442172066032735	7	2	0.857142857142857
chr3	42699933	42700585	DMR_chr3_42699933_42700585	1.4904944828657e-39	-0.131897996814504	-0.056599936141115	7	2	0.285714285714286
chr2	239924551	239925770	DMR_chr2_239924551_239925770	3.1179360482424e-59	-0.260472745232972	-0.135778010916988	5	3	0.2
chr6	30850543	30851638	DMR_chr6_30850543_30851638	1.01531805798352e-44	0.227156887363076	0.0581691407054627	15	1	0.933333333333333
chr12	124856376	124856981	DMR_chr12_124856376_124856981	2.7162285056319e-50	0.227416177506415	0.145582786789041	5	3	0.8
chr20	47896448	47897451	DMR_chr20_47896448_47897451	1.78162895244997e-57	0.17204333923413	0.0692678865088076	8	3	0.875
chr12	111127533	111128247	DMR_chr12_111127533_111128247	4.67079247023275e-56	0.223186514286041	0.110625394685315	5	2	1
chr6	31767033	31767888	DMR_chr6_31767033_31767888	2.19275828224424e-95	-0.282993220120846	-0.128160064276723	5	2	0
chr14	90042201	90042580	DMR_chr14_90042201_90042580	1.05715571216703e-44	0.304744505296514	0.1212328137239	5	2	1
chr19	52222198	52223099	DMR_chr19_52222198_52223099	6.18633247352064e-59	0.301891517052327	0.147892301058639	5	2	1
chr12	49363748	49364426	DMR_chr12_49363748_49364426	7.03341433699622e-53	0.185796253562651	0.0730492782602257	5	3	1
chr6	1578078	1578330	DMR_chr6_1578078_1578330	5.2317882656314e-82	0.188795911021459	0.0844466540334155	5	3	1
chr3	52569026	52569752	DMR_chr3_52569026_52569752	4.64751154020693e-49	0.18799573769984	0.108238144623553	5	1	1
chr2	45170322	45171621	DMR_chr2_45170322_45171621	5.74189376991872e-77	-0.191916851373635	-0.0890323536311435	8	3	0.125
chr15	51387571	51388426	DMR_chr15_51387571_51388426	2.99839557802538e-73	0.177856315436355	0.0898536686062464	6	3	0.833333333333333
chr11	45717449	45719244	DMR_chr11_45717449_45719244	2.05619553795973e-138	0.266952828753085	0.067536883799746	14	4	0.714285714285714
chr6	166944191	166944768	DMR_chr6_166944191_166944768	2.45610710581505e-47	-0.236202816830454	-0.121576602822994	5	3	0
chr1	91184770	91185922	DMR_chr1_91184770_91185922	1.19827451921365e-45	0.137649051722831	0.0458947387774956	9	1	1
chr10	102890038	102890886	DMR_chr10_102890038_102890886	1.50403276282042e-49	0.136313017850467	0.0737575301548045	5	3	0.8
chr11	76858648	76859010	DMR_chr11_76858648_76859010	2.66863310115236e-32	0.0919807396392557	0.0648130992445733	5	2	1
chr1	26233035	26233709	DMR_chr1_26233035_26233709	8.45977376606151e-51	0.10665136884912	0.0432298313988615	12	2	0.75
chr10	73847963	73849124	DMR_chr10_73847963_73849124	7.16554734651558e-47	0.11025393129519	0.038410551314338	13	2	0.769230769230769
chr5	16784775	16785135	DMR_chr5_16784775_16785135	2.68127102009007e-34	-0.118417096898151	-0.0624767816949086	5	1	0
chr1	6321181	6321737	DMR_chr1_6321181_6321737	1.07931039298587e-51	-0.117528115975502	-0.0503358754915299	7	3	0.142857142857143
chr10	4868328	4868512	DMR_chr10_4868328_4868512	6.26657137838744e-32	0.109836378832303	0.0510916368677431	7	1	1
chr2	242165230	242165518	DMR_chr2_242165230_242165518	1.1280240944376e-33	0.126712070047228	0.0628248247268765	5	1	1
chr1	60280716	60281077	DMR_chr1_60280716_60281077	4.87202014922995e-39	0.11882690790482	0.051095839051131	5	1	0.8
chr6	30041727	30044259	DMR_chr6_30041727_30044259	2.87235774346899e-118	0.158246194793399	0.023624767752955	43	7	0.86046511627907
chr15	41803428	41804283	DMR_chr15_41803428_41804283	2.83487987973575e-44	0.114183276765929	0.0627085250170206	5	2	1
chr6	32041031	32041613	DMR_chr6_32041031_32041613	1.38126826052361e-44	-0.0689977000428286	-0.0400575993153091	7	1	0
chr2	38304517	38304804	DMR_chr2_38304517_38304804	4.83317346333861e-47	0.220240703435939	0.100224123397363	5	3	0.8
chr14	101191797	101192634	DMR_chr14_101191797_101192634	2.93667595920754e-55	-0.146149481159532	-0.0480527527478089	12	3	0.083333333333333
chr10	98031125	98031750	DMR_chr10_98031125_98031750	9.41217598177718e-70	-0.340532038709537	-0.16402176658425	5	3	0.2
chr6	31130221	31130548	DMR_chr6_31130221_31130548	1.49536419135788e-40	0.165114709538754	0.0703279741394391	11	1	1
chr3	181428046	181428697	DMR_chr3_181428046_181428697	8.99676216309282e-37	0.126458199554826	0.0336720774598816	15	0	0.8
chr10	11504794	11505765	DMR_chr10_11504794_11505765	5.7784307325708e-67	0.328039191886688	0.0807530554367324	7	2	1
chr10	112258544	112259695	DMR_chr10_112258544_112259695	1.93630460199801e-46	-0.212794332453323	-0.0918320677716775	5	2	0
chr20	36157008	36157764	DMR_chr20_36157008_36157764	4.43486058955052e-76	-0.182886191580263	-0.0687116120236422	8	3	0.125
chr5	137224213	137225191	DMR_chr5_137224213_137225191	6.94468829475569e-97	0.310455254179936	0.104643090673003	6	1	1
chr12	6486639	6487080	DMR_chr12_6486639_6487080	2.14593248952144e-32	-0.218711680692582	-0.102983762257389	5	1	0
chr11	61159602	61160047	DMR_chr11_61159602_61160047	2.60826977442743e-40	0.180897242739626	0.0628165766262312	8	2	0.875
chr6	30159510	30160580	DMR_chr6_30159510_30160580	5.50888111964411e-51	-0.167381977776598	-0.0608103241191643	9	2	0.111111111111111
chr15	75018674	75019376	DMR_chr15_75018674_75019376	3.94477752762452e-84	0.245415452182962	0.0448831833884281	17	1	0.882352941176471
chr5	140856971	140857941	DMR_chr5_140856971_140857941	3.0649581841352e-45	-0.150309815420983	-0.0458341360143429	7	1	0.285714285714286
chr16	87738623	87739453	DMR_chr16_87738623_87739453	9.67929646187329e-104	0.244225520598022	0.0937177006922053	7	4	0.714285714285714
chr6	32977708	32978775	DMR_chr6_32977708_32978775	2.26250056038429e-45	-0.113864990270679	-0.041744932197872	17	1	0.117647058823529
chr1	19665070	19665757	DMR_chr1_19665070_19665757	2.57968643186739e-64	0.30305708171017	0.10559330138531	6	2	0.833333333333333
chr6	31138611	31139359	DMR_chr6_31138611_31139359	6.73901373491586e-42	-0.123657687715734	-0.0063116778636552	8	1	0.625
chr11	70559053	70559570	DMR_chr11_70559053_70559570	2.06579705270359e-56	-0.175763685275172	-0.0624265558125197	5	2	0.4
chr6	30069609	30071067	DMR_chr6_30069609_30071067	9.61122553226443e-90	-0.258003626868844	-0.0448547833517603	26	2	0.153846153846154
chr7	45927824	45928326	DMR_chr7_45927824_45928326	2.56751228990998e-42	0.0993880183272906	0.0429444361913059	7	2	0.857142857142857
chr5	139283051	139283681	DMR_chr5_139283051_139283681	2.88526302863761e-52	0.213265841841832	0.061160546903061	6	1	0.833333333333333
chr17	48070354	48073423	DMR_chr17_48070354_48073423	4.67071776468231e-73	-0.311590921574499	-0.0401340834805833	15	3	0.333333333333333
chr3	32023056	32023996	DMR_chr3_32023056_32023996	2.56905779169834e-45	0.176466818615489	0.048692149338268	11	1	0.909090909090909
chr12	130647289	130648987	DMR_chr12_130647289_130648987	1.9804758719842e-81	0.168593685086539	0.106133293502206	6	3	0.833333333333333
chr14	73958272	73958888	DMR_chr14_73958272_73958888	1.19073334483814e-110	0.246053421117	0.0636592959670302	5	2	1
chr1	229406360	229406934	DMR_chr1_229406360_229406934	1.82395748926308e-53	0.187336360603658	0.0659697254905172	7	3	1
chr8	65491906	65492936	DMR_chr8_65491906_65492936	6.48065364521557e-66	-0.0836246038855467	-0.0164788665105877	13	2	0.076923076923077
chr3	99594893	99595254	DMR_chr3_99594893_99595254	3.75894163769667e-45	-0.171158627516664	-0.0524680647109641	6	1	0
chr1	24645917	24646392	DMR_chr1_24645917_24646392	4.2386392015393e-36	0.0825630121026799	0.0356070559053678	7	2	0.857142857142857
chr17	79520615	79521089	DMR_chr17_79520615_79521089	5.70310273292895e-35	-0.149087486662788	-0.0529806830241204	5	2	0
chr16	86598792	86599468	DMR_chr16_86598792_86599468	1.25916880875569e-47	0.192061382677741	0.121294384728075	6	1	0.833333333333333
chr6	28554373	28555664	DMR_chr6_28554373_28555664	3.56331031856048e-43	0.114655574530193	0.0148247789596503	28	0	0.857142857142857
chr4	941966	942705	DMR_chr4_941966_942705	1.89186557787673e-65	0.39861136783741	0.113514825043289	5	1	1
chr10	125803767	125804378	DMR_chr10_125803767_125804378	1.26588172285301e-48	-0.227556554104516	-0.0965967025906468	5	2	0.4
chr6	32945317	32946062	DMR_chr6_32945317_32946062	9.77680566248375e-47	0.123528916503615	0.0524991115663607	8	2	0.875
chr5	537349	537906	DMR_chr5_537349_537906	1.72519041487695e-34	0.214429398338354	0.0698960518712939	5	2	0.6
chr3	120003292	120003884	DMR_chr3_120003292_120003884	4.36905802066572e-42	0.28996413378887	0.0952026377986959	6	1	1
chr10	21463412	21464258	DMR_chr10_21463412_21464258	1.46692647213161e-103	0.28889712113044	0.126648295533656	5	2	0.6
chr22	50656772	50657907	DMR_chr22_50656772_50657907	3.84249720536205e-44	0.231322687969425	0.0953664223883716	5	2	0.8
chr8	27182871	27183873	DMR_chr8_27182871_27183873	2.57970772338254e-91	-0.316641936992902	-0.0559935347882828	8	2	0.25
chr15	89180799	89182135	DMR_chr15_89180799_89182135	4.25933124668798e-75	0.209637012568565	0.0746142251693057	7	2	1
chr3	46718369	46719625	DMR_chr3_46718369_46719625	4.34128463939537e-83	-0.23675358304327	-0.131308501281568	5	3	0.2
chr22	45608686	45609421	DMR_chr22_45608686_45609421	2.63859897867071e-154	-0.343869065969545	-0.124163091469308	5	2	0.4
chr11	45825356	45825896	DMR_chr11_45825356_45825896	1.87073632561342e-41	0.137513470396724	0.0694407057008205	10	0	0.9
chr4	3374483	3375144	DMR_chr4_3374483_3375144	1.68245427225585e-37	-0.180283531389101	-0.0767707051287738	5	2	0
chr4	77356008	77356416	DMR_chr4_77356008_77356416	3.78283713300163e-38	-0.181119038518201	-0.110289553093526	5	3	0.2
chr7	2069790	2070409	DMR_chr7_2069790_2070409	3.42998740087457e-52	0.27778868710388	0.136847541801967	5	2	1
chr20	36149185	36149656	DMR_chr20_36149185_36149656	5.14050750500354e-33	-0.0928197736626249	-0.0731049447759766	8	0	0
chr2	97174709	97175311	DMR_chr2_97174709_97175311	3.81260675873526e-41	0.161443176690266	0.05930303550853	6	1	1
chr6	31598513	31599211	DMR_chr6_31598513_31599211	9.85716842492813e-38	0.136151498071294	0.0538623512838436	6	1	0.833333333333333
chr11	63753020	63753438	DMR_chr11_63753020_63753438	1.05967623997625e-32	-0.118134714656724	-0.0537879127095469	8	1	0
chr3	139258295	139259435	DMR_chr3_139258295_139259435	8.21382044477627e-70	-0.193108337296692	-0.06098370105726	10	3	0.3
chr5	67483475	67484008	DMR_chr5_67483475_67484008	1.01000624691586e-40	0.156466025473027	0.0792313037367313	5	1	1
chr11	111410960	111411199	DMR_chr11_111410960_111411199	1.38680065711885e-32	0.0864074672218088	0.0458461822372567	5	1	1
chr10	21783091	21783930	DMR_chr10_21783091_21783930	1.38139776841631e-111	0.239955956036472	0.0973519776249602	7	3	1
chr3	48471218	48471901	DMR_chr3_48471218_48471901	1.02427555772232e-45	0.142011435205695	0.07439203808074	8	2	1
chr17	72527515	72528386	DMR_chr17_72527515_72528386	4.44233414164378e-62	-0.343245276098964	-0.105987201541917	6	2	0.166666666666667
chr1	166039444	166039918	DMR_chr1_166039444_166039918	1.7197442619465e-45	0.315450800939805	0.144485480090826	5	2	0.8
chr2	111876008	111877177	DMR_chr2_111876008_111877177	4.7331793429428e-57	0.158997381101326	0.0973032982745685	5	2	1
chr1	2284179	2285178	DMR_chr1_2284179_2285178	9.57602837041857e-51	0.233218973337423	0.0888687692425969	6	2	0.833333333333333
chr1	94703079	94704178	DMR_chr1_94703079_94704178	2.33744265183423e-64	0.0946016446841654	0.035871304431727	12	4	1
chr16	1429719	1430367	DMR_chr16_1429719_1430367	2.70769703924034e-38	0.217753550282127	0.0588672131902744	8	1	1
chr12	13043502	13043900	DMR_chr12_13043502_13043900	2.69408584004477e-43	0.170638927158337	0.0549775878943174	6	1	0.833333333333333
chr17	79030539	79031550	DMR_chr17_79030539_79031550	3.28293972262875e-43	-0.129421774474488	-0.0643925177453999	7	1	0.142857142857143
chr11	61322255	61323413	DMR_chr11_61322255_61323413	1.98164972655315e-38	0.116874311395917	0.0550120860328343	7	2	0.857142857142857
chr16	85517170	85517684	DMR_chr16_85517170_85517684	3.20675094054146e-33	0.118107351248567	0.0418774932021651	7	1	0.857142857142857
chr16	1843424	1844152	DMR_chr16_1843424_1844152	2.53225405741659e-38	0.126066690859417	0.0586468578799518	8	1	0.875
chr17	76975944	76976357	DMR_chr17_76975944_76976357	4.7411421750899e-42	-0.169053593099072	-0.0641143113260739	7	1	0.142857142857143
chr13	33589621	33590083	DMR_chr13_33589621_33590083	2.66888603759623e-34	0.141458813173355	0.0828748396984265	5	2	1
chr6	30581820	30582416	DMR_chr6_30581820_30582416	1.4026101463428e-35	0.158233793760909	0.0601711830181612	6	1	1
chr6	32179567	32180948	DMR_chr6_32179567_32180948	3.9350469290516e-70	0.316201696716679	0.0615731038726507	9	2	0.555555555555556
chr22	36648404	36649144	DMR_chr22_36648404_36649144	1.90635091469793e-90	-0.284539006251985	-0.117845408148588	7	3	0.285714285714286
chr11	61062665	61063144	DMR_chr11_61062665_61063144	4.24716567098761e-51	0.125829056155161	0.0388213038825336	11	2	1
chr15	45028083	45028595	DMR_chr15_45028083_45028595	4.2014467887903e-44	-0.163840662926342	-0.0980256248062521	5	2	0
chr3	105086573	105087242	DMR_chr3_105086573_105087242	2.22584469203131e-43	-0.18526435148023	-0.0714129004965534	5	3	0
chr11	1673436	1674770	DMR_chr11_1673436_1674770	6.48425915253636e-71	0.189447778960292	0.0617620699092596	11	3	0.818181818181818
chr14	24777708	24778279	DMR_chr14_24777708_24778279	7.13768942150123e-61	0.199946743798848	0.0940382138419258	5	2	0.8
chr12	107974539	107974897	DMR_chr12_107974539_107974897	1.28679793785028e-33	0.132230927177774	0.0709062473178666	6	0	1
chr12	772529	772982	DMR_chr12_772529_772982	1.80078146731156e-39	0.119788540509163	0.0361080504109419	5	1	0.6
chr7	25896724	25898296	DMR_chr7_25896724_25898296	4.62727870002076e-85	0.194702315095139	0.0300771255458803	13	3	0.384615384615385
chr2	102090979	102091656	DMR_chr2_102090979_102091656	2.0798738080766e-79	-0.196314005343028	-0.0390296324466783	12	1	0.083333333333333
chr4	74864165	74865502	DMR_chr4_74864165_74865502	1.87106482666564e-111	0.24388271518659	0.0833652967264499	8	4	0.875
chr7	70061064	70061616	DMR_chr7_70061064_70061616	1.01356410171658e-70	0.241601206970482	0.0809904801316615	5	2	1
chr11	1028291	1029084	DMR_chr11_1028291_1029084	1.58324736243378e-81	-0.216614817742712	-0.102071852581083	5	2	0.4
chr11	70256556	70257149	DMR_chr11_70256556_70257149	8.980821244195e-70	0.305823099745932	0.0961111825886005	5	2	0.8
chr17	49242163	49243582	DMR_chr17_49242163_49243582	3.08137092921616e-83	0.16173829670986	0.0629622097489298	12	3	0.75
chr12	25054873	25055262	DMR_chr12_25054873_25055262	5.12592112849295e-43	0.176214496183573	0.0750186444607774	5	2	0.8
chr7	2205249	2205745	DMR_chr7_2205249_2205745	8.14863719595522e-77	-0.169185950840967	-0.0744303311541542	5	2	0.2
chr6	31542740	31543686	DMR_chr6_31542740_31543686	4.87980301653812e-51	-0.249979821209177	-0.0786026432931403	13	2	0
chr13	100641900	100642487	DMR_chr13_100641900_100642487	3.35094838470815e-35	-0.0995182166988632	-0.0387131191879451	6	1	0.166666666666667
chr16	4012997	4014161	DMR_chr16_4012997_4014161	9.9740640139568e-59	0.147490918506575	0.0515239122625184	6	2	0.833333333333333
chr11	117668035	117668336	DMR_chr11_117668035_117668336	8.16911260837489e-36	0.125809177321756	0.0412783342085163	8	1	0.875
chr6	31936654	31937072	DMR_chr6_31936654_31937072	8.72807199297424e-35	0.111159962383312	0.06321355898926	5	1	1
chr19	14591033	14591345	DMR_chr19_14591033_14591345	6.07276668720951e-55	-0.141080407176898	-0.0569820951557401	5	2	0.2
chr16	27412496	27413649	DMR_chr16_27412496_27413649	5.22628122286514e-51	-0.231664580002037	-0.0788890982654557	5	2	0.2
chr16	55512806	55513415	DMR_chr16_55512806_55513415	1.79128480910036e-59	-0.0611840838697539	-0.0195615977027253	8	2	0.25
chr5	6411286	6411911	DMR_chr5_6411286_6411911	9.69135660341265e-58	-0.18049549057128	-0.0722854199899718	6	3	0.166666666666667
chr8	1048841	1049477	DMR_chr8_1048841_1049477	2.47790790744306e-36	0.124424908341497	0.0685229560595813	7	1	0.857142857142857
chr12	3861567	3862810	DMR_chr12_3861567_3862810	8.85390248642165e-98	-0.368700037657156	-0.0696301005486491	15	4	0.266666666666667
chr6	30139641	30140417	DMR_chr6_30139641_30140417	1.98479935027309e-49	0.0980301300697777	0.0260519623397276	18	1	0.833333333333333
chr11	68607069	68608225	DMR_chr11_68607069_68608225	4.90741128253545e-77	-0.175731930344244	-0.0438694161210645	6	2	0.333333333333333
chr5	2537520	2537906	DMR_chr5_2537520_2537906	2.863937070434e-43	0.254134456900095	0.0951918762312528	5	2	0.8
chr5	149545907	149546946	DMR_chr5_149545907_149546946	1.88425825420801e-102	0.149065875377102	0.0476892321690689	12	4	0.583333333333333
chr10	54073878	54074250	DMR_chr10_54073878_54074250	6.48424382289146e-32	0.0236256030555556	0.0131784730739626	5	0	0.8
chr15	62457456	62457883	DMR_chr15_62457456_62457883	5.77258633211471e-49	0.250760000218209	0.080444808087785	5	1	1
chr7	130418549	130419173	DMR_chr7_130418549_130419173	1.79943592717048e-37	0.0688853001668925	0.0209659523501643	11	0	0.818181818181818
chr7	27192061	27192656	DMR_chr7_27192061_27192656	2.48343492320872e-52	0.156351766944072	0.0544784443078227	6	2	0.666666666666667
chr12	46662932	46664096	DMR_chr12_46662932_46664096	5.25363548191867e-77	0.275394602047198	0.0932114494247266	9	3	0.888888888888889
chr10	131988874	131989849	DMR_chr10_131988874_131989849	4.12481695596672e-65	0.126532606300882	0.0422458479455668	9	1	0.888888888888889
chr20	58179244	58179540	DMR_chr20_58179244_58179540	1.83062923237066e-37	-0.0714964993854492	-0.0248547018056295	8	1	0.25
chr3	161090472	161091175	DMR_chr3_161090472_161091175	9.3413525090797e-63	0.28624730561412	0.0738877924169405	5	2	1
chr7	50800963	50801423	DMR_chr7_50800963_50801423	9.05585158586133e-50	0.249932775413502	0.0576238718747791	7	2	0.714285714285714
chr17	80847137	80847662	DMR_chr17_80847137_80847662	1.4896872868573e-33	0.197281217970389	0.0565738900006565	6	1	0.5
chr7	19155785	19156621	DMR_chr7_19155785_19156621	4.74993629180312e-105	-0.151332603847613	-0.0609516991597548	5	2	0.2
chr6	29601398	29602034	DMR_chr6_29601398_29602034	2.90328401458838e-37	0.156872323954751	0.043063236635723	7	1	1
chr3	24537050	24537801	DMR_chr3_24537050_24537801	3.1759254024672e-41	0.170795243677103	0.0404709393006221	13	1	1
chr7	87935979	87936923	DMR_chr7_87935979_87936923	2.57641628214682e-43	-0.116692203102875	-0.031528669030898	10	2	0.4
chr6	133561368	133562336	DMR_chr6_133561368_133562336	1.47482779015017e-58	0.229221936626518	0.0419405481171631	29	0	0.896551724137931
chr2	241075960	241077006	DMR_chr2_241075960_241077006	1.11920699370645e-44	0.146071795507523	0.0306696603686631	23	1	0.695652173913043
chr4	103997452	103998497	DMR_chr4_103997452_103998497	5.62620916876489e-123	0.296674291042545	0.112592028806113	7	2	0.714285714285714
chr8	91094422	91095114	DMR_chr8_91094422_91095114	6.58534245806701e-40	0.0795705550938775	0.0220806435732934	7	1	0.714285714285714
chr10	134399880	134400506	DMR_chr10_134399880_134400506	1.26832448694482e-119	-0.483095425774504	-0.2135327867201	6	3	0.333333333333333
chr6	11044541	11045370	DMR_chr6_11044541_11045370	3.15306484692437e-42	0.171613445987275	0.0470714697847238	7	3	1
chr6	31691685	31692808	DMR_chr6_31691685_31692808	5.4605335297893e-80	-0.156979906305608	-0.0362495424059398	20	3	0.4
chr6	31794278	31794759	DMR_chr6_31794278_31794759	1.87064644201729e-73	0.306457559677504	0.104375605117273	5	3	0.8
chr17	77078091	77078518	DMR_chr17_77078091_77078518	1.91329820110466e-46	-0.331428889724163	-0.106949999797439	5	1	0.2
chr6	152958164	152959047	DMR_chr6_152958164_152959047	6.84522681006363e-87	-0.180633895267822	-0.0483167916229729	13	2	0.153846153846154
chr1	7841722	7842406	DMR_chr1_7841722_7842406	9.29399636674855e-70	-0.32722993860887	-0.101148194201471	5	2	0.2
chr4	8389097	8390244	DMR_chr4_8389097_8390244	1.59904745755418e-112	0.351042717707462	0.119977180726955	7	3	0.857142857142857
chr1	204121500	204122321	DMR_chr1_204121500_204122321	9.05264006811459e-42	0.192196380166566	0.0873675351765948	6	2	1
chr1	166136507	166136939	DMR_chr1_166136507_166136939	1.86876566091702e-53	0.277795332749523	0.069113884320856	5	1	0.8
chr6	26199465	26200365	DMR_chr6_26199465_26200365	8.12768497645064e-40	-0.0596994995210311	-0.0286191585362026	9	1	0
chr10	99894013	99894438	DMR_chr10_99894013_99894438	7.04264216784982e-51	-0.303280988074211	-0.160377780638166	5	3	0.2
chr10	62761286	62761819	DMR_chr10_62761286_62761819	2.5707774354964e-40	0.193714779578719	0.0555239769304553	5	1	0.6
chr11	45827327	45827763	DMR_chr11_45827327_45827763	7.91896032478999e-33	0.139231801164713	0.0598424414758457	5	1	1
chr2	25391042	25391911	DMR_chr2_25391042_25391911	3.20225147156091e-44	0.0872180381060269	0.0294618046633391	13	2	0.846153846153846
chr10	134404914	134405566	DMR_chr10_134404914_134405566	5.95151847526002e-40	0.149621617984389	0.0574258269129071	6	1	0.833333333333333
chr1	47998637	47999163	DMR_chr1_47998637_47999163	3.20595827852889e-39	-0.203666881187725	-0.081707225893538	5	2	0
chr11	115631100	115631762	DMR_chr11_115631100_115631762	3.04928925121512e-75	-0.229644396138472	-0.051539517689223	8	2	0.125
chr15	62358982	62359275	DMR_chr15_62358982_62359275	9.22227593152593e-31	0.0764708594009035	0.0246483555359103	5	0	1
chr1	2063799	2064691	DMR_chr1_2063799_2064691	8.19276577082688e-58	0.0963839696043896	0.0340917457919943	7	1	1
chr7	94537828	94538408	DMR_chr7_94537828_94538408	9.06965429618136e-59	0.220387481213989	0.0480989036776869	11	2	0.909090909090909
chr8	135490694	135491240	DMR_chr8_135490694_135491240	2.40292982971337e-49	0.290460003580393	0.112036774175193	6	2	0.833333333333333
chr10	5734571	5735349	DMR_chr10_5734571_5735349	2.17168246537591e-58	0.342208437684308	0.0967019871049244	5	2	1
chr6	33171106	33173501	DMR_chr6_33171106_33173501	5.13648360834053e-69	0.234904945824069	0.0358931126976291	36	3	0.75
chr6	18387077	18387809	DMR_chr6_18387077_18387809	5.69216798988078e-78	0.223725704273055	0.0432094156713149	11	2	0.909090909090909
chr1	154127138	154128041	DMR_chr1_154127138_154128041	8.9063895748627e-51	0.219025424707171	0.0734523928775782	8	3	0.875
chr7	1093854	1095005	DMR_chr7_1093854_1095005	7.61480484284859e-68	0.2142114726808	0.0770156722288144	6	2	1
chr22	45704902	45705042	DMR_chr22_45704902_45705042	3.75875887660266e-31	0.0985846392957185	0.059861129803136	6	0	1
chr11	64022763	64023126	DMR_chr11_64022763_64023126	3.29842158750614e-50	-0.222189399362006	-0.0553795564491521	6	2	0.5
chr11	2292428	2293309	DMR_chr11_2292428_2293309	2.83608635843979e-42	0.0588221502722773	0.0242021997209592	29	1	0.931034482758621
chr7	161926	162838	DMR_chr7_161926_162838	2.236083883451e-47	0.207456088025761	0.0649316204117366	6	2	0.666666666666667
chr22	21398553	21399795	DMR_chr22_21398553_21399795	1.33279720935072e-124	-0.186795224684359	-0.046527360876307	7	2	0.428571428571429
chr2	1745828	1746647	DMR_chr2_1745828_1746647	7.95599125020946e-56	0.245708808655883	0.0863026944019249	6	2	0.833333333333333
chr6	42927504	42928920	DMR_chr6_42927504_42928920	7.81412401710628e-54	0.148558077631414	0.0166772499228504	29	2	0.758620689655172
chr3	64670017	64670907	DMR_chr3_64670017_64670907	1.20865576431952e-41	0.127232646548106	0.0378278906658912	6	1	1
chr18	30051320	30051803	DMR_chr18_30051320_30051803	7.60069729840759e-58	0.184769408875905	0.0388074860228359	12	2	0.833333333333333
chr15	48470516	48470973	DMR_chr15_48470516_48470973	1.55102172657587e-39	0.132764802327515	0.052276824415875	7	1	0.714285714285714
chr4	115518992	115519593	DMR_chr4_115518992_115519593	1.66530125775471e-141	0.32166642796645	0.0686072573727395	8	2	1
chr1	178693595	178694481	DMR_chr1_178693595_178694481	1.10547076491707e-48	0.0936746914882898	0.0345270074744621	10	2	0.9
chr8	104383413	104384291	DMR_chr8_104383413_104384291	6.41395345672944e-46	0.195928254035016	0.0480906919225143	10	4	0.8
chr6	29691329	29692995	DMR_chr6_29691329_29692995	4.27073825597765e-136	0.156057518899762	0.0285103072597712	35	8	0.714285714285714
chr6	30683787	30684572	DMR_chr6_30683787_30684572	5.66608941084726e-56	0.154945359962991	0.0544107807921691	9	2	1
chr6	30130819	30131749	DMR_chr6_30130819_30131749	2.2476150292637e-49	-0.122218764170627	-0.0311383437633883	17	2	0.294117647058823
chr6	146864186	146864529	DMR_chr6_146864186_146864529	2.09083312892977e-34	0.140682060702528	0.0442805059111974	13	2	0.769230769230769
chr16	126397	127088	DMR_chr16_126397_127088	7.33490169102761e-92	-0.256215154811746	-0.052473178353294	6	1	0.166666666666667
chr16	81564161	81564553	DMR_chr16_81564161_81564553	1.52709180255827e-43	0.218798070536439	0.0772850881452849	5	2	0.8
chr11	72433438	72433866	DMR_chr11_72433438_72433866	4.01721311780064e-46	0.0705313179518625	0.0121695299654698	5	1	0.6
chr10	135122580	135124069	DMR_chr10_135122580_135124069	7.41520900395772e-113	0.588713587502567	0.0754254004976939	15	3	0.6
chr8	65711067	65712412	DMR_chr8_65711067_65712412	5.57438070798161e-77	0.189551559601099	0.0458890870319985	12	2	0.916666666666667
chr1	3567109	3567412	DMR_chr1_3567109_3567412	2.76937653833704e-32	-0.0843082145100743	-0.0255145170767096	6	0	0.166666666666667
chr16	88932955	88933359	DMR_chr16_88932955_88933359	3.03507649283292e-61	0.217129462102761	0.0650649238106639	5	2	0.8
chr17	1957147	1958478	DMR_chr17_1957147_1958478	2.05453330198813e-80	-0.158085606884668	-0.0134946142921253	40	4	0.375
chr14	104193677	104194626	DMR_chr14_104193677_104194626	1.07240740114866e-43	0.15561021425316	0.05590159873498	6	2	0.833333333333333
chr8	82192519	82192663	DMR_chr8_82192519_82192663	1.04663698686411e-33	0.157018470804505	0.0493269366297402	6	2	1
chr12	13196876	13197360	DMR_chr12_13196876_13197360	1.30833678603933e-51	-0.234944508118307	-0.0864848664221548	5	2	0.4
chr13	108922032	108922504	DMR_chr13_108922032_108922504	1.60648120584063e-33	-0.120456659180178	-0.0276098337977177	7	1	0.142857142857143
chr12	109181397	109181848	DMR_chr12_109181397_109181848	4.94196206777475e-58	-0.282096591383599	-0.0947769794206401	5	2	0
chr1	87596820	87597574	DMR_chr1_87596820_87597574	1.53536043044834e-43	0.190056757000037	0.0512012966438758	8	2	0.5
chr11	69931206	69931921	DMR_chr11_69931206_69931921	2.19670534440489e-37	-0.141795326545245	-0.0317927711004232	9	1	0.222222222222222
chr1	2136845	2137665	DMR_chr1_2136845_2137665	4.78058707707655e-62	-0.215065695145806	-0.0617364446357332	5	1	0.2
chr1	89357390	89358043	DMR_chr1_89357390_89358043	1.26660746618224e-61	0.244401116394127	0.0590323166998538	7	2	0.428571428571429
chr11	12398874	12399176	DMR_chr11_12398874_12399176	2.2065642983881e-43	0.0611634846784403	0.0103531893115688	8	1	0.75
chr6	30418115	30419493	DMR_chr6_30418115_30419493	5.10446256382544e-120	-0.154566296144215	-0.011040814280162	25	3	0.44
chr12	22777409	22778020	DMR_chr12_22777409_22778020	6.60540578076194e-83	0.341426726002691	0.0770112330539983	11	3	0.727272727272727
chr1	24513865	24514557	DMR_chr1_24513865_24514557	1.47574666188048e-72	0.16886226969442	0.0413884579947546	9	3	0.888888888888889
chr6	32810706	32813582	DMR_chr6_32810706_32813582	2.51307699109076e-58	-0.260284692670833	-0.0236119784151419	61	4	0.409836065573771
chr6	28892077	28892849	DMR_chr6_28892077_28892849	1.41248182649734e-52	0.272739913113254	0.0581791797571683	9	2	0.777777777777778
chr2	26785120	26785834	DMR_chr2_26785120_26785834	1.95782239199423e-52	0.199568150848889	0.0350050458389954	11	3	1
chr7	94294798	94295627	DMR_chr7_94294798_94295627	1.07605327897004e-81	0.405482315264174	0.110545920352916	5	1	0.8
chr10	31607150	31607441	DMR_chr10_31607150_31607441	6.68770503117336e-39	0.135415809783488	0.0425064034335811	8	2	0.5
chr7	127291444	127291928	DMR_chr7_127291444_127291928	5.08105774758322e-63	0.155228391303648	0.0354126761068776	5	1	0.8
chr17	30814625	30815228	DMR_chr17_30814625_30815228	7.76177643311953e-48	0.414548288104965	0.0829303912231117	6	1	0.666666666666667
chr11	119234198	119234956	DMR_chr11_119234198_119234956	5.71679893093223e-160	-0.177479575401855	-0.0323095630822952	6	1	0.5
chr18	49865711	49866412	DMR_chr18_49865711_49866412	9.01618681003144e-37	0.149778777404059	0.0252869645672957	16	1	0.8125
chr4	159130694	159131785	DMR_chr4_159130694_159131785	4.50366287601556e-67	0.115159701299941	0.0234005327225492	8	2	0.625
chr7	107302271	107302712	DMR_chr7_107302271_107302712	3.884948965741e-48	-0.180037744682426	-0.0450439606385356	6	1	0.166666666666667
chr6	31634349	31634890	DMR_chr6_31634349_31634890	1.41442198536788e-41	-0.111153665911363	-0.0166134410240655	7	1	0.571428571428571
chr19	4639508	4640159	DMR_chr19_4639508_4640159	6.63219378289922e-51	-0.121753857005039	-0.0289430916178323	7	1	0.285714285714286
chr19	58446669	58447434	DMR_chr19_58446669_58447434	2.21062786236461e-39	0.0800484999803054	0.0165568271129818	10	1	0.8
chr10	111683143	111683738	DMR_chr10_111683143_111683738	2.67659663674253e-76	0.151274264737067	0.0362515589823993	12	3	0.833333333333333
chr13	50070499	50070766	DMR_chr13_50070499_50070766	1.33788597513117e-30	0.0984639850235313	0.0233856184508369	6	1	0.666666666666667
chr1	151584078	151584446	DMR_chr1_151584078_151584446	1.22362408217115e-59	-0.130403296428835	-0.0275116908309634	5	1	0.4
chr11	86382900	86384670	DMR_chr11_86382900_86384670	4.20331621311437e-113	-0.348312222314917	-0.0407000477280006	21	2	0.095238095238095
chr11	2397486	2398587	DMR_chr11_2397486_2398587	2.34885760137037e-70	0.105833718242426	0.0189091296511611	28	4	0.714285714285714
