# Supplementary material for: Widespread epigenomic, transcriptomic and proteomic differences between hip osteophytic and articular chondrocytes in osteoarthritis
Source: Rheumatology (Oxford). 2018 May 8;57(8):1481–9. doi: 10.1093/rheumatology/key101 (PMC6055583; doi:10.1093/rheumatology/key101)
Supplement: Supplementary Data [file key101_suppl_data.zip › rhe-17-1805-File010.csv]

Gene	GenBank_accession (Gelse2012)	Fold-change (OC vs AC; Gelse2012)	P-value (Gelse2012)	Fold-change (RNA)	P-value (RNA)	FDR (RNA)
ACP5	204638_at	47.38	1.00E-03	6.78	1.33E-04	5.91E-04
ACTA2	200974_at	42.86	2.00E-03	3.41	5.40E-06	5.06E-05
ALDH1A2	207016_s_at	0.04	1.00E-04	0.14	5.06E-10	1.08E-07
ANO5	229313_at	24.18	3.00E-04
BGLAP	206956_at	91.22	3.00E-03	1.24	2.96E-02	5.32E-02
BMP8B	235275_at	28.71	1.00E-04	18.41	1.17E-08	8.03E-07
CA2	209301_at	37.98	3.00E-03	1.35	2.65E-01	3.43E-01
CD36	209555_s_at	22.88	4.60E-03
CD36	228766_at	22.66	4.00E-04
CD36	206488_s_at	20.96	5.00E-04
CD93	202878_s_at	32.29	1.00E-03	4.26	4.10E-05	2.34E-04
COL1A2	229218_at	21.27	2.00E-03	5.81	2.96E-04	1.12E-03
COL8A1	226237_at	36.03	1.00E-03	5.70	5.08E-05	2.76E-04
CPA3	205624_at	22.88	1.00E-03
CXCL12	203666_at	33.31	3.00E-04	5.91	3.28E-03	8.21E-03
CYAT1	214677_x_at	21.08	1.00E-03
DMP1	208175_s_at	32	4.00E-04
FABP4	203980_at	31.26	3.00E-04
GREM1	218469_at	0.04	2.00E-03
IGLV1-44	214677_x_at	21.08	1.00E-03
LPL	203549_s_at	32.9	2.00E-03	14.49	3.91E-06	3.93E-05
LPL	203548_s_at	34.57	1.00E-03
MMP9	203936_s_at	65.53	1.00E-03	7.48	2.66E-04	1.03E-03
PCDH18	225975_at	20.15	1.00E-03	4.53	1.79E-03	4.93E-03
PECAM1	208981_at	21.74	3.00E-03	3.10	9.82E-07	1.53E-05
PTPRZ1	204469_at	31.29	1.00E-03
RBP7	238066_at	23.9	1.00E-04
RGS5	209071_s_at	20.09	4.00E-03
RUNX2	236858_s_at	22.46	1.00E-04	5.26	9.91E-08	3.09E-06
RUNX2	236859_at	20.84	3.00E-04
SATB2	213435_at	23.5	2.00E-03	1.41	1.88E-03	5.13E-03
SOST	223869_at	26.76	4.00E-03
SUPT3H	236858_s_at	22.46	1.00E-04	1.21	4.56E-02	7.69E-02
TF	214063_s_at	0.05	1.00E-03	0.04	1.79E-12	3.16E-09
VWF	202112_at	25.5	4.00E-04
